# Supplementary material for: Targeting p53 and histone methyltransferases restores exhausted CD8+ T cells in HCV infection
Source: Nat Commun. 2020 Jan 30;11:604. doi: 10.1038/s41467-019-14137-7 (PMC6992697; doi:10.1038/s41467-019-14137-7)
Supplement: Supplementary file 4 — Supplementary Data 1 [file 41467_2019_14137_MOESM4_ESM.xlsx]

## Sheet: T1 pathways
Supplementary Data 1. Functional analysis results from Topological pathway analysis
T1 Comparison (Acute chronically-evolving vs. acute self-limited patients)
Database	Pathway	alphaMean	alphaVar
KEGG	Epithelial cell signaling in Helicobacter pylori infection	0	0.29
KEGG	Adipocytokine signaling pathway	0.01	0.3
KEGG	Hepatitis C	0.03	0.36
KEGG	Herpes simplex infection	0.03	0.44
KEGG	RIG-I-like receptor signaling pathway	0.03	0.45
KEGG	NF-kappa B signaling pathway	0.01	0.49
KEGG	TNF signaling pathway	0.05	0.55
KEGG	Shigellosis	0	0.61
KEGG	Alcoholism	0.04	0.65
KEGG	Hypertrophic cardiomyopathy (HCM)	0.01	0.77
KEGG	T cell receptor signaling pathway	0.03	0.83
KEGG	Cell adhesion molecules (CAMs)	0.03	0.9
KEGG	Complement and coagulation cascades	0.03	0.97
KEGG	Glyoxylate and dicarboxylate metabolism	0	1
KEGG	Propanoate metabolism	0.03	1
REACTOME	O-glycosylation of TSR domain-containing proteins	0.02	0.23
REACTOME	Synthesis of PA	0.04	0.41
REACTOME	Metal ion SLC transporters	0.01	0.5
REACTOME	DNA Damage/Telomere Stress Induced Senescence	0.02	0.57
REACTOME	Scavenging by Class A Receptors	0.05	0.61
REACTOME	Signaling by Retinoic Acid	0.01	0.71
REACTOME	Mitochondrial Fatty Acid Beta-Oxidation	0.01	0.8
REACTOME	Regulatory RNA pathways	0.04	0.79
REACTOME	Defensins	0.05	0.84
REACTOME	CD28 co-stimulation	0.02	0.88
REACTOME	CD28 dependent PI3K/Akt signaling	0.02	0.91
REACTOME	Metabolism of vitamins and cofactors	0.01	0.92
REACTOME	Biotin transport and metabolism	0.05	0.92
REACTOME	Metabolism of water-soluble vitamins and cofactors	0.03	0.95
alphaVar = adjusted p-value of CliPPER test on the concentration matrices of the pathway between groups.
alphaMean = adjusted p-values of CliPPER test on the means of the pathways between groups.

## Sheet: T2 pathways
Supplementary Data 1. Functional analysis results from Topological pathway analysis
T2 Comparison (Chronic vs. resolved patients)
Database	Pathway	alphaMean	alphaVar
KEGG	Chagas disease (American trypanosomiasis)	0	0
KEGG	Hippo signaling pathway	0	0
KEGG	Chemokine signaling pathway	0.01	0
KEGG	Platelet activation	0	0.01
KEGG	Amphetamine addiction	0.02	0
KEGG	Cardiac muscle contraction	0.02	0
KEGG	Chronic myeloid leukemia	0.02	0
KEGG	Epstein-Barr virus infection	0.01	0.01
KEGG	Fc epsilon RI signaling pathway	0	0.02
KEGG	Fc gamma R-mediated phagocytosis	0.02	0
KEGG	Inflammatory bowel disease (IBD)	0.02	0
KEGG	Natural killer cell mediated cytotoxicity	0.02	0
KEGG	Proteoglycans in cancer	0.02	0
KEGG	Ras signaling pathway	0.02	0
KEGG	Renal cell carcinoma	0.01	0.01
KEGG	TGF-beta signaling pathway	0.01	0.01
KEGG	Thyroid hormone signaling pathway	0.02	0
KEGG	Tuberculosis	0.02	0
KEGG	cGMP-PKG signaling pathway	0.02	0.01
KEGG	FoxO signaling pathway	0.02	0.01
KEGG	Non-alcoholic fatty liver disease (NAFLD)	0.03	0
KEGG	Rap1 signaling pathway	0.03	0
KEGG	Sphingolipid signaling pathway	0	0.03
KEGG	Alcoholism	0.03	0.01
KEGG	Apoptosis	0.04	0
KEGG	Axon guidance	0.03	0.01
KEGG	Drug metabolism - other enzymes	0.02	0.02
KEGG	GnRH signaling pathway	0.04	0
KEGG	Inflammatory mediator regulation of TRP channels	0.02	0.02
KEGG	Influenza A	0.03	0.01
KEGG	Maturity onset diabetes of the young	0.03	0.01
KEGG	Melanogenesis	0.02	0.02
KEGG	Signaling pathways regulating pluripotency of stem cells	0.02	0.02
KEGG	Small cell lung cancer	0.04	0
KEGG	Tight junction	0.03	0.01
KEGG	Arginine and proline metabolism	0.05	0
KEGG	Glucagon signaling pathway	0.04	0.01
KEGG	Staphylococcus aureus infection	0.03	0.02
KEGG	Toll-like receptor signaling pathway	0.05	0
KEGG	cAMP signaling pathway	0.06	0
KEGG	HIF-1 signaling pathway	0	0.06
KEGG	Histidine metabolism	0.02	0.04
KEGG	Huntington's disease	0.03	0.03
KEGG	Hypertrophic cardiomyopathy (HCM)	0.02	0.04
KEGG	Measles	0.04	0.02
KEGG	Prostate cancer	0.06	0
KEGG	Acute myeloid leukemia	0.05	0.01
KEGG	Alzheimer's disease	0.05	0.01
KEGG	Graft-versus-host disease	0.05	0.01
KEGG	Hedgehog signaling pathway	0.05	0.01
KEGG	TNF signaling pathway	0.05	0.01
KEGG	Hepatitis B	0.06	0.01
KEGG	Pancreatic cancer	0.06	0.01
KEGG	Taste transduction	0.06	0.01
KEGG	Aldosterone-regulated sodium reabsorption	0.07	0
KEGG	Dopaminergic synapse	0.07	0
KEGG	Estrogen signaling pathway	0.04	0.03
KEGG	Gap junction	0.02	0.05
KEGG	Gastric acid secretion	0.07	0
KEGG	Leishmaniasis	0.07	0
KEGG	Regulation of actin cytoskeleton	0.07	0
KEGG	Serotonergic synapse	0.05	0.02
KEGG	Vasopressin-regulated water reabsorption	0.05	0.02
KEGG	Adherens junction	0.08	0
KEGG	Bacterial invasion of epithelial cells	0.07	0.01
KEGG	Cholinergic synapse	0.03	0.05
KEGG	HTLV-I infection	0.05	0.03
KEGG	Insulin signaling pathway	0.05	0.03
KEGG	Osteoclast differentiation	0.08	0
KEGG	Wnt signaling pathway	0.02	0.06
KEGG	AMPK signaling pathway	0.08	0.01
KEGG	Herpes simplex infection	0.09	0
KEGG	mTOR signaling pathway	0.09	0
KEGG	Neurotrophin signaling pathway	0.08	0.01
KEGG	NOD-like receptor signaling pathway	0.09	0
KEGG	Pathogenic Escherichia coli infection	0	0.09
KEGG	Phototransduction	0.08	0.01
KEGG	Synaptic vesicle cycle	0.06	0.03
KEGG	Type II diabetes mellitus	0.08	0.01
KEGG	Adrenergic signaling in cardiomyocytes	0.09	0.01
KEGG	RIG-I-like receptor signaling pathway	0.09	0.01
KEGG	Cysteine and methionine metabolism	0.08	0.02
KEGG	Folate biosynthesis	0	0.1
KEGG	Glycosylphosphatidylinositol(GPI)-anchor biosynthesis	0.08	0.02
KEGG	Neuroactive ligand-receptor interaction	0.08	0.02
KEGG	Retrograde endocannabinoid signaling	0.07	0.03
KEGG	VEGF signaling pathway	0.08	0.02
KEGG	B cell receptor signaling pathway	0	0.11
KEGG	Cytokine-cytokine receptor interaction	0.02	0.09
KEGG	Dilated cardiomyopathy	0.11	0
KEGG	Fatty acid elongation	0.1	0.01
KEGG	Progesterone-mediated oocyte maturation	0.1	0.01
KEGG	Starch and sucrose metabolism	0.08	0.03
KEGG	Toxoplasmosis	0.11	0
KEGG	Vibrio cholerae infection	0.05	0.06
KEGG	Antigen processing and presentation	0.12	0
KEGG	Insulin secretion	0.03	0.09
KEGG	Salivary secretion	0.03	0.09
KEGG	ErbB signaling pathway	0.02	0.1
KEGG	Cell adhesion molecules (CAMs)	0.12	0.01
KEGG	Hepatitis C	0.12	0.01
KEGG	MicroRNAs in cancer	0	0.13
KEGG	Thyroid hormone synthesis	0.03	0.1
KEGG	African trypanosomiasis	0.03	0.11
KEGG	Amoebiasis	0.03	0.11
KEGG	p53 signaling pathway	0	0.14
KEGG	T cell receptor signaling pathway	0.14	0
KEGG	Oxytocin signaling pathway	0.12	0.03
KEGG	Parkinson's disease	0	0.15
KEGG	Aminoacyl-tRNA biosynthesis	0.01	0.15
KEGG	Prolactin signaling pathway	0.16	0
KEGG	Terpenoid backbone biosynthesis	0.13	0.03
KEGG	NF-kappa B signaling pathway	0.18	0
KEGG	Thyroid cancer	0	0.18
KEGG	Viral myocarditis	0.05	0.13
KEGG	Pertussis	0.19	0.01
KEGG	Melanoma	0.2	0.01
KEGG	Non-small cell lung cancer	0.17	0.04
KEGG	Bile secretion	0.19	0.03
KEGG	Glioma	0.22	0
KEGG	Glycerolipid metabolism	0.21	0.01
KEGG	Cytosolic DNA-sensing pathway	0.24	0
KEGG	Choline metabolism in cancer	0.24	0.01
KEGG	Colorectal cancer	0.23	0.02
KEGG	Glycosphingolipid biosynthesis - ganglio series	0.22	0.03
KEGG	Shigellosis	0.26	0.03
KEGG	Amyotrophic lateral sclerosis (ALS)	0.3	0
KEGG	Salmonella infection	0.3	0.01
KEGG	Adipocytokine signaling pathway	0.31	0.02
KEGG	Lysine degradation	0.34	0.04
KEGG	Tyrosine metabolism	0.36	0.02
KEGG	Pentose and glucuronate interconversions	0.45	0.02
KEGG	Fatty acid degradation	0.56	0
REACTOME	ECM proteoglycans	0	0
REACTOME	GPVI-mediated activation cascade	0	0
REACTOME	Platelet activation, signaling and aggregation	0	0
REACTOME	Activation of NMDA receptor upon glutamate binding and postsynaptic events	0.01	0
REACTOME	GPCR ligand binding	0.01	0
REACTOME	Phospholipid metabolism	0.01	0
REACTOME	Regulation of gene expression in beta cells	0	0.01
REACTOME	Amino acid and derivative metabolism	0	0.02
REACTOME	Detoxification of Reactive Oxygen Species	0.02	0
REACTOME	Oxidative Stress Induced Senescence	0.02	0
REACTOME	Programmed Cell Death	0.02	0
REACTOME	Regulation of beta-cell development	0.01	0.01
REACTOME	Cell-extracellular matrix interactions	0.03	0
REACTOME	FCERI mediated MAPK activation	0	0.03
REACTOME	Gluconeogenesis	0	0.03
REACTOME	Glucose metabolism	0.01	0.02
REACTOME	Glycerophospholipid biosynthesis	0.03	0
REACTOME	Peptide ligand-binding receptors	0.02	0.01
REACTOME	PLC beta mediated events	0	0.03
REACTOME	Tetrahydrobiopterin (BH4) synthesis, recycling, salvage and regulation	0.02	0.01
REACTOME	Apoptosis	0.04	0
REACTOME	B Cell Activation	0.03	0.01
REACTOME	Ca-dependent events	0.04	0
REACTOME	Calmodulin induced events	0.03	0.01
REACTOME	CaM pathway	0.02	0.02
REACTOME	C-type lectin receptors (CLRs)	0.02	0.02
REACTOME	Vesicle-mediated transport	0.02	0.02
REACTOME	XBP1(S) activates chaperone genes	0.01	0.03
REACTOME	Apoptotic cleavage of cellular proteins	0.04	0.01
REACTOME	CLEC7A (Dectin-1) signaling	0.05	0
REACTOME	Factors involved in megakaryocyte development and platelet production	0.03	0.02
REACTOME	Gastrin-CREB signalling pathway via PKC and MAPK	0.04	0.01
REACTOME	IRE1alpha activates chaperones	0.03	0.02
REACTOME	Metabolism of vitamins and cofactors	0.04	0.01
REACTOME	Metabolism of water-soluble vitamins and cofactors	0.05	0
REACTOME	Regulation of insulin secretion	0.02	0.03
REACTOME	Synthesis of glycosylphosphatidylinositol (GPI)	0.05	0
REACTOME	Intrinsic Pathway for Apoptosis	0.06	0
REACTOME	NGF signalling via TRKA from the plasma membrane	0.06	0
REACTOME	O-linked glycosylation	0.02	0.04
REACTOME	Signaling by Retinoic Acid	0.04	0.02
REACTOME	TRAF6 mediated IRF7 activation in TLR7/8 or 9 signaling	0.02	0.04
REACTOME	Cell-Cell communication	0.05	0.01
REACTOME	G-protein mediated events	0.01	0.05
REACTOME	NOTCH2 intracellular domain regulates transcription	0.05	0.01
REACTOME	PKA activation	0.01	0.05
REACTOME	Formation of Senescence-Associated Heterochromatin Foci (SAHF)	0.01	0.06
REACTOME	Inositol phosphate metabolism	0.01	0.06
REACTOME	Phospholipase C-mediated cascade; FGFR3	0.06	0.01
REACTOME	Sphingolipid de novo biosynthesis	0.01	0.06
REACTOME	Depolymerisation of the Nuclear Lamina	0.02	0.05
REACTOME	DNA Damage/Telomere Stress Induced Senescence	0	0.07
REACTOME	Fc epsilon receptor (FCERI) signaling	0.02	0.05
REACTOME	G2/M Transition	0.07	0
REACTOME	Mitotic G2-G2/M phases	0.05	0.02
REACTOME	Unfolded Protein Response (UPR)	0.05	0.02
REACTOME	IRAK1 recruits IKK complex	0.08	0
REACTOME	Lipid and lipoprotein metabolism	0.05	0.03
REACTOME	Nitric oxide stimulates guanylate cyclase	0.05	0.03
REACTOME	Nucleotide-binding domain, leucine rich repeat containing receptor (NLR) signaling pathways	0.08	0
REACTOME	p53-Dependent G1/S DNA damage checkpoint	0.06	0.02
REACTOME	PKA-mediated phosphorylation of CREB	0.04	0.04
REACTOME	PLC-gamma1 signalling	0.06	0.02
REACTOME	RA biosynthesis pathway	0	0.08
REACTOME	Synthesis of substrates in N-glycan biosythesis	0.05	0.03
REACTOME	Bile acid and bile salt metabolism	0.01	0.08
REACTOME	Chk1/Chk2(Cds1) mediated inactivation of Cyclin B:Cdk1 complex	0.08	0.01
REACTOME	Class A/1 (Rhodopsin-like receptors)	0.08	0.01
REACTOME	EGFR interacts with phospholipase C-gamma	0.08	0.01
REACTOME	FCGR activation	0	0.09
REACTOME	Glycosaminoglycan metabolism	0.09	0
REACTOME	Glycosphingolipid metabolism	0	0.09
REACTOME	p53-Dependent G1 DNA Damage Response	0.06	0.03
REACTOME	PLCG1 events in ERBB2 signaling	0.09	0
REACTOME	Regulation of PLK1 Activity at G2/M Transition	0.08	0.01
REACTOME	Termination of O-glycan biosynthesis	0.08	0.01
REACTOME	Visual phototransduction	0	0.09
REACTOME	G1/S DNA Damage Checkpoints	0.07	0.02
REACTOME	Post-translational modification: synthesis of GPI-anchored proteins	0.09	0.01
REACTOME	Synthesis of PC	0.01	0.09
REACTOME	Degradation of the extracellular matrix	0.08	0.02
REACTOME	Downstream signaling events of B Cell Receptor (BCR)	0.1	0
REACTOME	IRAK1 recruits IKK complex upon TLR7/8 or 9 stimulation	0.1	0
REACTOME	Arachidonic acid metabolism	0.1	0.01
REACTOME	Integration of energy metabolism	0.09	0.02
REACTOME	Phospholipase C-mediated cascade; FGFR2	0.09	0.02
REACTOME	Signaling by Hippo	0.09	0.02
REACTOME	ZBP1(DAI) mediated induction of type I IFNs	0.1	0.01
REACTOME	Amino acid synthesis and interconversion (transamination)	0.07	0.04
REACTOME	Glucagon-like Peptide-1 (GLP1) regulates insulin secretion	0.04	0.07
REACTOME	Purine metabolism	0.07	0.04
REACTOME	Branched-chain amino acid catabolism	0.12	0
REACTOME	Vasopressin regulates renal water homeostasis via Aquaporins	0.12	0
REACTOME	Phospholipase C-mediated cascade; FGFR4	0.1	0.02
REACTOME	Stabilization of p53	0.1	0.02
REACTOME	Biosynthesis of the N-glycan precursor (dolichol lipid-linked oligosaccharide, LLO) and transfer to a nascent protein	0.1	0.03
REACTOME	Glutathione synthesis and recycling	0.12	0.01
REACTOME	Signalling to ERKs	0.12	0.01
REACTOME	Sphingolipid metabolism	0.01	0.12
REACTOME	DAG and IP3 signaling	0.09	0.05
REACTOME	Non-integrin membrane-ECM interactions	0.09	0.05
REACTOME	Platelet homeostasis	0.13	0.01
REACTOME	Post NMDA receptor activation events	0.13	0.01
REACTOME	MAPK targets/ Nuclear events mediated by MAP kinases	0.12	0.03
REACTOME	Signalling to RAS	0.15	0
REACTOME	Cell junction organization	0.14	0.01
REACTOME	Asparagine N-linked glycosylation	0.15	0.01
REACTOME	cell division	0.14	0.02
REACTOME	Formation of Fibrin Clot (Clotting Cascade)	0.03	0.13
REACTOME	Glutamate Neurotransmitter Release Cycle	0.13	0.03
REACTOME	Caspase activation via extrinsic apoptotic signalig pathway	0.15	0.02
REACTOME	Aquaporin-mediated transport	0.16	0.01
REACTOME	DEx/H-box helicases activate type I IFN and inflammatory cytokines production	0.03	0.14
REACTOME	Elastic fibre formation	0.04	0.13
REACTOME	Nuclear Events (kinase and transcription factor activation)	0.14	0.03
REACTOME	The canonical retinoid cycle in rods (twilight vision)	0	0.17
REACTOME	Biological oxidations	0.14	0.04
REACTOME	Activation of BH3-only proteins	0.19	0.01
REACTOME	Activation of Matrix Metalloproteinases	0.19	0.02
REACTOME	Phase 1 - Functionalization of compounds	0.16	0.05
REACTOME	Pyrimidine catabolism	0.03	0.19
REACTOME	Assembly of collagen fibrils and other multimeric structures	0.22	0.01
REACTOME	Vitamin B5 (pantothenate) metabolism	0.19	0.04
REACTOME	Downstream TCR signaling	0.26	0
REACTOME	Miscellaneous transport and binding events	0.25	0.01
REACTOME	PERK regulates gene expression	0.26	0
REACTOME	p38MAPK events	0.26	0.01
REACTOME	N-glycan trimming in the ER and Calnexin/Calreticulin cycle	0.29	0
REACTOME	Pyrimidine metabolism	0.03	0.27
REACTOME	Purine salvage	0.05	0.27
REACTOME	Inactivation, recovery and regulation of the phototransduction cascade	0.35	0.02
REACTOME	PI3K/AKT Signaling in Cancer	0.32	0.05
REACTOME	ATF6-alpha activates chaperones	0.39	0
REACTOME	S6K1-mediated signalling	0.41	0.01
REACTOME	mTORC1-mediated signalling	0.39	0.03
REACTOME	Platelet sensitization by LDL	0.44	0
REACTOME	ATF6-alpha activates chaperone genes	0.46	0
REACTOME	Constitutive Signaling by EGFRvIII	0.42	0.05
REACTOME	Amino acid transport across the plasma membrane	0.52	0.04
REACTOME	ATF4 activates genes	0.61	0
REACTOME	Aflatoxin activation and detoxification	0.67	0.01
REACTOME	Regulation of Complement cascade	0.68	0.01
REACTOME	MASTL Facilitates Mitotic Progression	0.68	0.02
REACTOME	Caspase-mediated cleavage of cytoskeletal proteins	0.78	0.04
REACTOME	Fatty Acyl-CoA Biosynthesis	0.85	0.04
alphaVar = adjusted p-value of CliPPER test on the concentration matrices of the pathway between groups.
alphaMean = adjusted p-values of CliPPER test on the means of the pathways between groups.

## Sheet: T1 genes
Supplementary Data 1. Functional analysis results from Topological pathway analysis
T1 Comparison (Acute chronically-evolving vs. acute self-limited patients)
Pathway	Entrez gene	Symbol	Fold Change (Acute Chron.-evolv./Acute Self-lim.)
Epithelial cell signaling in Helicobacter pylori infection	5058	PAK1	1.08491
Epithelial cell signaling in Helicobacter pylori infection	6416	MAP2K4	1.19495
Epithelial cell signaling in Helicobacter pylori infection	9020	MAP3K14	4.93859
Epithelial cell signaling in Helicobacter pylori infection	1147	CHUK	2.78381
Epithelial cell signaling in Helicobacter pylori infection	3551	IKBKB	1.96304
Epithelial cell signaling in Helicobacter pylori infection	8517	IKBKG	1.23449
Epithelial cell signaling in Helicobacter pylori infection	4792	NFKBIA	1.04947
Epithelial cell signaling in Helicobacter pylori infection	10392	NOD1	7.5109
Epithelial cell signaling in Helicobacter pylori infection	4790	NFKB1	2.20912
Epithelial cell signaling in Helicobacter pylori infection	5970	RELA	0.868219
Epithelial cell signaling in Helicobacter pylori infection	6352	CCL5	1.14977
Epithelial cell signaling in Helicobacter pylori infection	1445	CSK	1.97732
Epithelial cell signaling in Helicobacter pylori infection	4067	LYN	0.576214
Epithelial cell signaling in Helicobacter pylori infection	6714	SRC	0.61304
Epithelial cell signaling in Helicobacter pylori infection	102	ADAM10	1.4668
Epithelial cell signaling in Helicobacter pylori infection	1839	HBEGF	0.723055
Epithelial cell signaling in Helicobacter pylori infection	6868	ADAM17	0.872565
Epithelial cell signaling in Helicobacter pylori infection	3577	CXCR1	3.6666
Epithelial cell signaling in Helicobacter pylori infection	3579	CXCR2	2.53104
Adipocytokine signaling pathway	1147	CHUK	2.78381
Adipocytokine signaling pathway	3551	IKBKB	1.96304
Adipocytokine signaling pathway	4790	NFKB1	2.20912
Adipocytokine signaling pathway	5970	RELA	0.868219
Adipocytokine signaling pathway	6774	STAT3	1.03834
Adipocytokine signaling pathway	8517	IKBKG	1.23449
Adipocytokine signaling pathway	9021	SOCS3	1.0477
Adipocytokine signaling pathway	4792	NFKBIA	1.04947
Adipocytokine signaling pathway	4793	NFKBIB	1.78704
Adipocytokine signaling pathway	4794	NFKBIE	0.686826
Adipocytokine signaling pathway	2475	MTOR	1.44663
Adipocytokine signaling pathway	5599	MAPK8	1.77128
Adipocytokine signaling pathway	5601	MAPK9	2.13224
Adipocytokine signaling pathway	8660	IRS2	0.604382
Adipocytokine signaling pathway	7186	TRAF2	0.457846
Adipocytokine signaling pathway	5588	PRKCQ	4.82824
Adipocytokine signaling pathway	7133	TNFRSF1B	1.07429
Adipocytokine signaling pathway	8717	TRADD	1.86565
Adipocytokine signaling pathway	7132	TNFRSF1A	0.611948
Adipocytokine signaling pathway	7124	TNF	0.319019
Adipocytokine signaling pathway	3717	JAK2	1.04039
Adipocytokine signaling pathway	3953	LEPR	0.736216
Adipocytokine signaling pathway	10645	CAMKK2	0.964222
Adipocytokine signaling pathway	32	ACACB	0.627688
Adipocytokine signaling pathway	51094	ADIPOR1	0.908138
Adipocytokine signaling pathway	6794	STK11	1.79406
Adipocytokine signaling pathway	79602	ADIPOR2	1.30307
Adipocytokine signaling pathway	84254	CAMKK1	0.671748
Adipocytokine signaling pathway	51422	PRKAG2	0.889674
Adipocytokine signaling pathway	5562	PRKAA1	1.43354
Adipocytokine signaling pathway	5563	PRKAA2	0.840114
Adipocytokine signaling pathway	5564	PRKAB1	2.36803
Adipocytokine signaling pathway	5565	PRKAB2	4.9837
Adipocytokine signaling pathway	5571	PRKAG1	11.4291
Adipocytokine signaling pathway	181	AGRP	0.904301
Adipocytokine signaling pathway	2538	G6PC	1.87216
Adipocytokine signaling pathway	4852	NPY	1.03543
Adipocytokine signaling pathway	5105	PCK1	0.608214
Adipocytokine signaling pathway	5106	PCK2	1.34756
Adipocytokine signaling pathway	57818	G6PC2	0.47257
Adipocytokine signaling pathway	6513	SLC2A1	0.858492
Adipocytokine signaling pathway	6517	SLC2A4	0.46478
Adipocytokine signaling pathway	92579	G6PC3	5.61499
Hepatitis C	1147	CHUK	2.78381
Hepatitis C	3551	IKBKB	1.96304
Hepatitis C	57506	MAVS	0.725663
Hepatitis C	7189	TRAF6	1.22001
Hepatitis C	8517	IKBKG	1.23449
Hepatitis C	27102	EIF2AK1	1.8057
Hepatitis C	440275	EIF2AK4	1.77387
Hepatitis C	4792	NFKBIA	1.04947
Hepatitis C	5610	EIF2AK2	1.55475
Hepatitis C	7186	TRAF2	0.457846
Hepatitis C	8717	TRADD	1.86565
Hepatitis C	9451	EIF2AK3	1.00707
Hepatitis C	7132	TNFRSF1A	0.611948
Hepatitis C	7124	TNF	0.319019
Hepatitis C	148022	TICAM1	1.02101
Hepatitis C	7187	TRAF3	1.49877
Hepatitis C	29110	TBK1	1.64611
Hepatitis C	9641	IKBKE	0.385418
Hepatitis C	3661	IRF3	1.17588
Hepatitis C	3665	IRF7	0.706958
Hepatitis C	1432	MAPK14	2.69948
Hepatitis C	369	ARAF	2.17485
Hepatitis C	5894	RAF1	1.18434
Hepatitis C	673	BRAF	0.421655
Hepatitis C	5600	MAPK11	0.771057
Hepatitis C	5603	MAPK13	0.756327
Hepatitis C	3265	HRAS	0.784751
Hepatitis C	3845	KRAS	1.09568
Hepatitis C	4893	NRAS	1.23161
Hepatitis C	5594	MAPK1	1.26527
Hepatitis C	5595	MAPK3	0.937605
Hepatitis C	5599	MAPK8	1.77128
Hepatitis C	5601	MAPK9	2.13224
Herpes simplex infection	7124	TNF	0.319019
Herpes simplex infection	7132	TNFRSF1A	0.611948
Herpes simplex infection	355	FAS	0.947986
Herpes simplex infection	8772	FADD	3.39349
Herpes simplex infection	4790	NFKB1	2.20912
Herpes simplex infection	5970	RELA	0.868219
Herpes simplex infection	841	CASP8	0.961316
Herpes simplex infection	3551	IKBKB	1.96304
Herpes simplex infection	4792	NFKBIA	1.04947
Herpes simplex infection	4793	NFKBIB	1.78704
Herpes simplex infection	10454	TAB1	1.80459
Herpes simplex infection	23118	TAB2	1.85801
Herpes simplex infection	6885	MAP3K7	1.55
Herpes simplex infection	7185	TRAF1	0.583377
Herpes simplex infection	7186	TRAF2	0.457846
Herpes simplex infection	7187	TRAF3	1.49877
Herpes simplex infection	7188	TRAF5	0.969653
Herpes simplex infection	7874	USP7	1.19458
Herpes simplex infection	8517	IKBKG	1.23449
Herpes simplex infection	1147	CHUK	2.78381
Herpes simplex infection	27102	EIF2AK1	1.8057
Herpes simplex infection	440275	EIF2AK4	1.77387
Herpes simplex infection	5499	PPP1CA	1.38174
Herpes simplex infection	5500	PPP1CB	0.982812
Herpes simplex infection	5501	PPP1CC	1.56975
Herpes simplex infection	5610	EIF2AK2	1.55475
Herpes simplex infection	9451	EIF2AK3	1.00707
Herpes simplex infection	1965	EIF2S1	1.51826
RIG-I-like receptor signaling pathway	10010	TANK	0.833277
RIG-I-like receptor signaling pathway	1147	CHUK	2.78381
RIG-I-like receptor signaling pathway	29110	TBK1	1.64611
RIG-I-like receptor signaling pathway	3551	IKBKB	1.96304
RIG-I-like receptor signaling pathway	64343	AZI2	1.13976
RIG-I-like receptor signaling pathway	841	CASP8	0.961316
RIG-I-like receptor signaling pathway	843	CASP10	1.47293
RIG-I-like receptor signaling pathway	8517	IKBKG	1.23449
RIG-I-like receptor signaling pathway	9641	IKBKE	0.385418
RIG-I-like receptor signaling pathway	9755	TBKBP1	1.11823
RIG-I-like receptor signaling pathway	8717	TRADD	1.86565
RIG-I-like receptor signaling pathway	8772	FADD	3.39349
RIG-I-like receptor signaling pathway	8737	RIPK1	1.06062
RIG-I-like receptor signaling pathway	1654	DDX3X	1.08526
RIG-I-like receptor signaling pathway	3661	IRF3	1.17588
RIG-I-like receptor signaling pathway	5300	PIN1	0.692556
RIG-I-like receptor signaling pathway	80143	SIKE1	2.35207
RIG-I-like receptor signaling pathway	3665	IRF7	0.706958
NF-kappa B signaling pathway	1457	CSNK2A1	1.2394
NF-kappa B signaling pathway	1459	CSNK2A2	1.14437
NF-kappa B signaling pathway	1460	CSNK2B	1.54421
NF-kappa B signaling pathway	3551	IKBKB	1.96304
NF-kappa B signaling pathway	4790	NFKB1	2.20912
NF-kappa B signaling pathway	4792	NFKBIA	1.04947
NF-kappa B signaling pathway	5970	RELA	0.868219
NF-kappa B signaling pathway	1147	CHUK	2.78381
NF-kappa B signaling pathway	6885	MAP3K7	1.55
NF-kappa B signaling pathway	9020	MAP3K14	4.93859
NF-kappa B signaling pathway	8517	IKBKG	1.23449
TNF signaling pathway	4049	LTA	2.11468
TNF signaling pathway	7124	TNF	0.319019
TNF signaling pathway	7133	TNFRSF1B	1.07429
TNF signaling pathway	7132	TNFRSF1A	0.611948
TNF signaling pathway	8772	FADD	3.39349
TNF signaling pathway	7186	TRAF2	0.457846
TNF signaling pathway	8837	CFLAR	0.886002
TNF signaling pathway	4792	NFKBIA	1.04947
TNF signaling pathway	83737	ITCH	2.4484
TNF signaling pathway	4790	NFKB1	2.20912
TNF signaling pathway	5970	RELA	0.868219
Shigellosis	5594	MAPK1	1.26527
Shigellosis	8767	RIPK2	1.58015
Shigellosis	5599	MAPK8	1.77128
Shigellosis	5600	MAPK11	0.771057
Shigellosis	5601	MAPK9	2.13224
Shigellosis	5603	MAPK13	0.756327
Shigellosis	10392	NOD1	7.5109
Shigellosis	64127	NOD2	0.586115
Shigellosis	1147	CHUK	2.78381
Shigellosis	3551	IKBKB	1.96304
Shigellosis	8517	IKBKG	1.23449
Shigellosis	1432	MAPK14	2.69948
Shigellosis	5595	MAPK3	0.937605
Shigellosis	10092	ARPC5	1.30547
Shigellosis	10093	ARPC4	1.41931
Shigellosis	10094	ARPC3	1.09401
Shigellosis	10095	ARPC1B	3.60113
Shigellosis	10109	ARPC2	0.871244
Shigellosis	10163	WASF2	1.65546
Shigellosis	10552	ARPC1A	1.35513
Shigellosis	60	ACTB	1.19818
Shigellosis	71	ACTG1	1.13847
Shigellosis	81873	ARPC5L	1.80774
Shigellosis	7454	WAS	1.14392
Shigellosis	8976	WASL	3.73724
Shigellosis	998	CDC42	1.05292
Shigellosis	7414	VCL	0.321226
Shigellosis	345456	PFN3	0.63393
Shigellosis	5216	PFN1	1.66726
Shigellosis	5217	PFN2	1.51872
Alcoholism	10681	GNB5	2.40305
Alcoholism	1813	DRD2	0.719982
Alcoholism	2771	GNAI2	1.09003
Alcoholism	2773	GNAI3	1.96524
Alcoholism	2775	GNAO1	0.595129
Alcoholism	2782	GNB1	1.47847
Alcoholism	2783	GNB2	1.15372
Alcoholism	2784	GNB3	1.34865
Alcoholism	2785	GNG3	0.603236
Alcoholism	2786	GNG4	1.16212
Alcoholism	2787	GNG5	0.836844
Alcoholism	2788	GNG7	0.613867
Alcoholism	2790	GNG10	2.70912
Alcoholism	2793	GNGT2	1.43352
Alcoholism	51764	GNG13	0.593527
Alcoholism	54331	GNG2	1.07032
Alcoholism	59345	GNB4	0.560786
Alcoholism	94235	GNG8	1.2638
Hypertrophic cardiomyopathy (HCM)	4607	MYBPC3	0.807515
Hypertrophic cardiomyopathy (HCM)	4624	MYH6	0.694
Hypertrophic cardiomyopathy (HCM)	70	ACTC1	1.25697
Hypertrophic cardiomyopathy (HCM)	4633	MYL2	1.45785
Hypertrophic cardiomyopathy (HCM)	4634	MYL3	0.477552
Hypertrophic cardiomyopathy (HCM)	7139	TNNT2	0.858806
Hypertrophic cardiomyopathy (HCM)	7168	TPM1	0.564794
Hypertrophic cardiomyopathy (HCM)	7169	TPM2	2.07473
Hypertrophic cardiomyopathy (HCM)	7170	TPM3	1.10065
Hypertrophic cardiomyopathy (HCM)	7171	TPM4	1.51914
Hypertrophic cardiomyopathy (HCM)	7134	TNNC1	0.455926
T cell receptor signaling pathway	10451	VAV3	1.14947
T cell receptor signaling pathway	3702	ITK	1.13317
T cell receptor signaling pathway	3937	LCP2	1.15529
T cell receptor signaling pathway	4690	NCK1	0.965869
T cell receptor signaling pathway	5335	PLCG1	2.10098
T cell receptor signaling pathway	7006	TEC	0.64835
T cell receptor signaling pathway	7409	VAV1	1.24228
T cell receptor signaling pathway	7410	VAV2	0.723432
T cell receptor signaling pathway	7535	ZAP70	1.24181
T cell receptor signaling pathway	8440	NCK2	2.31334
T cell receptor signaling pathway	9402	GRAP2	1.48661
T cell receptor signaling pathway	10000	AKT3	0.878669
T cell receptor signaling pathway	207	AKT1	1.26192
T cell receptor signaling pathway	208	AKT2	0.920676
T cell receptor signaling pathway	9020	MAP3K14	4.93859
T cell receptor signaling pathway	940	CD28	3.9755
T cell receptor signaling pathway	5601	MAPK9	2.13224
T cell receptor signaling pathway	5588	PRKCQ	4.82824
T cell receptor signaling pathway	6885	MAP3K7	1.55
T cell receptor signaling pathway	8915	BCL10	0.821713
T cell receptor signaling pathway	5609	MAP2K7	0.81901
T cell receptor signaling pathway	10298	PAK4	1.99486
T cell receptor signaling pathway	5058	PAK1	1.08491
T cell receptor signaling pathway	5062	PAK2	1.30476
T cell receptor signaling pathway	5063	PAK3	0.998077
T cell receptor signaling pathway	56924	PAK6	0.826278
Cell adhesion molecules (CAMs)	23308	ICOSLG	0.523658
Cell adhesion molecules (CAMs)	940	CD28	3.9755
Cell adhesion molecules (CAMs)	941	CD80	1.21865
Cell adhesion molecules (CAMs)	942	CD86	0.405678
Cell adhesion molecules (CAMs)	29126	CD274	0.457351
Cell adhesion molecules (CAMs)	5133	PDCD1	2.89437
Cell adhesion molecules (CAMs)	201633	TIGIT	3.25831
Cell adhesion molecules (CAMs)	25945	PVRL3	0.473397
Cell adhesion molecules (CAMs)	5817	PVR	1.87585
Cell adhesion molecules (CAMs)	5818	PVRL1	0.648752
Cell adhesion molecules (CAMs)	1493	CTLA4	1.6978
Cell adhesion molecules (CAMs)	29851	ICOS	1.2046
Complement and coagulation cascades	1604	CD55	1.3572
Complement and coagulation cascades	1675	CFD	0.533568
Complement and coagulation cascades	2161	F12	0.772802
Complement and coagulation cascades	3075	CFH	1.04253
Complement and coagulation cascades	4179	CD46	1.51056
Complement and coagulation cascades	5340	PLG	0.91253
Complement and coagulation cascades	629	CFB	0.593995
Complement and coagulation cascades	717	C2	0.751388
Complement and coagulation cascades	718	C3	0.893235
Complement and coagulation cascades	721	C4B	0.527467
Complement and coagulation cascades	10747	MASP2	0.723571
Complement and coagulation cascades	713	C1QB	0.895564
Complement and coagulation cascades	714	C1QC	1.89114
Complement and coagulation cascades	715	C1R	0.225766
Complement and coagulation cascades	716	C1S	0.980975
Complement and coagulation cascades	722	C4BPA	0.659893
Complement and coagulation cascades	725	C4BPB	0.656161
Complement and coagulation cascades	710	SERPING1	0.742958
Complement and coagulation cascades	2	A2M	0.921163
Complement and coagulation cascades	293	SLC25A6	1.22863
Complement and coagulation cascades	3818	KLKB1	1.30149
Complement and coagulation cascades	51651	PTRH2	1.21721
Complement and coagulation cascades	5328	PLAU	0.903905
Complement and coagulation cascades	2159	F10	0.843456
Complement and coagulation cascades	5624	PROC	0.950757
Complement and coagulation cascades	2147	F2	2.92817
Complement and coagulation cascades	3053	SERPIND1	4.61623
Complement and coagulation cascades	5104	SERPINA5	0.640358
Complement and coagulation cascades	5627	PROS1	0.775045
Complement and coagulation cascades	2160	F11	0.608819
Complement and coagulation cascades	2162	F13A1	1.09045
Complement and coagulation cascades	2243	FGA	0.61347
Complement and coagulation cascades	2266	FGG	0.423203
Glyoxylate and dicarboxylate metabolism	5095	PCCA	1.05721
Glyoxylate and dicarboxylate metabolism	5096	PCCB	14.5771
Glyoxylate and dicarboxylate metabolism	84693	MCEE	1.42791
Glyoxylate and dicarboxylate metabolism	4594	MUT	0.840849
Glyoxylate and dicarboxylate metabolism	1431	CS	1.20588
Glyoxylate and dicarboxylate metabolism	4190	MDH1	1.52689
Glyoxylate and dicarboxylate metabolism	4191	MDH2	1.88021
Glyoxylate and dicarboxylate metabolism	48	ACO1	0.64299
Glyoxylate and dicarboxylate metabolism	50	ACO2	0.933329
Glyoxylate and dicarboxylate metabolism	39	ACAT2	0.617581
Glyoxylate and dicarboxylate metabolism	38	ACAT1	2.24247
Propanoate metabolism	18	ABAT	0.769254
Propanoate metabolism	4329	ALDH6A1	0.793744
Propanoate metabolism	23417	MLYCD	2.67526
Propanoate metabolism	31	ACACA	1.78705
Propanoate metabolism	32	ACACB	0.627688
Propanoate metabolism	38	ACAT1	2.24247
Propanoate metabolism	39	ACAT2	0.617581
Propanoate metabolism	1892	ECHS1	0.926558
Propanoate metabolism	3030	HADHA	0.986418
Propanoate metabolism	34	ACADM	2.76278
Propanoate metabolism	5095	PCCA	1.05721
Propanoate metabolism	5096	PCCB	14.5771
Propanoate metabolism	55862	ECHDC1	1.85291
Propanoate metabolism	55902	ACSS2	0.845506
Propanoate metabolism	84532	ACSS1	1.01865
Propanoate metabolism	84693	MCEE	1.42791
Propanoate metabolism	4594	MUT	0.840849
Propanoate metabolism	8801	SUCLG2	0.722522
Propanoate metabolism	8802	SUCLG1	1.9961
Propanoate metabolism	8803	SUCLA2	1.17012
O-glycosylation of TSR domain-containing proteins	10417	SPON2	0.825254
O-glycosylation of TSR domain-containing proteins	145173	B3GLCT	0.959264
O-glycosylation of TSR domain-containing proteins	23275	POFUT2	1.29859
O-glycosylation of TSR domain-containing proteins	10418	SPON1	0.754514
O-glycosylation of TSR domain-containing proteins	11093	ADAMTS13	0.930225
O-glycosylation of TSR domain-containing proteins	11173	ADAMTS7	0.931304
O-glycosylation of TSR domain-containing proteins	140766	ADAMTS14	0.987199
O-glycosylation of TSR domain-containing proteins	157869	SBSPON	1.4717
O-glycosylation of TSR domain-containing proteins	170690	ADAMTS16	0.712374
O-glycosylation of TSR domain-containing proteins	170691	ADAMTS17	0.463034
O-glycosylation of TSR domain-containing proteins	170692	ADAMTS18	0.901203
O-glycosylation of TSR domain-containing proteins	171019	ADAMTS19	0.671206
O-glycosylation of TSR domain-containing proteins	23145	SSPO	0.594646
O-glycosylation of TSR domain-containing proteins	339366	ADAMTSL5	0.652124
O-glycosylation of TSR domain-containing proteins	5199	CFP	0.642897
O-glycosylation of TSR domain-containing proteins	54507	ADAMTSL4	0.351863
O-glycosylation of TSR domain-containing proteins	55901	THSD1	0.774316
O-glycosylation of TSR domain-containing proteins	56999	ADAMTS9	1.26338
O-glycosylation of TSR domain-containing proteins	57188	ADAMTSL3	0.211882
O-glycosylation of TSR domain-containing proteins	7057	THBS1	0.808483
O-glycosylation of TSR domain-containing proteins	7058	THBS2	0.738567
O-glycosylation of TSR domain-containing proteins	79875	THSD4	0.591511
O-glycosylation of TSR domain-containing proteins	81792	ADAMTS12	0.819975
O-glycosylation of TSR domain-containing proteins	81794	ADAMTS10	0.649612
O-glycosylation of TSR domain-containing proteins	9037	SEMA5A	0.928661
O-glycosylation of TSR domain-containing proteins	92949	ADAMTSL1	0.758834
O-glycosylation of TSR domain-containing proteins	9507	ADAMTS4	0.525456
O-glycosylation of TSR domain-containing proteins	9508	ADAMTS3	2.09128
O-glycosylation of TSR domain-containing proteins	9509	ADAMTS2	0.737505
O-glycosylation of TSR domain-containing proteins	9510	ADAMTS1	0.978779
O-glycosylation of TSR domain-containing proteins	9719	ADAMTSL2	0.835276
Synthesis of PA	137964	AGPAT6	2.14847
Synthesis of PA	23171	GPD1L	2.05044
Synthesis of PA	2819	GPD1	0.84102
Synthesis of PA	283748	PLA2G4D	0.812059
Synthesis of PA	5320	PLA2G2A	0.594125
Synthesis of PA	55326	AGPAT5	2.47648
Synthesis of PA	64600	PLA2G2F	0.711575
Synthesis of PA	8681	JMJD7-PLA2G4B	0.520874
Synthesis of PA	150763	GPAT2	0.571903
Synthesis of PA	57678	GPAM	0.513632
Metal ion SLC transporters	23516	SLC39A14	0.980827
Metal ion SLC transporters	25800	SLC39A6	0.498699
Metal ion SLC transporters	27173	SLC39A1	0.985721
Metal ion SLC transporters	283375	SLC39A5	0.428228
Metal ion SLC transporters	29985	SLC39A3	1.28392
Metal ion SLC transporters	29986	SLC39A2	0.768856
Metal ion SLC transporters	4891	SLC11A2	1.17283
Metal ion SLC transporters	55630	SLC39A4	0.590091
Metal ion SLC transporters	64116	SLC39A8	1.09087
Metal ion SLC transporters	6556	SLC11A1	0.772455
Metal ion SLC transporters	7922	SLC39A7	2.28976
Metal ion SLC transporters	7779	SLC30A1	0.689114
Metal ion SLC transporters	148867	SLC30A7	1.7173
Metal ion SLC transporters	169026	SLC30A8	0.848021
Metal ion SLC transporters	55676	SLC30A6	1.24133
Metal ion SLC transporters	64924	SLC30A5	3.59598
Metal ion SLC transporters	7780	SLC30A2	0.344612
Metal ion SLC transporters	7781	SLC30A3	1.37208
DNA Damage/Telomere Stress Induced Senescence	23523	CABIN1	0.661829
DNA Damage/Telomere Stress Induced Senescence	25842	ASF1A	1.00856
DNA Damage/Telomere Stress Induced Senescence	29855	UBN1	2.59714
DNA Damage/Telomere Stress Induced Senescence	3159	HMGA1	1.28703
DNA Damage/Telomere Stress Induced Senescence	4001	LMNB1	1.89243
DNA Damage/Telomere Stress Induced Senescence	57634	EP400	2.25974
DNA Damage/Telomere Stress Induced Senescence	5925	RB1	2.41193
DNA Damage/Telomere Stress Induced Senescence	7157	TP53	1.36224
DNA Damage/Telomere Stress Induced Senescence	7290	HIRA	1.05778
DNA Damage/Telomere Stress Induced Senescence	3006	HIST1H1C	1.10096
DNA Damage/Telomere Stress Induced Senescence	3007	HIST1H1D	1.02323
DNA Damage/Telomere Stress Induced Senescence	3008	HIST1H1E	1.28513
DNA Damage/Telomere Stress Induced Senescence	3009	HIST1H1B	1.79813
DNA Damage/Telomere Stress Induced Senescence	3024	HIST1H1A	0.551369
DNA Damage/Telomere Stress Induced Senescence	1017	CDK2	1.14223
DNA Damage/Telomere Stress Induced Senescence	1026	CDKN1A	1.03797
DNA Damage/Telomere Stress Induced Senescence	890	CCNA2	1.98456
DNA Damage/Telomere Stress Induced Senescence	8900	CCNA1	1.44618
DNA Damage/Telomere Stress Induced Senescence	898	CCNE1	1.45705
DNA Damage/Telomere Stress Induced Senescence	1027	CDKN1B	1.43029
Scavenging by Class A Receptors	335	APOA1	0.918311
Scavenging by Class A Receptors	348	APOE	0.853183
Scavenging by Class A Receptors	7184	HSP90B1	1.34515
Scavenging by Class A Receptors	811	CALR	0.811843
Signaling by Retinoic Acid	1737	DLAT	1.43941
Signaling by Retinoic Acid	1738	DLD	1.18123
Signaling by Retinoic Acid	5160	PDHA1	1.42182
Signaling by Retinoic Acid	5162	PDHB	0.804646
Signaling by Retinoic Acid	5163	PDK1	0.833642
Signaling by Retinoic Acid	5164	PDK2	1.36804
Signaling by Retinoic Acid	5165	PDK3	5.33645
Signaling by Retinoic Acid	5166	PDK4	0.707706
Signaling by Retinoic Acid	5467	PPARD	2.43541
Signaling by Retinoic Acid	6256	RXRA	2.823
Signaling by Retinoic Acid	8050	PDHX	0.724554
Signaling by Retinoic Acid	1382	CRABP2	0.861054
Signaling by Retinoic Acid	2171	FABP5	0.690936
Signaling by Retinoic Acid	5914	RARA	1.12081
Signaling by Retinoic Acid	5916	RARG	0.552892
Signaling by Retinoic Acid	6257	RXRB	0.578369
Mitochondrial Fatty Acid Beta-Oxidation	166785	MMAA	2.36292
Mitochondrial Fatty Acid Beta-Oxidation	4594	MUT	0.840849
Mitochondrial Fatty Acid Beta-Oxidation	84693	MCEE	1.42791
Mitochondrial Fatty Acid Beta-Oxidation	5095	PCCA	1.05721
Mitochondrial Fatty Acid Beta-Oxidation	5096	PCCB	14.5771
Regulatory RNA pathways	11022	TDRKH	1.014
Regulatory RNA pathways	113802	HENMT1	1.74394
Regulatory RNA pathways	122402	TDRD9	0.821054
Regulatory RNA pathways	3320	HSP90AA1	0.647793
Regulatory RNA pathways	8468	FKBP6	1.13519
Regulatory RNA pathways	54456	MOV10L1	0.386301
Regulatory RNA pathways	55124	PIWIL2	0.700405
Regulatory RNA pathways	91646	TDRD12	0.674662
Defensins	1235	CCR6	0.570547
Defensins	1673	DEFB4A	0.750237
Defensins	55894	DEFB103B	0.498709
Defensins	729230	CCR2	1.32892
Defensins	1672	DEFB1	0.702182
CD28 co-stimulation	10000	AKT3	0.878669
CD28 co-stimulation	117145	THEM4	0.763957
CD28 co-stimulation	207	AKT1	1.26192
CD28 co-stimulation	208	AKT2	0.920676
CD28 co-stimulation	2475	MTOR	1.44663
CD28 co-stimulation	253260	RICTOR	2.32873
CD28 co-stimulation	5170	PDPK1	0.92433
CD28 co-stimulation	57761	TRIB3	1.493
CD28 co-stimulation	64223	MLST8	1.23962
CD28 co-stimulation	79109	MAPKAP1	1.34408
CD28 co-stimulation	1326	MAP3K8	0.518438
CD28 co-stimulation	9020	MAP3K14	4.93859
CD28 dependent PI3K/Akt signaling	10000	AKT3	0.878669
CD28 dependent PI3K/Akt signaling	117145	THEM4	0.763957
CD28 dependent PI3K/Akt signaling	207	AKT1	1.26192
CD28 dependent PI3K/Akt signaling	208	AKT2	0.920676
CD28 dependent PI3K/Akt signaling	2475	MTOR	1.44663
CD28 dependent PI3K/Akt signaling	253260	RICTOR	2.32873
CD28 dependent PI3K/Akt signaling	5170	PDPK1	0.92433
CD28 dependent PI3K/Akt signaling	57761	TRIB3	1.493
CD28 dependent PI3K/Akt signaling	64223	MLST8	1.23962
CD28 dependent PI3K/Akt signaling	79109	MAPKAP1	1.34408
CD28 dependent PI3K/Akt signaling	1326	MAP3K8	0.518438
CD28 dependent PI3K/Akt signaling	9020	MAP3K14	4.93859
Metabolism of vitamins and cofactors	31	ACACA	1.78705
Metabolism of vitamins and cofactors	3141	HLCS	1.07301
Metabolism of vitamins and cofactors	32	ACACB	0.627688
Metabolism of vitamins and cofactors	5095	PCCA	1.05721
Metabolism of vitamins and cofactors	5096	PCCB	14.5771
Metabolism of vitamins and cofactors	56922	MCCC1	0.902281
Metabolism of vitamins and cofactors	64087	MCCC2	1.89743
Metabolism of vitamins and cofactors	5091	PC	1.69984
Metabolism of vitamins and cofactors	51248	PDZD11	1.13884
Metabolism of vitamins and cofactors	8884	SLC5A6	2.96961
Metabolism of vitamins and cofactors	53354	PANK1	0.343442
Metabolism of vitamins and cofactors	55229	PANK4	1.97603
Metabolism of vitamins and cofactors	79646	PANK3	0.641086
Metabolism of vitamins and cofactors	80025	PANK2	0.772827
Metabolism of vitamins and cofactors	79717	PPCS	0.889321
Metabolism of vitamins and cofactors	60490	PPCDC	1.1187
Metabolism of vitamins and cofactors	80347	COASY	4.68288
Metabolism of vitamins and cofactors	8034	SLC25A16	0.943642
Biotin transport and metabolism	31	ACACA	1.78705
Biotin transport and metabolism	3141	HLCS	1.07301
Biotin transport and metabolism	32	ACACB	0.627688
Biotin transport and metabolism	56922	MCCC1	0.902281
Biotin transport and metabolism	64087	MCCC2	1.89743
Biotin transport and metabolism	5091	PC	1.69984
Biotin transport and metabolism	5095	PCCA	1.05721
Biotin transport and metabolism	5096	PCCB	14.5771
Metabolism of water-soluble vitamins and cofactors	31	ACACA	1.78705
Metabolism of water-soluble vitamins and cofactors	3141	HLCS	1.07301
Metabolism of water-soluble vitamins and cofactors	32	ACACB	0.627688
Metabolism of water-soluble vitamins and cofactors	5095	PCCA	1.05721
Metabolism of water-soluble vitamins and cofactors	5096	PCCB	14.5771
Metabolism of water-soluble vitamins and cofactors	56922	MCCC1	0.902281
Metabolism of water-soluble vitamins and cofactors	64087	MCCC2	1.89743
Metabolism of water-soluble vitamins and cofactors	5091	PC	1.69984
Metabolism of water-soluble vitamins and cofactors	51248	PDZD11	1.13884
Metabolism of water-soluble vitamins and cofactors	8884	SLC5A6	2.96961
Metabolism of water-soluble vitamins and cofactors	53354	PANK1	0.343442
Metabolism of water-soluble vitamins and cofactors	55229	PANK4	1.97603
Metabolism of water-soluble vitamins and cofactors	79646	PANK3	0.641086
Metabolism of water-soluble vitamins and cofactors	80025	PANK2	0.772827
Metabolism of water-soluble vitamins and cofactors	79717	PPCS	0.889321
Metabolism of water-soluble vitamins and cofactors	60490	PPCDC	1.1187
Metabolism of water-soluble vitamins and cofactors	80347	COASY	4.68288
Metabolism of water-soluble vitamins and cofactors	8034	SLC25A16	0.943642

## Sheet: T2 genes
Supplementary Data 1. Functional analysis results from Topological pathway analysis
T2 Comparison (Chronic vs. resolved patients)
Pathway	Entrez gene	Symbol	Fold Change (Chronic/Resoved)
Chagas disease (American trypanosomiasis)	3458	IFNG	0.366157
Chagas disease (American trypanosomiasis)	3459	IFNGR1	1.00298
Chagas disease (American trypanosomiasis)	3460	IFNGR2	1.31107
Chagas disease (American trypanosomiasis)	3586	IL10	1.12135
Chagas disease (American trypanosomiasis)	4615	MYD88	0.774779
Chagas disease (American trypanosomiasis)	4843	NOS2	2.54751
Chagas disease (American trypanosomiasis)	7040	TGFB1	0.577809
Chagas disease (American trypanosomiasis)	7043	TGFB3	0.161265
Chagas disease (American trypanosomiasis)	7132	TNFRSF1A	0.703918
Chagas disease (American trypanosomiasis)	355	FAS	0.758083
Chagas disease (American trypanosomiasis)	8772	FADD	0.70809
Chagas disease (American trypanosomiasis)	841	CASP8	0.762133
Chagas disease (American trypanosomiasis)	4790	NFKB1	0.568829
Chagas disease (American trypanosomiasis)	5970	RELA	0.410042
Chagas disease (American trypanosomiasis)	7189	TRAF6	0.99618
Chagas disease (American trypanosomiasis)	1432	MAPK14	0.61215
Chagas disease (American trypanosomiasis)	3654	IRAK1	0.21107
Chagas disease (American trypanosomiasis)	51135	IRAK4	1.23695
Chagas disease (American trypanosomiasis)	5600	MAPK11	1.2855
Chagas disease (American trypanosomiasis)	5603	MAPK13	2.2821
Chagas disease (American trypanosomiasis)	5594	MAPK1	0.334535
Chagas disease (American trypanosomiasis)	5595	MAPK3	0.750652
Chagas disease (American trypanosomiasis)	5599	MAPK8	0.410357
Chagas disease (American trypanosomiasis)	5601	MAPK9	0.845006
Chagas disease (American trypanosomiasis)	2353	FOS	1.13339
Chagas disease (American trypanosomiasis)	3725	JUN	0.697557
Chagas disease (American trypanosomiasis)	4792	NFKBIA	0.743029
Chagas disease (American trypanosomiasis)	1147	CHUK	0.155411
Chagas disease (American trypanosomiasis)	3551	IKBKB	1.87374
Chagas disease (American trypanosomiasis)	8517	IKBKG	0.515362
Chagas disease (American trypanosomiasis)	23236	PLCB1	0.562274
Chagas disease (American trypanosomiasis)	2767	GNA11	1.2802
Chagas disease (American trypanosomiasis)	2769	GNA15	0.595513
Chagas disease (American trypanosomiasis)	2771	GNAI2	0.523244
Chagas disease (American trypanosomiasis)	2773	GNAI3	0.395907
Chagas disease (American trypanosomiasis)	2775	GNAO1	0.664767
Chagas disease (American trypanosomiasis)	2776	GNAQ	0.606374
Chagas disease (American trypanosomiasis)	9630	GNA14	0.305966
Chagas disease (American trypanosomiasis)	5330	PLCB2	0.720904
Chagas disease (American trypanosomiasis)	5331	PLCB3	16.2444
Chagas disease (American trypanosomiasis)	5332	PLCB4	0.85391
Chagas disease (American trypanosomiasis)	624	BDKRB2	0.357984
Chagas disease (American trypanosomiasis)	8837	CFLAR	1.31279
Chagas disease (American trypanosomiasis)	915	CD3D	0.474082
Chagas disease (American trypanosomiasis)	916	CD3E	0.949267
Chagas disease (American trypanosomiasis)	917	CD3G	0.602195
Chagas disease (American trypanosomiasis)	919	CD247	0.214275
Chagas disease (American trypanosomiasis)	356	FASLG	0.686412
Chagas disease (American trypanosomiasis)	10000	AKT3	1.58815
Chagas disease (American trypanosomiasis)	23533	PIK3R5	1.0429
Chagas disease (American trypanosomiasis)	5290	PIK3CA	0.562232
Chagas disease (American trypanosomiasis)	5291	PIK3CB	0.919434
Chagas disease (American trypanosomiasis)	5293	PIK3CD	1.81803
Chagas disease (American trypanosomiasis)	5294	PIK3CG	0.560109
Chagas disease (American trypanosomiasis)	5295	PIK3R1	0.375964
Chagas disease (American trypanosomiasis)	5296	PIK3R2	0.907442
Chagas disease (American trypanosomiasis)	8503	PIK3R3	0.283608
Chagas disease (American trypanosomiasis)	207	AKT1	0.465669
Chagas disease (American trypanosomiasis)	208	AKT2	0.538334
Chagas disease (American trypanosomiasis)	4087	SMAD2	0.951235
Chagas disease (American trypanosomiasis)	7048	TGFBR2	0.639443
Chagas disease (American trypanosomiasis)	4088	SMAD3	0.218878
Chagas disease (American trypanosomiasis)	713	C1QB	0.74233
Chagas disease (American trypanosomiasis)	811	CALR	0.638816
Chagas disease (American trypanosomiasis)	714	C1QC	1.24235
Hippo signaling pathway	50855	PARD6A	0.187254
Hippo signaling pathway	56288	PARD3	1.67886
Hippo signaling pathway	84552	PARD6G	1.09249
Hippo signaling pathway	5584	PRKCI	0.871128
Hippo signaling pathway	5590	PRKCZ	0.792299
Chemokine signaling pathway	10000	AKT3	1.58815
Chemokine signaling pathway	1147	CHUK	0.155411
Chemokine signaling pathway	207	AKT1	0.465669
Chemokine signaling pathway	208	AKT2	0.538334
Chemokine signaling pathway	3551	IKBKB	1.87374
Chemokine signaling pathway	8517	IKBKG	0.515362
Chemokine signaling pathway	4792	NFKBIA	0.743029
Chemokine signaling pathway	4793	NFKBIB	2.27986
Chemokine signaling pathway	4790	NFKB1	0.568829
Chemokine signaling pathway	5970	RELA	0.410042
Platelet activation	3674	ITGA2B	1.52007
Platelet activation	3690	ITGB3	3.56776
Platelet activation	60	ACTB	0.841038
Platelet activation	7094	TLN1	0.51933
Platelet activation	71	ACTG1	0.714833
Platelet activation	83706	FERMT3	0.614571
Platelet activation	7408	VASP	0.202581
Platelet activation	5906	RAP1A	0.39419
Platelet activation	5908	RAP1B	0.402194
Platelet activation	2776	GNAQ	0.606374
Platelet activation	10672	GNA13	0.829012
Platelet activation	6093	ROCK1	0.923796
Platelet activation	9475	ROCK2	1.05891
Platelet activation	387	RHOA	0.521154
Platelet activation	4659	PPP1R12A	0.558656
Platelet activation	5499	PPP1CA	0.701454
Platelet activation	5500	PPP1CB	0.516202
Platelet activation	5501	PPP1CC	0.624554
Platelet activation	103910	MYL12B	0.680839
Platelet activation	4638	MYLK	4.08235
Platelet activation	85366	MYLK2	1.13605
Platelet activation	10627	MYL12A	0.560313
Platelet activation	6915	TBXA2R	1.49085
Platelet activation	9002	F2RL3	1.91354
Platelet activation	2243	FGA	0.738316
Platelet activation	2266	FGG	1.32909
Amphetamine addiction	116444	GRIN3B	2.17097
Amphetamine addiction	5566	PRKACA	4.64181
Amphetamine addiction	5567	PRKACB	0.23742
Amphetamine addiction	5568	PRKACG	1.45556
Amphetamine addiction	5613	PRKX	0.610285
Amphetamine addiction	2891	GRIA2	1.94503
Amphetamine addiction	2892	GRIA3	0.967278
Amphetamine addiction	2893	GRIA4	2.30109
Amphetamine addiction	2902	GRIN1	1.8425
Amphetamine addiction	2905	GRIN2C	2.19217
Amphetamine addiction	2906	GRIN2D	1.35658
Amphetamine addiction	775	CACNA1C	2.11465
Amphetamine addiction	776	CACNA1D	1.46669
Cardiac muscle contraction	70	ACTC1	0.664867
Cardiac muscle contraction	7168	TPM1	0.469368
Cardiac muscle contraction	7169	TPM2	3.84302
Cardiac muscle contraction	7170	TPM3	0.783163
Cardiac muscle contraction	7171	TPM4	0.476653
Cardiac muscle contraction	4624	MYH6	0.97463
Cardiac muscle contraction	4633	MYL2	3.06451
Cardiac muscle contraction	4634	MYL3	1.45832
Cardiac muscle contraction	4635	MYL4	2.68076
Chronic myeloid leukemia	1147	CHUK	0.155411
Chronic myeloid leukemia	3551	IKBKB	1.87374
Chronic myeloid leukemia	4790	NFKB1	0.568829
Chronic myeloid leukemia	4792	NFKBIA	0.743029
Chronic myeloid leukemia	5970	RELA	0.410042
Chronic myeloid leukemia	8517	IKBKG	0.515362
Chronic myeloid leukemia	10000	AKT3	1.58815
Chronic myeloid leukemia	207	AKT1	0.465669
Chronic myeloid leukemia	208	AKT2	0.538334
Chronic myeloid leukemia	1029	CDKN2A	0.470845
Chronic myeloid leukemia	4193	MDM2	0.837561
Chronic myeloid leukemia	1019	CDK4	1.33897
Chronic myeloid leukemia	1021	CDK6	0.449737
Chronic myeloid leukemia	1026	CDKN1A	0.383003
Chronic myeloid leukemia	595	CCND1	0.755725
Chronic myeloid leukemia	1869	E2F1	1.32462
Chronic myeloid leukemia	1870	E2F2	0.879805
Chronic myeloid leukemia	1871	E2F3	0.499446
Chronic myeloid leukemia	5925	RB1	0.272231
Chronic myeloid leukemia	7040	TGFB1	0.577809
Chronic myeloid leukemia	7043	TGFB3	0.161265
Chronic myeloid leukemia	7048	TGFBR2	0.639443
Chronic myeloid leukemia	4088	SMAD3	0.218878
Epstein-Barr virus infection	10454	TAB1	0.452344
Epstein-Barr virus infection	1432	MAPK14	0.61215
Epstein-Barr virus infection	23118	TAB2	0.431531
Epstein-Barr virus infection	5599	MAPK8	0.410357
Epstein-Barr virus infection	5600	MAPK11	1.2855
Epstein-Barr virus infection	5601	MAPK9	0.845006
Epstein-Barr virus infection	5603	MAPK13	2.2821
Epstein-Barr virus infection	5609	MAP2K7	1.39675
Epstein-Barr virus infection	6416	MAP2K4	0.083134
Epstein-Barr virus infection	1147	CHUK	0.155411
Epstein-Barr virus infection	23586	DDX58	0.506453
Epstein-Barr virus infection	3551	IKBKB	1.87374
Epstein-Barr virus infection	8517	IKBKG	0.515362
Epstein-Barr virus infection	8717	TRADD	0.502425
Epstein-Barr virus infection	9020	MAP3K14	1.31275
Epstein-Barr virus infection	4792	NFKBIA	0.743029
Epstein-Barr virus infection	4793	NFKBIB	2.27986
Epstein-Barr virus infection	4794	NFKBIE	0.853156
Epstein-Barr virus infection	4791	NFKB2	1.08315
Epstein-Barr virus infection	5971	RELB	0.405038
Epstein-Barr virus infection	6885	MAP3K7	0.334812
Epstein-Barr virus infection	7189	TRAF6	0.99618
Epstein-Barr virus infection	3654	IRAK1	0.21107
Epstein-Barr virus infection	1386	ATF2	1.15474
Epstein-Barr virus infection	3725	JUN	0.697557
Epstein-Barr virus infection	11317	RBPJL	1.31691
Epstein-Barr virus infection	1380	CR2	0.917409
Epstein-Barr virus infection	3516	RBPJ	0.972821
Epstein-Barr virus infection	2268	FGR	0.548347
Epstein-Barr virus infection	4609	MYC	3.64644
Epstein-Barr virus infection	3586	IL10	1.12135
Epstein-Barr virus infection	3587	IL10RA	0.50558
Epstein-Barr virus infection	3588	IL10RB	1.82012
Epstein-Barr virus infection	3716	JAK1	0.932326
Epstein-Barr virus infection	7297	TYK2	0.905113
Epstein-Barr virus infection	6774	STAT3	1.48588
Epstein-Barr virus infection	5606	MAP2K3	0.371117
Epstein-Barr virus infection	5608	MAP2K6	1.4063
Epstein-Barr virus infection	1017	CDK2	2.66802
Epstein-Barr virus infection	1027	CDKN1B	0.790173
Epstein-Barr virus infection	890	CCNA2	2.2578
Epstein-Barr virus infection	8900	CCNA1	4.49859
Epstein-Barr virus infection	5925	RB1	0.272231
Epstein-Barr virus infection	6502	SKP2	0.329178
Epstein-Barr virus infection	7157	TP53	1.21416
Epstein-Barr virus infection	7874	USP7	1.40459
Epstein-Barr virus infection	1026	CDKN1A	0.383003
Epstein-Barr virus infection	4193	MDM2	0.837561
Epstein-Barr virus infection	1387	CREBBP	1.71643
Epstein-Barr virus infection	5757	PTMA	1.24223
Epstein-Barr virus infection	2033	EP300	0.277652
Fc epsilon RI signaling pathway	2206	MS4A2	1.22345
Fc epsilon RI signaling pathway	4067	LYN	0.0496406
Fc epsilon RI signaling pathway	2207	FCER1G	5.06665
Fc epsilon RI signaling pathway	27040	LAT	0.887354
Fc epsilon RI signaling pathway	2885	GRB2	0.742909
Fc epsilon RI signaling pathway	6654	SOS1	1.25825
Fc epsilon RI signaling pathway	6655	SOS2	1.41012
Fc epsilon RI signaling pathway	3265	HRAS	1.44582
Fc epsilon RI signaling pathway	3845	KRAS	0.872709
Fc epsilon RI signaling pathway	4893	NRAS	0.849676
Fc epsilon RI signaling pathway	5894	RAF1	0.854732
Fc epsilon RI signaling pathway	5604	MAP2K1	0.835018
Fc epsilon RI signaling pathway	5605	MAP2K2	0.452517
Fc epsilon RI signaling pathway	5594	MAPK1	0.334535
Fc epsilon RI signaling pathway	5595	MAPK3	0.750652
Fc epsilon RI signaling pathway	8605	PLA2G4C	3.35959
Fc epsilon RI signaling pathway	8681	JMJD7-PLA2G4B	0.962103
Fc epsilon RI signaling pathway	255189	PLA2G4F	1.72917
Fc epsilon RI signaling pathway	283748	PLA2G4D	2.19211
Fc gamma R-mediated phagocytosis	3055	HCK	1.16864
Fc gamma R-mediated phagocytosis	4067	LYN	0.0496406
Fc gamma R-mediated phagocytosis	5788	PTPRC	1.25571
Fc gamma R-mediated phagocytosis	1794	DOCK2	0.561313
Fc gamma R-mediated phagocytosis	2212	FCGR2A	2.19641
Fc gamma R-mediated phagocytosis	2214	FCGR3A	0.214696
Fc gamma R-mediated phagocytosis	9846	GAB2	1.43405
Fc gamma R-mediated phagocytosis	5879	RAC1	0.490765
Fc gamma R-mediated phagocytosis	5880	RAC2	1.08764
Fc gamma R-mediated phagocytosis	998	CDC42	0.682917
Fc gamma R-mediated phagocytosis	23396	PIP5K1C	2.1253
Fc gamma R-mediated phagocytosis	8394	PIP5K1A	1.09606
Fc gamma R-mediated phagocytosis	7454	WAS	0.87461
Fc gamma R-mediated phagocytosis	8976	WASL	1.00678
Fc gamma R-mediated phagocytosis	10163	WASF2	0.508103
Fc gamma R-mediated phagocytosis	10092	ARPC5	0.682297
Fc gamma R-mediated phagocytosis	10093	ARPC4	0.844998
Fc gamma R-mediated phagocytosis	10094	ARPC3	0.293354
Fc gamma R-mediated phagocytosis	10095	ARPC1B	0.469862
Fc gamma R-mediated phagocytosis	10109	ARPC2	0.830246
Fc gamma R-mediated phagocytosis	10552	ARPC1A	0.722406
Fc gamma R-mediated phagocytosis	81873	ARPC5L	0.524493
Fc gamma R-mediated phagocytosis	382	ARF6	0.293025
Fc gamma R-mediated phagocytosis	5337	PLD1	2.22615
Fc gamma R-mediated phagocytosis	5338	PLD2	1.69716
Fc gamma R-mediated phagocytosis	50807	ASAP1	0.680737
Fc gamma R-mediated phagocytosis	55616	ASAP3	2.43898
Fc gamma R-mediated phagocytosis	5058	PAK1	0.554818
Fc gamma R-mediated phagocytosis	3984	LIMK1	1.57278
Fc gamma R-mediated phagocytosis	3985	LIMK2	1.08318
Fc gamma R-mediated phagocytosis	1072	CFL1	0.821438
Fc gamma R-mediated phagocytosis	1073	CFL2	1.04537
Fc gamma R-mediated phagocytosis	1398	CRK	0.461222
Fc gamma R-mediated phagocytosis	1399	CRKL	0.308306
Inflammatory bowel disease (IBD)	149233	IL23R	1.08021
Inflammatory bowel disease (IBD)	3569	IL6	2.15787
Inflammatory bowel disease (IBD)	3594	IL12RB1	0.533532
Inflammatory bowel disease (IBD)	50615	IL21R	0.713384
Inflammatory bowel disease (IBD)	6774	STAT3	1.48588
Inflammatory bowel disease (IBD)	59067	IL21	3.26728
Inflammatory bowel disease (IBD)	50943	FOXP3	2.36238
Inflammatory bowel disease (IBD)	6097	RORC	1.54421
Inflammatory bowel disease (IBD)	7040	TGFB1	0.577809
Inflammatory bowel disease (IBD)	7043	TGFB3	0.161265
Inflammatory bowel disease (IBD)	4087	SMAD2	0.951235
Inflammatory bowel disease (IBD)	4088	SMAD3	0.218878
Inflammatory bowel disease (IBD)	51561	IL23A	0.601352
Inflammatory bowel disease (IBD)	3595	IL12RB2	1.33803
Inflammatory bowel disease (IBD)	6775	STAT4	0.714788
Inflammatory bowel disease (IBD)	8807	IL18RAP	0.282356
Inflammatory bowel disease (IBD)	8809	IL18R1	0.9315
Inflammatory bowel disease (IBD)	2625	GATA3	1.45026
Inflammatory bowel disease (IBD)	3458	IFNG	0.366157
Inflammatory bowel disease (IBD)	30009	TBX21	0.345093
Inflammatory bowel disease (IBD)	3567	IL5	1.13279
Inflammatory bowel disease (IBD)	6778	STAT6	0.480338
Inflammatory bowel disease (IBD)	3561	IL2RG	0.75673
Inflammatory bowel disease (IBD)	3566	IL4R	0.544232
Inflammatory bowel disease (IBD)	3586	IL10	1.12135
Inflammatory bowel disease (IBD)	6772	STAT1	0.74296
Inflammatory bowel disease (IBD)	3459	IFNGR1	1.00298
Inflammatory bowel disease (IBD)	3460	IFNGR2	1.31107
Inflammatory bowel disease (IBD)	3725	JUN	0.697557
Inflammatory bowel disease (IBD)	4790	NFKB1	0.568829
Inflammatory bowel disease (IBD)	5970	RELA	0.410042
Inflammatory bowel disease (IBD)	7099	TLR4	2.18697
Inflammatory bowel disease (IBD)	7124	TNF	0.291775
Natural killer cell mediated cytotoxicity	3105	HLA-A	0.867586
Natural killer cell mediated cytotoxicity	3106	HLA-B	0.702671
Natural killer cell mediated cytotoxicity	3135	HLA-G	0.494497
Natural killer cell mediated cytotoxicity	3812	KIR3DL2	1.30995
Natural killer cell mediated cytotoxicity	3811	KIR3DL1	3.27975
Natural killer cell mediated cytotoxicity	3803	KIR2DL2	2.7246
Natural killer cell mediated cytotoxicity	3805	KIR2DL4	2.77355
Natural killer cell mediated cytotoxicity	3821	KLRC1	0.158801
Natural killer cell mediated cytotoxicity	3824	KLRD1	0.027
Natural killer cell mediated cytotoxicity	57292	KIR2DL5A	2.8431
Natural killer cell mediated cytotoxicity	5777	PTPN6	0.654311
Natural killer cell mediated cytotoxicity	5781	PTPN11	0.653689
Natural killer cell mediated cytotoxicity	7305	TYROBP	2.30471
Natural killer cell mediated cytotoxicity	27040	LAT	0.887354
Natural killer cell mediated cytotoxicity	51744	CD244	0.552019
Natural killer cell mediated cytotoxicity	7535	ZAP70	0.288903
Natural killer cell mediated cytotoxicity	2534	FYN	1.07041
Natural killer cell mediated cytotoxicity	2207	FCER1G	5.06665
Natural killer cell mediated cytotoxicity	919	CD247	0.214275
Natural killer cell mediated cytotoxicity	2214	FCGR3A	0.214696
Natural killer cell mediated cytotoxicity	2215	FCGR3B	0.337273
Natural killer cell mediated cytotoxicity	259197	NCR3	2.45948
Natural killer cell mediated cytotoxicity	9437	NCR1	0.382994
Natural killer cell mediated cytotoxicity	3107	HLA-C	0.719014
Natural killer cell mediated cytotoxicity	100132285	KIR2DS2	1.26244
Natural killer cell mediated cytotoxicity	3806	KIR2DS1	0.735732
Natural killer cell mediated cytotoxicity	3809	KIR2DS4	2.20415
Natural killer cell mediated cytotoxicity	10870	HCST	0.539393
Natural killer cell mediated cytotoxicity	2885	GRB2	0.742909
Natural killer cell mediated cytotoxicity	3937	LCP2	0.830297
Natural killer cell mediated cytotoxicity	25759	SHC2	0.964312
Natural killer cell mediated cytotoxicity	399694	SHC4	3.05715
Natural killer cell mediated cytotoxicity	53358	SHC3	0.866317
Natural killer cell mediated cytotoxicity	6464	SHC1	0.51093
Natural killer cell mediated cytotoxicity	100507436	MICA	1.43766
Natural killer cell mediated cytotoxicity	22914	KLRK1	0.611968
Natural killer cell mediated cytotoxicity	4277	MICB	1.19916
Natural killer cell mediated cytotoxicity	79465	ULBP3	0.490982
Natural killer cell mediated cytotoxicity	80328	ULBP2	0.416015
Natural killer cell mediated cytotoxicity	80329	ULBP1	3.07213
Natural killer cell mediated cytotoxicity	3002	GZMB	0.103557
Natural killer cell mediated cytotoxicity	637	BID	0.942172
Natural killer cell mediated cytotoxicity	836	CASP3	0.454138
Proteoglycans in cancer	1634	DCN	3.2318
Proteoglycans in cancer	2064	ERBB2	1.3941
Proteoglycans in cancer	2065	ERBB3	1.11869
Proteoglycans in cancer	2066	ERBB4	1.91951
Proteoglycans in cancer	2719	GPC3	1.38704
Proteoglycans in cancer	3480	IGF1R	1.16919
Proteoglycans in cancer	4233	MET	2.60346
Proteoglycans in cancer	3481	IGF2	1.70734
Proteoglycans in cancer	3479	IGF1	2.00095
Proteoglycans in cancer	3082	HGF	3.7723
Proteoglycans in cancer	7040	TGFB1	0.577809
Proteoglycans in cancer	7099	TLR4	2.18697
Proteoglycans in cancer	27250	PDCD4	0.857307
Proteoglycans in cancer	7124	TNF	0.291775
Ras signaling pathway	27040	LAT	0.887354
Ras signaling pathway	7535	ZAP70	0.288903
Ras signaling pathway	5335	PLCG1	0.748921
Ras signaling pathway	5336	PLCG2	2.02349
Ras signaling pathway	10125	RASGRP1	1.23022
Ras signaling pathway	10235	RASGRP2	0.681589
Ras signaling pathway	115727	RASGRP4	1.21571
Ras signaling pathway	51196	PLCE1	2.79368
Ras signaling pathway	5578	PRKCA	1.77092
Ras signaling pathway	5579	PRKCB	0.456247
Ras signaling pathway	5582	PRKCG	1.45666
Renal cell carcinoma	369	ARAF	0.611821
Renal cell carcinoma	5604	MAP2K1	0.835018
Renal cell carcinoma	5605	MAP2K2	0.452517
Renal cell carcinoma	5894	RAF1	0.854732
Renal cell carcinoma	673	BRAF	2.27902
Renal cell carcinoma	5594	MAPK1	0.334535
Renal cell carcinoma	5595	MAPK3	0.750652
Renal cell carcinoma	5781	PTPN11	0.653689
Renal cell carcinoma	2549	GAB1	2.44201
Renal cell carcinoma	1398	CRK	0.461222
Renal cell carcinoma	1399	CRKL	0.308306
Renal cell carcinoma	2889	RAPGEF1	0.272509
Renal cell carcinoma	23533	PIK3R5	1.0429
Renal cell carcinoma	5290	PIK3CA	0.562232
Renal cell carcinoma	5291	PIK3CB	0.919434
Renal cell carcinoma	5293	PIK3CD	1.81803
Renal cell carcinoma	5294	PIK3CG	0.560109
Renal cell carcinoma	5295	PIK3R1	0.375964
Renal cell carcinoma	5296	PIK3R2	0.907442
Renal cell carcinoma	8503	PIK3R3	0.283608
Renal cell carcinoma	2885	GRB2	0.742909
Renal cell carcinoma	4233	MET	2.60346
Renal cell carcinoma	3082	HGF	3.7723
Renal cell carcinoma	112398	EGLN2	0.823647
Renal cell carcinoma	112399	EGLN3	1.01027
Renal cell carcinoma	1387	CREBBP	1.71643
Renal cell carcinoma	2033	EP300	0.277652
Renal cell carcinoma	2034	EPAS1	2.52389
Renal cell carcinoma	3091	HIF1A	0.573528
Renal cell carcinoma	405	ARNT	0.199851
Renal cell carcinoma	54583	EGLN1	1.33486
Renal cell carcinoma	9915	ARNT2	1.73846
Renal cell carcinoma	5155	PDGFB	0.790032
Renal cell carcinoma	6513	SLC2A1	0.469632
Renal cell carcinoma	7040	TGFB1	0.577809
Renal cell carcinoma	7043	TGFB3	0.161265
Renal cell carcinoma	7422	VEGFA	1.23906
Renal cell carcinoma	10298	PAK4	2.66705
Renal cell carcinoma	5879	RAC1	0.490765
Renal cell carcinoma	998	CDC42	0.682917
Renal cell carcinoma	5058	PAK1	0.554818
Renal cell carcinoma	5062	PAK2	1.01406
Renal cell carcinoma	5063	PAK3	0.967994
Renal cell carcinoma	56924	PAK6	0.607978
TGF-beta signaling pathway	1634	DCN	3.2318
TGF-beta signaling pathway	3624	INHBA	1.72215
TGF-beta signaling pathway	3626	INHBC	2.5953
TGF-beta signaling pathway	7040	TGFB1	0.577809
TGF-beta signaling pathway	7043	TGFB3	0.161265
TGF-beta signaling pathway	83729	INHBE	0.747509
TGF-beta signaling pathway	57154	SMURF1	0.830602
TGF-beta signaling pathway	64750	SMURF2	0.822354
TGF-beta signaling pathway	7048	TGFBR2	0.639443
TGF-beta signaling pathway	387	RHOA	0.521154
TGF-beta signaling pathway	5515	PPP2CA	0.621086
TGF-beta signaling pathway	5516	PPP2CB	0.643662
TGF-beta signaling pathway	5518	PPP2R1A	2.12932
TGF-beta signaling pathway	5519	PPP2R1B	0.329864
TGF-beta signaling pathway	6198	RPS6KB1	0.423022
TGF-beta signaling pathway	6199	RPS6KB2	0.251232
TGF-beta signaling pathway	4838	NODAL	2.80826
TGF-beta signaling pathway	92	ACVR2A	1.22532
TGF-beta signaling pathway	93	ACVR2B	1.58107
Thyroid hormone signaling pathway	5566	PRKACA	4.64181
Thyroid hormone signaling pathway	5567	PRKACB	0.23742
Thyroid hormone signaling pathway	5568	PRKACG	1.45556
Thyroid hormone signaling pathway	5604	MAP2K1	0.835018
Thyroid hormone signaling pathway	5605	MAP2K2	0.452517
Thyroid hormone signaling pathway	5613	PRKX	0.610285
Thyroid hormone signaling pathway	5894	RAF1	0.854732
Thyroid hormone signaling pathway	3685	ITGAV	0.324492
Thyroid hormone signaling pathway	3690	ITGB3	3.56776
Thyroid hormone signaling pathway	3265	HRAS	1.44582
Thyroid hormone signaling pathway	3845	KRAS	0.872709
Thyroid hormone signaling pathway	4893	NRAS	0.849676
Tuberculosis	10332	CLEC4M	1.1057
Tuberculosis	1263	PLK3	0.618974
Tuberculosis	30835	CD209	0.933325
Tuberculosis	387	RHOA	0.521154
Tuberculosis	4046	LSP1	0.991859
Tuberculosis	5894	RAF1	0.854732
Tuberculosis	8844	KSR1	0.432451
Tuberculosis	1520	CTSS	0.329514
Tuberculosis	4790	NFKB1	0.568829
Tuberculosis	5970	RELA	0.410042
Tuberculosis	7189	TRAF6	0.99618
Tuberculosis	8767	RIPK2	1.13986
Tuberculosis	6772	STAT1	0.74296
Tuberculosis	4261	CIITA	2.87877
Tuberculosis	1385	CREB1	0.703631
Tuberculosis	4800	NFYA	0.514622
Tuberculosis	4801	NFYB	1.51276
Tuberculosis	4802	NFYC	1.31203
Tuberculosis	5993	RFX5	0.72701
Tuberculosis	5994	RFXAP	0.646523
Tuberculosis	8625	RFXANK	0.680354
Tuberculosis	3108	HLA-DMA	1.65678
Tuberculosis	3109	HLA-DMB	1.78412
Tuberculosis	3111	HLA-DOA	1.31269
Tuberculosis	3112	HLA-DOB	2.16486
Tuberculosis	3113	HLA-DPA1	1.21198
Tuberculosis	3115	HLA-DPB1	1.04979
Tuberculosis	3117	HLA-DQA1	1.53495
Tuberculosis	3118	HLA-DQA2	1.09721
Tuberculosis	3119	HLA-DQB1	0.300361
Tuberculosis	3122	HLA-DRA	0.67573
Tuberculosis	3123	HLA-DRB1	0.857214
Tuberculosis	3125	HLA-DRB3	1.06823
Tuberculosis	3126	HLA-DRB4	0.719276
Tuberculosis	3127	HLA-DRB5	1.26299
Tuberculosis	972	CD74	1.62198
Tuberculosis	1051	CEBPB	1.41027
Tuberculosis	1054	CEBPG	0.29681
Tuberculosis	3716	JAK1	0.932326
Tuberculosis	3717	JAK2	0.828279
Tuberculosis	815	CAMK2A	0.83866
Tuberculosis	816	CAMK2B	0.819082
Tuberculosis	817	CAMK2D	0.521447
Tuberculosis	818	CAMK2G	0.946436
Tuberculosis	3460	IFNGR2	1.31107
Tuberculosis	3586	IL10	1.12135
Tuberculosis	22925	PLA2R1	2.701
Tuberculosis	9902	MRC2	0.817557
Tuberculosis	7040	TGFB1	0.577809
Tuberculosis	7043	TGFB3	0.161265
Tuberculosis	10892	MALT1	0.896423
Tuberculosis	64170	CARD9	1.96805
Tuberculosis	8915	BCL10	0.740301
Tuberculosis	3587	IL10RA	0.50558
Tuberculosis	3588	IL10RB	1.82012
Tuberculosis	3684	ITGAM	0.354733
Tuberculosis	3687	ITGAX	0.802214
Tuberculosis	3689	ITGB2	0.607014
Tuberculosis	718	C3	1.13568
Tuberculosis	1378	CR1	1.68479
cGMP-PKG signaling pathway	2977	GUCY1A2	1.92701
cGMP-PKG signaling pathway	2982	GUCY1A3	1.02487
cGMP-PKG signaling pathway	2983	GUCY1B3	2.73818
cGMP-PKG signaling pathway	4881	NPR1	0.574571
cGMP-PKG signaling pathway	4882	NPR2	2.28542
cGMP-PKG signaling pathway	5592	PRKG1	3.09337
cGMP-PKG signaling pathway	1258	CNGB1	2.68979
cGMP-PKG signaling pathway	1259	CNGA1	1.48488
cGMP-PKG signaling pathway	5138	PDE2A	2.53632
cGMP-PKG signaling pathway	5139	PDE3A	2.82312
cGMP-PKG signaling pathway	5140	PDE3B	1.44939
cGMP-PKG signaling pathway	2626	GATA4	2.41814
cGMP-PKG signaling pathway	4772	NFATC1	2.03683
cGMP-PKG signaling pathway	4773	NFATC2	1.67831
cGMP-PKG signaling pathway	4775	NFATC3	0.790601
cGMP-PKG signaling pathway	6722	SRF	0.619621
cGMP-PKG signaling pathway	5530	PPP3CA	0.389721
cGMP-PKG signaling pathway	5532	PPP3CB	0.816974
cGMP-PKG signaling pathway	5533	PPP3CC	0.34406
cGMP-PKG signaling pathway	5534	PPP3R1	1.51558
cGMP-PKG signaling pathway	5535	PPP3R2	0.83262
cGMP-PKG signaling pathway	4205	MEF2A	1.79799
cGMP-PKG signaling pathway	4207	MEF2BNB-MEF2B	2.08692
cGMP-PKG signaling pathway	4208	MEF2C	1.7803
cGMP-PKG signaling pathway	4209	MEF2D	2.22884
cGMP-PKG signaling pathway	4879	NPPB	1.23634
FoxO signaling pathway	7040	TGFB1	0.577809
FoxO signaling pathway	7043	TGFB3	0.161265
FoxO signaling pathway	7048	TGFBR2	0.639443
FoxO signaling pathway	4087	SMAD2	0.951235
FoxO signaling pathway	4088	SMAD3	0.218878
Non-alcoholic fatty liver disease (NAFLD)	3569	IL6	2.15787
Non-alcoholic fatty liver disease (NAFLD)	3570	IL6R	6.60656
Non-alcoholic fatty liver disease (NAFLD)	9021	SOCS3	0.741608
Non-alcoholic fatty liver disease (NAFLD)	8660	IRS2	2.29363
Non-alcoholic fatty liver disease (NAFLD)	3725	JUN	0.697557
Non-alcoholic fatty liver disease (NAFLD)	4790	NFKB1	0.568829
Non-alcoholic fatty liver disease (NAFLD)	5599	MAPK8	0.410357
Non-alcoholic fatty liver disease (NAFLD)	5601	MAPK9	0.845006
Non-alcoholic fatty liver disease (NAFLD)	5970	RELA	0.410042
Non-alcoholic fatty liver disease (NAFLD)	4217	MAP3K5	0.344045
Non-alcoholic fatty liver disease (NAFLD)	7124	TNF	0.291775
Non-alcoholic fatty liver disease (NAFLD)	3552	IL1A	1.1479
Non-alcoholic fatty liver disease (NAFLD)	83737	ITCH	0.733464
Non-alcoholic fatty liver disease (NAFLD)	355	FAS	0.758083
Non-alcoholic fatty liver disease (NAFLD)	841	CASP8	0.762133
Non-alcoholic fatty liver disease (NAFLD)	637	BID	0.942172
Non-alcoholic fatty liver disease (NAFLD)	54205	CYCS	0.685602
Non-alcoholic fatty liver disease (NAFLD)	836	CASP3	0.454138
Non-alcoholic fatty liver disease (NAFLD)	840	CASP7	0.244922
Non-alcoholic fatty liver disease (NAFLD)	10018	BCL2L11	1.44672
Non-alcoholic fatty liver disease (NAFLD)	1649	DDIT3	0.558618
Non-alcoholic fatty liver disease (NAFLD)	468	ATF4	0.690543
Non-alcoholic fatty liver disease (NAFLD)	1965	EIF2S1	0.179914
Non-alcoholic fatty liver disease (NAFLD)	9451	EIF2AK3	0.257876
Non-alcoholic fatty liver disease (NAFLD)	51094	ADIPOR1	1.14246
Non-alcoholic fatty liver disease (NAFLD)	79602	ADIPOR2	0.713886
Non-alcoholic fatty liver disease (NAFLD)	9370	ADIPOQ	1.80417
Non-alcoholic fatty liver disease (NAFLD)	5465	PPARA	1.88386
Non-alcoholic fatty liver disease (NAFLD)	10062	NR1H3	0.655916
Non-alcoholic fatty liver disease (NAFLD)	6256	RXRA	0.25565
Non-alcoholic fatty liver disease (NAFLD)	6720	SREBF1	1.53597
Non-alcoholic fatty liver disease (NAFLD)	3953	LEPR	1.78971
Non-alcoholic fatty liver disease (NAFLD)	51422	PRKAG2	1.86096
Non-alcoholic fatty liver disease (NAFLD)	5562	PRKAA1	0.38012
Non-alcoholic fatty liver disease (NAFLD)	5563	PRKAA2	2.18274
Non-alcoholic fatty liver disease (NAFLD)	5564	PRKAB1	2.38274
Non-alcoholic fatty liver disease (NAFLD)	5565	PRKAB2	1.6898
Non-alcoholic fatty liver disease (NAFLD)	5571	PRKAG1	0.769899
Rap1 signaling pathway	1813	DRD2	1.17062
Rap1 signaling pathway	2771	GNAI2	0.523244
Rap1 signaling pathway	2773	GNAI3	0.395907
Rap1 signaling pathway	2775	GNAO1	0.664767
Sphingolipid signaling pathway	1432	MAPK14	0.61215
Sphingolipid signaling pathway	4217	MAP3K5	0.344045
Sphingolipid signaling pathway	5599	MAPK8	0.410357
Sphingolipid signaling pathway	5600	MAPK11	1.2855
Sphingolipid signaling pathway	5601	MAPK9	0.845006
Sphingolipid signaling pathway	5603	MAPK13	2.2821
Sphingolipid signaling pathway	581	BAX	0.71485
Sphingolipid signaling pathway	637	BID	0.942172
Sphingolipid signaling pathway	1509	CTSD	0.360854
Alcoholism	1813	DRD2	1.17062
Alcoholism	51764	GNG13	1.9687
Alcoholism	54331	GNG2	0.549749
Alcoholism	10681	GNB5	1.67778
Alcoholism	2771	GNAI2	0.523244
Alcoholism	2773	GNAI3	0.395907
Alcoholism	2775	GNAO1	0.664767
Alcoholism	2782	GNB1	0.747792
Alcoholism	2783	GNB2	0.803821
Alcoholism	2784	GNB3	0.915129
Alcoholism	2785	GNG3	1.51978
Alcoholism	2786	GNG4	0.751524
Alcoholism	2787	GNG5	0.870006
Alcoholism	2788	GNG7	2.10151
Alcoholism	2790	GNG10	1.5459
Alcoholism	2793	GNGT2	0.377653
Alcoholism	59345	GNB4	3.99675
Alcoholism	94235	GNG8	1.4034
Apoptosis	3552	IL1A	1.1479
Apoptosis	3554	IL1R1	0.796402
Apoptosis	3556	IL1RAP	0.240735
Apoptosis	11213	IRAK3	4.98843
Apoptosis	3654	IRAK1	0.21107
Apoptosis	3656	IRAK2	1.20955
Apoptosis	4615	MYD88	0.774779
Apoptosis	51135	IRAK4	1.23695
Apoptosis	7186	TRAF2	1.41021
Apoptosis	8737	RIPK1	0.474421
Apoptosis	9020	MAP3K14	1.31275
Apoptosis	7132	TNFRSF1A	0.703918
Apoptosis	8717	TRADD	0.502425
Apoptosis	8772	FADD	0.70809
Apoptosis	8837	CFLAR	1.31279
Apoptosis	10000	AKT3	1.58815
Apoptosis	1147	CHUK	0.155411
Apoptosis	207	AKT1	0.465669
Apoptosis	208	AKT2	0.538334
Apoptosis	3551	IKBKB	1.87374
Apoptosis	8517	IKBKG	0.515362
Apoptosis	4790	NFKB1	0.568829
Apoptosis	5970	RELA	0.410042
Apoptosis	329	BIRC2	0.627564
Apoptosis	330	BIRC3	0.74556
Apoptosis	331	XIAP	0.699008
Apoptosis	79444	BIRC7	3.75812
Apoptosis	841	CASP8	0.762133
Apoptosis	843	CASP10	0.525505
Apoptosis	836	CASP3	0.454138
Apoptosis	842	CASP9	1.73109
Apoptosis	840	CASP7	0.244922
Apoptosis	1676	DFFA	3.74714
Apoptosis	1677	DFFB	1.73817
Axon guidance	3688	ITGB1	0.349175
Axon guidance	5747	PTK2	1.48249
Axon guidance	8440	NCK2	1.0709
Axon guidance	5921	RASA1	1.89668
Axon guidance	1947	EFNB1	1.1303
Axon guidance	1948	EFNB2	0.0991384
Axon guidance	1949	EFNB3	0.973044
Axon guidance	2048	EPHB2	1.2354
Axon guidance	2049	EPHB3	2.21964
Axon guidance	2050	EPHB4	0.806872
Axon guidance	2051	EPHB6	0.401282
Axon guidance	5998	RGS3	0.424206
Axon guidance	2771	GNAI2	0.523244
Axon guidance	7852	CXCR4	0.301882
Axon guidance	2773	GNAI3	0.395907
Axon guidance	6387	CXCL12	0.445783
Axon guidance	4773	NFATC2	1.67831
Axon guidance	5530	PPP3CA	0.389721
Axon guidance	5532	PPP3CB	0.816974
Axon guidance	5533	PPP3CC	0.34406
Axon guidance	5534	PPP3R1	1.51558
Axon guidance	5535	PPP3R2	0.83262
Axon guidance	4775	NFATC3	0.790601
Drug metabolism - other enzymes	3251	HPRT1	0.302048
Drug metabolism - other enzymes	3614	IMPDH1	0.877813
Drug metabolism - other enzymes	3615	IMPDH2	0.55897
Drug metabolism - other enzymes	3704	ITPA	0.519139
Drug metabolism - other enzymes	7172	TPMT	1.1494
Drug metabolism - other enzymes	8833	GMPS	0.937547
Drug metabolism - other enzymes	7498	XDH	4.15302
GnRH signaling pathway	107	ADCY1	2.31803
GnRH signaling pathway	108	ADCY2	0.699654
GnRH signaling pathway	109	ADCY3	0.84944
GnRH signaling pathway	113	ADCY7	0.595133
GnRH signaling pathway	115	ADCY9	0.219891
GnRH signaling pathway	196883	ADCY4	1.59018
GnRH signaling pathway	2778	GNAS	0.891484
GnRH signaling pathway	23236	PLCB1	0.562274
GnRH signaling pathway	2767	GNA11	1.2802
GnRH signaling pathway	2776	GNAQ	0.606374
GnRH signaling pathway	5330	PLCB2	0.720904
GnRH signaling pathway	5331	PLCB3	16.2444
GnRH signaling pathway	5332	PLCB4	0.85391
GnRH signaling pathway	3708	ITPR1	2.55245
GnRH signaling pathway	3709	ITPR2	0.495838
GnRH signaling pathway	3710	ITPR3	1.7682
GnRH signaling pathway	5578	PRKCA	1.77092
GnRH signaling pathway	5579	PRKCB	0.456247
GnRH signaling pathway	5580	PRKCD	0.929828
GnRH signaling pathway	10746	MAP3K2	0.635103
GnRH signaling pathway	4214	MAP3K1	0.451242
GnRH signaling pathway	4215	MAP3K3	1.5879
GnRH signaling pathway	4216	MAP3K4	0.540965
GnRH signaling pathway	5606	MAP2K3	0.371117
GnRH signaling pathway	5608	MAP2K6	1.4063
GnRH signaling pathway	1432	MAPK14	0.61215
GnRH signaling pathway	5600	MAPK11	1.2855
GnRH signaling pathway	5603	MAPK13	2.2821
GnRH signaling pathway	2798	GNRHR	2.20461
GnRH signaling pathway	2796	GNRH1	1.42541
GnRH signaling pathway	2797	GNRH2	1.32052
GnRH signaling pathway	163688	CALML6	2.37968
GnRH signaling pathway	51806	CALML5	2.75343
GnRH signaling pathway	801	CALM1	0.484292
GnRH signaling pathway	805	CALM2	0.40908
GnRH signaling pathway	808	CALM3	1.00777
GnRH signaling pathway	810	CALML3	0.933718
GnRH signaling pathway	815	CAMK2A	0.83866
GnRH signaling pathway	816	CAMK2B	0.819082
GnRH signaling pathway	817	CAMK2D	0.521447
GnRH signaling pathway	818	CAMK2G	0.946436
Inflammatory mediator regulation of TRP channels	2776	GNAQ	0.606374
Inflammatory mediator regulation of TRP channels	3357	HTR2B	2.33704
Inflammatory mediator regulation of TRP channels	5029	P2RY2	0.624638
Inflammatory mediator regulation of TRP channels	624	BDKRB2	0.357984
Inflammatory mediator regulation of TRP channels	23236	PLCB1	0.562274
Inflammatory mediator regulation of TRP channels	5330	PLCB2	0.720904
Inflammatory mediator regulation of TRP channels	5331	PLCB3	16.2444
Inflammatory mediator regulation of TRP channels	5332	PLCB4	0.85391
Inflammatory mediator regulation of TRP channels	255189	PLA2G4F	1.72917
Inflammatory mediator regulation of TRP channels	283748	PLA2G4D	2.19211
Inflammatory mediator regulation of TRP channels	8398	PLA2G6	0.563534
Inflammatory mediator regulation of TRP channels	8605	PLA2G4C	3.35959
Inflammatory mediator regulation of TRP channels	8681	JMJD7-PLA2G4B	0.962103
Influenza A	148022	TICAM1	0.977967
Influenza A	29110	TBK1	0.369826
Influenza A	3551	IKBKB	1.87374
Influenza A	57506	MAVS	1.86957
Influenza A	9641	IKBKE	1.3905
Influenza A	23586	DDX58	0.506453
Influenza A	10000	AKT3	1.58815
Influenza A	207	AKT1	0.465669
Influenza A	208	AKT2	0.538334
Influenza A	27102	EIF2AK1	0.971357
Influenza A	440275	EIF2AK4	1.93543
Influenza A	5610	EIF2AK2	1.15976
Influenza A	9451	EIF2AK3	0.257876
Influenza A	5606	MAP2K3	0.371117
Influenza A	5608	MAP2K6	1.4063
Influenza A	5609	MAP2K7	1.39675
Influenza A	6416	MAP2K4	0.083134
Influenza A	5611	DNAJC3	0.171562
Influenza A	1965	EIF2S1	0.179914
Influenza A	4792	NFKBIA	0.743029
Influenza A	4793	NFKBIB	2.27986
Influenza A	4790	NFKB1	0.568829
Influenza A	5970	RELA	0.410042
Influenza A	5578	PRKCA	1.77092
Influenza A	5894	RAF1	0.854732
Influenza A	5604	MAP2K1	0.835018
Influenza A	5605	MAP2K2	0.452517
Influenza A	5594	MAPK1	0.334535
Influenza A	5595	MAPK3	0.750652
Influenza A	64135	IFIH1	2.3754
Influenza A	7706	TRIM25	0.681924
Influenza A	9021	SOCS3	0.741608
Influenza A	3454	IFNAR1	0.645804
Influenza A	3459	IFNGR1	1.00298
Influenza A	3460	IFNGR2	1.31107
Influenza A	3716	JAK1	0.932326
Influenza A	7297	TYK2	0.905113
Influenza A	3717	JAK2	0.828279
Influenza A	6772	STAT1	0.74296
Influenza A	6773	STAT2	0.401707
Influenza A	10379	IRF9	1.75491
Influenza A	4261	CIITA	2.87877
Influenza A	10482	NXF1	0.778939
Influenza A	29107	NXT1	0.327379
Influenza A	4928	NUP98	2.78066
Influenza A	55998	NXF5	1.08747
Influenza A	56000	NXF3	2.35594
Influenza A	56001	NXF2	0.69536
Influenza A	8480	RAE1	0.445353
Influenza A	3456	IFNB1	4.5259
Influenza A	91543	RSAD2	1.98178
Influenza A	2224	FDPS	0.722784
Influenza A	4615	MYD88	0.774779
Influenza A	51135	IRAK4	1.23695
Influenza A	51284	TLR7	2.32959
Maturity onset diabetes of the young	3172	HNF4A	1.4696
Maturity onset diabetes of the young	3651	PDX1	0.717036
Maturity onset diabetes of the young	6927	HNF1A	1.50477
Maturity onset diabetes of the young	3110	MNX1	1.61738
Maturity onset diabetes of the young	3170	FOXA2	2.58488
Maturity onset diabetes of the young	3175	ONECUT1	1.29138
Maturity onset diabetes of the young	389692	MAFA	0.817638
Maturity onset diabetes of the young	5080	PAX6	2.16198
Maturity onset diabetes of the young	50674	NEUROG3	0.713658
Maturity onset diabetes of the young	3280	HES1	1.41278
Maturity onset diabetes of the young	5078	PAX4	1.54125
Maturity onset diabetes of the young	5313	PKLR	2.22185
Maturity onset diabetes of the young	3171	FOXA3	2.09814
Melanogenesis	1855	DVL1	0.757815
Melanogenesis	1856	DVL2	0.491578
Melanogenesis	1857	DVL3	1.18601
Melanogenesis	2775	GNAO1	0.664767
Melanogenesis	2776	GNAQ	0.606374
Melanogenesis	2932	GSK3B	1.50107
Melanogenesis	51176	LEF1	1.50656
Melanogenesis	6932	TCF7	2.00114
Melanogenesis	6934	TCF7L2	1.93203
Melanogenesis	1499	CTNNB1	0.353355
Melanogenesis	4157	MC1R	1.55305
Melanogenesis	434	ASIP	1.95199
Melanogenesis	5443	POMC	1.18961
Melanogenesis	2778	GNAS	0.891484
Melanogenesis	107	ADCY1	2.31803
Melanogenesis	108	ADCY2	0.699654
Melanogenesis	109	ADCY3	0.84944
Melanogenesis	113	ADCY7	0.595133
Melanogenesis	115	ADCY9	0.219891
Melanogenesis	196883	ADCY4	1.59018
Signaling pathways regulating pluripotency of stem cells	10297	APC2	1.28459
Signaling pathways regulating pluripotency of stem cells	1499	CTNNB1	0.353355
Signaling pathways regulating pluripotency of stem cells	2932	GSK3B	1.50107
Signaling pathways regulating pluripotency of stem cells	324	APC	0.407326
Signaling pathways regulating pluripotency of stem cells	8312	AXIN1	4.90365
Signaling pathways regulating pluripotency of stem cells	8313	AXIN2	1.855
Signaling pathways regulating pluripotency of stem cells	1855	DVL1	0.757815
Signaling pathways regulating pluripotency of stem cells	1856	DVL2	0.491578
Signaling pathways regulating pluripotency of stem cells	1857	DVL3	1.18601
Signaling pathways regulating pluripotency of stem cells	6774	STAT3	1.48588
Signaling pathways regulating pluripotency of stem cells	3572	IL6ST	1.26227
Signaling pathways regulating pluripotency of stem cells	3977	LIFR	3.19544
Signaling pathways regulating pluripotency of stem cells	5594	MAPK1	0.334535
Signaling pathways regulating pluripotency of stem cells	5595	MAPK3	0.750652
Signaling pathways regulating pluripotency of stem cells	5894	RAF1	0.854732
Signaling pathways regulating pluripotency of stem cells	5604	MAP2K1	0.835018
Signaling pathways regulating pluripotency of stem cells	5605	MAP2K2	0.452517
Signaling pathways regulating pluripotency of stem cells	1852	DUSP9	1.31024
Signaling pathways regulating pluripotency of stem cells	657	BMPR1A	0.729585
Signaling pathways regulating pluripotency of stem cells	658	BMPR1B	0.732734
Signaling pathways regulating pluripotency of stem cells	659	BMPR2	1.56867
Signaling pathways regulating pluripotency of stem cells	90	ACVR1	0.985576
Signaling pathways regulating pluripotency of stem cells	4093	SMAD9	1.71746
Signaling pathways regulating pluripotency of stem cells	652	BMP4	6.36676
Signaling pathways regulating pluripotency of stem cells	1432	MAPK14	0.61215
Signaling pathways regulating pluripotency of stem cells	5600	MAPK11	1.2855
Signaling pathways regulating pluripotency of stem cells	5603	MAPK13	2.2821
Signaling pathways regulating pluripotency of stem cells	3716	JAK1	0.932326
Signaling pathways regulating pluripotency of stem cells	3717	JAK2	0.828279
Signaling pathways regulating pluripotency of stem cells	3718	JAK3	2.08134
Signaling pathways regulating pluripotency of stem cells	3976	LIF	0.741482
Signaling pathways regulating pluripotency of stem cells	4609	MYC	3.64644
Signaling pathways regulating pluripotency of stem cells	130399	ACVR1C	1.10381
Signaling pathways regulating pluripotency of stem cells	3624	INHBA	1.72215
Signaling pathways regulating pluripotency of stem cells	3626	INHBC	2.5953
Signaling pathways regulating pluripotency of stem cells	4838	NODAL	2.80826
Signaling pathways regulating pluripotency of stem cells	83729	INHBE	0.747509
Signaling pathways regulating pluripotency of stem cells	91	ACVR1B	1.8458
Signaling pathways regulating pluripotency of stem cells	92	ACVR2A	1.22532
Signaling pathways regulating pluripotency of stem cells	93	ACVR2B	1.58107
Signaling pathways regulating pluripotency of stem cells	4087	SMAD2	0.951235
Signaling pathways regulating pluripotency of stem cells	4088	SMAD3	0.218878
Small cell lung cancer	1017	CDK2	2.66802
Small cell lung cancer	1019	CDK4	1.33897
Small cell lung cancer	1021	CDK6	0.449737
Small cell lung cancer	1869	E2F1	1.32462
Small cell lung cancer	1870	E2F2	0.879805
Small cell lung cancer	1871	E2F3	0.499446
Small cell lung cancer	5925	RB1	0.272231
Small cell lung cancer	595	CCND1	0.755725
Small cell lung cancer	898	CCNE1	0.214574
Small cell lung cancer	4149	MAX	1.11638
Small cell lung cancer	4609	MYC	3.64644
Small cell lung cancer	1030	CDKN2B	1.21346
Small cell lung cancer	4790	NFKB1	0.568829
Small cell lung cancer	5970	RELA	0.410042
Small cell lung cancer	10000	AKT3	1.58815
Small cell lung cancer	1147	CHUK	0.155411
Small cell lung cancer	207	AKT1	0.465669
Small cell lung cancer	208	AKT2	0.538334
Small cell lung cancer	3551	IKBKB	1.87374
Small cell lung cancer	8517	IKBKG	0.515362
Small cell lung cancer	4792	NFKBIA	0.743029
Small cell lung cancer	329	BIRC2	0.627564
Small cell lung cancer	330	BIRC3	0.74556
Small cell lung cancer	331	XIAP	0.699008
Small cell lung cancer	4843	NOS2	2.54751
Small cell lung cancer	598	BCL2L1	0.54739
Small cell lung cancer	7185	TRAF1	0.867798
Small cell lung cancer	7186	TRAF2	1.41021
Small cell lung cancer	7187	TRAF3	0.780263
Small cell lung cancer	7188	TRAF5	0.774357
Small cell lung cancer	7189	TRAF6	0.99618
Small cell lung cancer	79444	BIRC7	3.75812
Small cell lung cancer	9618	TRAF4	0.610292
Small cell lung cancer	6502	SKP2	0.329178
Small cell lung cancer	1163	CKS1B	3.38437
Small cell lung cancer	1164	CKS2	0.28566
Tight junction	50855	PARD6A	0.187254
Tight junction	84552	PARD6G	1.09249
Tight junction	998	CDC42	0.682917
Tight junction	10207	INADL	2.98705
Tight junction	5515	PPP2CA	0.621086
Tight junction	5516	PPP2CB	0.643662
Tight junction	5518	PPP2R1A	2.12932
Tight junction	5519	PPP2R1B	0.329864
Tight junction	5584	PRKCI	0.871128
Tight junction	5590	PRKCZ	0.792299
Tight junction	56288	PARD3	1.67886
Tight junction	3993	LLGL2	0.681248
Tight junction	3996	LLGL1	2.46064
Arginine and proline metabolism	1152	CKB	0.87717
Arginine and proline metabolism	2593	GAMT	1.5201
Arginine and proline metabolism	1160	CKMT2	2.90558
Arginine and proline metabolism	548596	CKMT1A	2.99587
Glucagon signaling pathway	10000	AKT3	1.58815
Glucagon signaling pathway	207	AKT1	0.465669
Glucagon signaling pathway	208	AKT2	0.538334
Glucagon signaling pathway	5140	PDE3B	1.44939
Glucagon signaling pathway	108	ADCY2	0.699654
Glucagon signaling pathway	5566	PRKACA	4.64181
Glucagon signaling pathway	5567	PRKACB	0.23742
Glucagon signaling pathway	5568	PRKACG	1.45556
Glucagon signaling pathway	5613	PRKX	0.610285
Glucagon signaling pathway	23236	PLCB1	0.562274
Glucagon signaling pathway	5330	PLCB2	0.720904
Glucagon signaling pathway	5331	PLCB3	16.2444
Glucagon signaling pathway	5332	PLCB4	0.85391
Glucagon signaling pathway	2776	GNAQ	0.606374
Glucagon signaling pathway	2778	GNAS	0.891484
Glucagon signaling pathway	2642	GCGR	2.46895
Staphylococcus aureus infection	1675	CFD	1.61445
Staphylococcus aureus infection	3075	CFH	0.607423
Staphylococcus aureus infection	5340	PLG	1.18957
Staphylococcus aureus infection	629	CFB	2.02358
Staphylococcus aureus infection	717	C2	2.98972
Staphylococcus aureus infection	718	C3	1.13568
Staphylococcus aureus infection	721	C4B	2.34014
Staphylococcus aureus infection	719	C3AR1	1.92579
Toll-like receptor signaling pathway	7099	TLR4	2.18697
Toll-like receptor signaling pathway	929	CD14	2.59836
Toll-like receptor signaling pathway	114609	TIRAP	2.3362
Toll-like receptor signaling pathway	4615	MYD88	0.774779
Toll-like receptor signaling pathway	51284	TLR7	2.32959
Toll-like receptor signaling pathway	54106	TLR9	3.57201
Toll-like receptor signaling pathway	54472	TOLLIP	1.67829
Toll-like receptor signaling pathway	148022	TICAM1	0.977967
Toll-like receptor signaling pathway	3654	IRAK1	0.21107
Toll-like receptor signaling pathway	51135	IRAK4	1.23695
Toll-like receptor signaling pathway	7189	TRAF6	0.99618
Toll-like receptor signaling pathway	8737	RIPK1	0.474421
Toll-like receptor signaling pathway	1147	CHUK	0.155411
Toll-like receptor signaling pathway	6885	MAP3K7	0.334812
Toll-like receptor signaling pathway	2353	FOS	1.13339
Toll-like receptor signaling pathway	3725	JUN	0.697557
Toll-like receptor signaling pathway	4790	NFKB1	0.568829
Toll-like receptor signaling pathway	5970	RELA	0.410042
Toll-like receptor signaling pathway	3663	IRF5	1.08997
Toll-like receptor signaling pathway	3569	IL6	2.15787
Toll-like receptor signaling pathway	414062	CCL3L3	1.09942
Toll-like receptor signaling pathway	6348	CCL3	0.229507
Toll-like receptor signaling pathway	6351	CCL4	0.181801
Toll-like receptor signaling pathway	6352	CCL5	0.761413
Toll-like receptor signaling pathway	7124	TNF	0.291775
Toll-like receptor signaling pathway	8772	FADD	0.70809
Toll-like receptor signaling pathway	841	CASP8	0.762133
cAMP signaling pathway	10411	RAPGEF3	1.83818
cAMP signaling pathway	107	ADCY1	2.31803
cAMP signaling pathway	108	ADCY2	0.699654
cAMP signaling pathway	109	ADCY3	0.84944
cAMP signaling pathway	113	ADCY7	0.595133
cAMP signaling pathway	115	ADCY9	0.219891
cAMP signaling pathway	196883	ADCY4	1.59018
cAMP signaling pathway	5906	RAP1A	0.39419
cAMP signaling pathway	5908	RAP1B	0.402194
cAMP signaling pathway	22800	RRAS2	0.302507
cAMP signaling pathway	6237	RRAS	1.34477
cAMP signaling pathway	51196	PLCE1	2.79368
cAMP signaling pathway	10451	VAV3	0.313253
cAMP signaling pathway	7074	TIAM1	1.91443
cAMP signaling pathway	7409	VAV1	0.61703
cAMP signaling pathway	7410	VAV2	0.77169
cAMP signaling pathway	5879	RAC1	0.490765
cAMP signaling pathway	5880	RAC2	1.08764
cAMP signaling pathway	5881	RAC3	1.10179
cAMP signaling pathway	5058	PAK1	0.554818
HIF-1 signaling pathway	1536	CYBB	1.3763
HIF-1 signaling pathway	50508	NOX3	0.423867
HIF-1 signaling pathway	5335	PLCG1	0.748921
HIF-1 signaling pathway	5336	PLCG2	2.02349
HIF-1 signaling pathway	5578	PRKCA	1.77092
HIF-1 signaling pathway	5579	PRKCB	0.456247
HIF-1 signaling pathway	5582	PRKCG	1.45666
HIF-1 signaling pathway	10000	AKT3	1.58815
HIF-1 signaling pathway	2064	ERBB2	1.3941
HIF-1 signaling pathway	207	AKT1	0.465669
HIF-1 signaling pathway	208	AKT2	0.538334
HIF-1 signaling pathway	2475	MTOR	0.963219
HIF-1 signaling pathway	3480	IGF1R	1.16919
HIF-1 signaling pathway	5604	MAP2K1	0.835018
HIF-1 signaling pathway	5605	MAP2K2	0.452517
HIF-1 signaling pathway	5594	MAPK1	0.334535
HIF-1 signaling pathway	5595	MAPK3	0.750652
HIF-1 signaling pathway	1978	EIF4EBP1	1.26636
HIF-1 signaling pathway	6198	RPS6KB1	0.423022
HIF-1 signaling pathway	6199	RPS6KB2	0.251232
HIF-1 signaling pathway	6194	RPS6	0.583204
Histidine metabolism	217	ALDH2	1.68366
Histidine metabolism	219	ALDH1B1	1.13836
Histidine metabolism	223	ALDH9A1	0.42594
Histidine metabolism	224	ALDH3A2	0.673429
Histidine metabolism	26	AOC1	1.6269
Histidine metabolism	3067	HDC	0.852731
Histidine metabolism	501	ALDH7A1	1.49104
Histidine metabolism	3176	HNMT	0.427272
Histidine metabolism	55748	CNDP2	0.26387
Histidine metabolism	57571	CARNS1	1.16147
Histidine metabolism	84735	CNDP1	7.87576
Huntingtons disease	836	CASP3	0.454138
Huntingtons disease	841	CASP8	0.762133
Huntingtons disease	842	CASP9	1.73109
Huntingtons disease	317	APAF1	1.15229
Huntingtons disease	54205	CYCS	0.685602
Hypertrophic cardiomyopathy (HCM)	4607	MYBPC3	0.780265
Hypertrophic cardiomyopathy (HCM)	4624	MYH6	0.97463
Hypertrophic cardiomyopathy (HCM)	70	ACTC1	0.664867
Hypertrophic cardiomyopathy (HCM)	7139	TNNT2	0.820315
Hypertrophic cardiomyopathy (HCM)	7168	TPM1	0.469368
Hypertrophic cardiomyopathy (HCM)	7169	TPM2	3.84302
Hypertrophic cardiomyopathy (HCM)	7170	TPM3	0.783163
Hypertrophic cardiomyopathy (HCM)	7171	TPM4	0.476653
Hypertrophic cardiomyopathy (HCM)	7134	TNNC1	1.72479
Hypertrophic cardiomyopathy (HCM)	1605	DAG1	1.02435
Hypertrophic cardiomyopathy (HCM)	1756	DMD	2.13375
Hypertrophic cardiomyopathy (HCM)	3688	ITGB1	0.349175
Hypertrophic cardiomyopathy (HCM)	3690	ITGB3	3.56776
Hypertrophic cardiomyopathy (HCM)	3691	ITGB4	2.13296
Hypertrophic cardiomyopathy (HCM)	3693	ITGB5	1.15918
Hypertrophic cardiomyopathy (HCM)	3695	ITGB7	0.791944
Hypertrophic cardiomyopathy (HCM)	3696	ITGB8	3.17469
Hypertrophic cardiomyopathy (HCM)	60	ACTB	0.841038
Hypertrophic cardiomyopathy (HCM)	71	ACTG1	0.714833
Measles	3458	IFNG	0.366157
Measles	3459	IFNGR1	1.00298
Measles	3460	IFNGR2	1.31107
Measles	3454	IFNAR1	0.645804
Measles	3560	IL2RB	1.24812
Measles	3561	IL2RG	0.75673
Measles	3716	JAK1	0.932326
Measles	3718	JAK3	2.08134
Measles	6774	STAT3	1.48588
Measles	6776	STAT5A	0.78139
Measles	6777	STAT5B	1.14568
Measles	1147	CHUK	0.155411
Measles	3654	IRAK1	0.21107
Measles	3665	IRF7	0.950852
Measles	51135	IRAK4	1.23695
Measles	57506	MAVS	1.86957
Measles	7189	TRAF6	0.99618
Measles	4792	NFKBIA	0.743029
Measles	4793	NFKBIB	2.27986
Measles	4790	NFKB1	0.568829
Measles	5970	RELA	0.410042
Measles	23586	DDX58	0.506453
Measles	64135	IFIH1	2.3754
Measles	29110	TBK1	0.369826
Measles	9641	IKBKE	1.3905
Measles	3661	IRF3	1.3397
Measles	3717	JAK2	0.828279
Measles	10399	GNB2L1	1.28446
Measles	7297	TYK2	0.905113
Measles	3440	IFNA2	1.81469
Measles	3441	IFNA4	1.71813
Measles	3442	IFNA5	2.4403
Measles	3443	IFNA6	4.99571
Measles	3452	IFNA21	1.36756
Measles	3456	IFNB1	4.5259
Measles	23118	TAB2	0.431531
Measles	6885	MAP3K7	0.334812
Measles	7128	TNFAIP3	0.931601
Measles	4615	MYD88	0.774779
Measles	51284	TLR7	2.32959
Measles	54106	TLR9	3.57201
Measles	7099	TLR4	2.18697
Measles	1796	DOK1	0.214675
Measles	6504	SLAMF1	0.867636
Measles	2534	FYN	1.07041
Measles	4068	SH2D1A	1.13308
Prostate cancer	10000	AKT3	1.58815
Prostate cancer	1017	CDK2	2.66802
Prostate cancer	1027	CDKN1B	0.790173
Prostate cancer	207	AKT1	0.465669
Prostate cancer	208	AKT2	0.538334
Prostate cancer	898	CCNE1	0.214574
Prostate cancer	1387	CREBBP	1.71643
Prostate cancer	2033	EP300	0.277652
Prostate cancer	2932	GSK3B	1.50107
Prostate cancer	4193	MDM2	0.837561
Prostate cancer	1147	CHUK	0.155411
Prostate cancer	3551	IKBKB	1.87374
Prostate cancer	8517	IKBKG	0.515362
Prostate cancer	4790	NFKB1	0.568829
Prostate cancer	4792	NFKBIA	0.743029
Prostate cancer	5970	RELA	0.410042
Prostate cancer	596	BCL2	2.16804
Acute myeloid leukemia	5371	PML	1.09589
Acute myeloid leukemia	5914	RARA	0.562052
Acute myeloid leukemia	6688	SPI1	3.43433
Acute myeloid leukemia	861	RUNX1	3.26355
Acute myeloid leukemia	862	RUNX1T1	1.57427
Acute myeloid leukemia	3728	JUP	1.12507
Acute myeloid leukemia	7704	ZBTB16	1.1237
Acute myeloid leukemia	8900	CCNA1	4.49859
Acute myeloid leukemia	11040	PIM2	0.947419
Acute myeloid leukemia	6774	STAT3	1.48588
Acute myeloid leukemia	6776	STAT5A	0.78139
Acute myeloid leukemia	6777	STAT5B	1.14568
Acute myeloid leukemia	5292	PIM1	0.626397
Alzheimers disease	2597	GAPDH	1.04859
Alzheimers disease	351	APP	0.385036
Alzheimers disease	322	APBB1	1.27137
Alzheimers disease	8883	NAE1	0.202897
Alzheimers disease	355	FAS	0.758083
Alzheimers disease	7132	TNFRSF1A	0.703918
Alzheimers disease	8772	FADD	0.70809
Alzheimers disease	841	CASP8	0.762133
Alzheimers disease	637	BID	0.942172
Alzheimers disease	317	APAF1	1.15229
Alzheimers disease	54205	CYCS	0.685602
Alzheimers disease	842	CASP9	1.73109
Alzheimers disease	836	CASP3	0.454138
Alzheimers disease	2081	ERN1	0.345405
Alzheimers disease	5663	PSEN1	0.672464
Alzheimers disease	5664	PSEN2	1.72492
Alzheimers disease	22926	ATF6	0.448324
Alzheimers disease	9451	EIF2AK3	0.257876
Alzheimers disease	23236	PLCB1	0.562274
Alzheimers disease	2776	GNAQ	0.606374
Alzheimers disease	5330	PLCB2	0.720904
Alzheimers disease	5331	PLCB3	16.2444
Alzheimers disease	5332	PLCB4	0.85391
Alzheimers disease	3708	ITPR1	2.55245
Alzheimers disease	3709	ITPR2	0.495838
Alzheimers disease	3710	ITPR3	1.7682
Graft-versus-host disease	3105	HLA-A	0.867586
Graft-versus-host disease	3106	HLA-B	0.702671
Graft-versus-host disease	3107	HLA-C	0.719014
Graft-versus-host disease	3133	HLA-E	0.922665
Graft-versus-host disease	3134	HLA-F	0.730182
Graft-versus-host disease	3135	HLA-G	0.494497
Graft-versus-host disease	3803	KIR2DL2	2.7246
Graft-versus-host disease	3811	KIR3DL1	3.27975
Graft-versus-host disease	3812	KIR3DL2	1.30995
Graft-versus-host disease	3821	KLRC1	0.158801
Graft-versus-host disease	3824	KLRD1	0.027
Graft-versus-host disease	57292	KIR2DL5A	2.8431
Hedgehog signaling pathway	27148	STK36	2.47665
Hedgehog signaling pathway	51684	SUFU	0.562632
Hedgehog signaling pathway	6608	SMO	2.37076
Hedgehog signaling pathway	51715	RAB23	1.5888
TNF signaling pathway	1326	MAP3K8	0.11675
TNF signaling pathway	4217	MAP3K5	0.344045
TNF signaling pathway	5609	MAP2K7	1.39675
TNF signaling pathway	6416	MAP2K4	0.083134
TNF signaling pathway	6885	MAP3K7	0.334812
TNF signaling pathway	83737	ITCH	0.733464
TNF signaling pathway	5594	MAPK1	0.334535
TNF signaling pathway	5595	MAPK3	0.750652
TNF signaling pathway	5606	MAP2K3	0.371117
TNF signaling pathway	7186	TRAF2	1.41021
TNF signaling pathway	8737	RIPK1	0.474421
TNF signaling pathway	4792	NFKBIA	0.743029
TNF signaling pathway	9020	MAP3K14	1.31275
TNF signaling pathway	8517	IKBKG	0.515362
TNF signaling pathway	3551	IKBKB	1.87374
TNF signaling pathway	1147	CHUK	0.155411
TNF signaling pathway	8837	CFLAR	1.31279
TNF signaling pathway	8772	FADD	0.70809
TNF signaling pathway	841	CASP8	0.762133
TNF signaling pathway	843	CASP10	0.525505
TNF signaling pathway	836	CASP3	0.454138
TNF signaling pathway	840	CASP7	0.244922
TNF signaling pathway	1432	MAPK14	0.61215
TNF signaling pathway	5600	MAPK11	1.2855
TNF signaling pathway	5603	MAPK13	2.2821
TNF signaling pathway	8986	RPS6KA4	1.5641
TNF signaling pathway	9252	RPS6KA5	1.4136
TNF signaling pathway	1051	CEBPB	1.41027
TNF signaling pathway	5599	MAPK8	0.410357
TNF signaling pathway	5601	MAPK9	0.845006
TNF signaling pathway	3725	JUN	0.697557
Hepatitis B	3440	IFNA2	1.81469
Hepatitis B	3441	IFNA4	1.71813
Hepatitis B	3442	IFNA5	2.4403
Hepatitis B	3443	IFNA6	4.99571
Hepatitis B	3452	IFNA21	1.36756
Hepatitis B	3454	IFNAR1	0.645804
Hepatitis B	3716	JAK1	0.932326
Hepatitis B	4615	MYD88	0.774779
Hepatitis B	6772	STAT1	0.74296
Hepatitis B	5594	MAPK1	0.334535
Hepatitis B	5595	MAPK3	0.750652
Hepatitis B	6714	SRC	1.67194
Hepatitis B	4790	NFKB1	0.568829
Hepatitis B	5599	MAPK8	0.410357
Hepatitis B	5601	MAPK9	0.845006
Hepatitis B	5970	RELA	0.410042
Hepatitis B	4214	MAP3K1	0.451242
Hepatitis B	7040	TGFB1	0.577809
Hepatitis B	7043	TGFB3	0.161265
Hepatitis B	3725	JUN	0.697557
Hepatitis B	6774	STAT3	1.48588
Hepatitis B	6775	STAT4	0.714788
Hepatitis B	6776	STAT5A	0.78139
Hepatitis B	6777	STAT5B	1.14568
Hepatitis B	6778	STAT6	0.480338
Hepatitis B	1019	CDK4	1.33897
Hepatitis B	1021	CDK6	0.449737
Hepatitis B	5925	RB1	0.272231
Hepatitis B	1869	E2F1	1.32462
Hepatitis B	1870	E2F2	0.879805
Hepatitis B	1871	E2F3	0.499446
Hepatitis B	148022	TICAM1	0.977967
Hepatitis B	1654	DDX3X	0.806734
Hepatitis B	29110	TBK1	0.369826
Hepatitis B	57506	MAVS	1.86957
Hepatitis B	9641	IKBKE	1.3905
Hepatitis B	23586	DDX58	0.506453
Hepatitis B	64135	IFIH1	2.3754
Pancreatic cancer	10928	RALBP1	1.02478
Pancreatic cancer	3845	KRAS	0.872709
Pancreatic cancer	5879	RAC1	0.490765
Pancreatic cancer	5880	RAC2	1.08764
Pancreatic cancer	5881	RAC3	1.10179
Pancreatic cancer	9459	ARHGEF6	0.42635
Pancreatic cancer	5898	RALA	0.468266
Pancreatic cancer	5899	RALB	0.400124
Pancreatic cancer	5900	RALGDS	0.312153
Pancreatic cancer	369	ARAF	0.611821
Pancreatic cancer	5604	MAP2K1	0.835018
Pancreatic cancer	5894	RAF1	0.854732
Pancreatic cancer	673	BRAF	2.27902
Pancreatic cancer	5594	MAPK1	0.334535
Pancreatic cancer	5595	MAPK3	0.750652
Pancreatic cancer	5599	MAPK8	0.410357
Pancreatic cancer	5601	MAPK9	0.845006
Pancreatic cancer	10000	AKT3	1.58815
Pancreatic cancer	2064	ERBB2	1.3941
Pancreatic cancer	207	AKT1	0.465669
Pancreatic cancer	208	AKT2	0.538334
Pancreatic cancer	4790	NFKB1	0.568829
Pancreatic cancer	5970	RELA	0.410042
Pancreatic cancer	6772	STAT1	0.74296
Pancreatic cancer	6774	STAT3	1.48588
Pancreatic cancer	3716	JAK1	0.932326
Pancreatic cancer	1019	CDK4	1.33897
Pancreatic cancer	1021	CDK6	0.449737
Pancreatic cancer	1029	CDKN2A	0.470845
Pancreatic cancer	595	CCND1	0.755725
Pancreatic cancer	5925	RB1	0.272231
Pancreatic cancer	1869	E2F1	1.32462
Pancreatic cancer	1870	E2F2	0.879805
Pancreatic cancer	1871	E2F3	0.499446
Pancreatic cancer	7040	TGFB1	0.577809
Pancreatic cancer	7043	TGFB3	0.161265
Pancreatic cancer	7048	TGFBR2	0.639443
Pancreatic cancer	4087	SMAD2	0.951235
Pancreatic cancer	4088	SMAD3	0.218878
Pancreatic cancer	998	CDC42	0.682917
Taste transduction	196883	ADCY4	1.59018
Taste transduction	2782	GNB1	0.747792
Taste transduction	2784	GNB3	0.915129
Taste transduction	2785	GNG3	1.51978
Taste transduction	51764	GNG13	1.9687
Taste transduction	5330	PLCB2	0.720904
Taste transduction	5566	PRKACA	4.64181
Taste transduction	5567	PRKACB	0.23742
Taste transduction	5568	PRKACG	1.45556
Taste transduction	5613	PRKX	0.610285
Taste transduction	3745	KCNB1	0.490552
Aldosterone-regulated sodium reabsorption	23327	NEDD4L	3.63326
Aldosterone-regulated sodium reabsorption	4306	NR3C2	2.18805
Aldosterone-regulated sodium reabsorption	6446	SGK1	0.893345
Aldosterone-regulated sodium reabsorption	6337	SCNN1A	2.31258
Aldosterone-regulated sodium reabsorption	6338	SCNN1B	0.616912
Aldosterone-regulated sodium reabsorption	6340	SCNN1G	1.62098
Aldosterone-regulated sodium reabsorption	23439	ATP1B4	0.980953
Aldosterone-regulated sodium reabsorption	476	ATP1A1	0.669614
Aldosterone-regulated sodium reabsorption	478	ATP1A3	0.512409
Aldosterone-regulated sodium reabsorption	480	ATP1A4	0.735524
Aldosterone-regulated sodium reabsorption	481	ATP1B1	0.303724
Aldosterone-regulated sodium reabsorption	482	ATP1B2	3.35486
Aldosterone-regulated sodium reabsorption	483	ATP1B3	0.48239
Aldosterone-regulated sodium reabsorption	486	FXYD2	1.74339
Aldosterone-regulated sodium reabsorption	53828	FXYD4	1.56835
Aldosterone-regulated sodium reabsorption	5170	PDPK1	1.68594
Aldosterone-regulated sodium reabsorption	3758	KCNJ1	2.37851
Dopaminergic synapse	163688	CALML6	2.37968
Dopaminergic synapse	51806	CALML5	2.75343
Dopaminergic synapse	5530	PPP3CA	0.389721
Dopaminergic synapse	5532	PPP3CB	0.816974
Dopaminergic synapse	5533	PPP3CC	0.34406
Dopaminergic synapse	801	CALM1	0.484292
Dopaminergic synapse	805	CALM2	0.40908
Dopaminergic synapse	808	CALM3	1.00777
Dopaminergic synapse	810	CALML3	0.933718
Dopaminergic synapse	815	CAMK2A	0.83866
Dopaminergic synapse	816	CAMK2B	0.819082
Dopaminergic synapse	817	CAMK2D	0.521447
Dopaminergic synapse	818	CAMK2G	0.946436
Estrogen signaling pathway	25759	SHC2	0.964312
Estrogen signaling pathway	2885	GRB2	0.742909
Estrogen signaling pathway	399694	SHC4	3.05715
Estrogen signaling pathway	53358	SHC3	0.866317
Estrogen signaling pathway	6464	SHC1	0.51093
Estrogen signaling pathway	6654	SOS1	1.25825
Estrogen signaling pathway	6655	SOS2	1.41012
Estrogen signaling pathway	3265	HRAS	1.44582
Estrogen signaling pathway	3845	KRAS	0.872709
Estrogen signaling pathway	4893	NRAS	0.849676
Estrogen signaling pathway	6714	SRC	1.67194
Estrogen signaling pathway	5566	PRKACA	4.64181
Estrogen signaling pathway	5567	PRKACB	0.23742
Estrogen signaling pathway	5568	PRKACG	1.45556
Estrogen signaling pathway	5613	PRKX	0.610285
Estrogen signaling pathway	5894	RAF1	0.854732
Estrogen signaling pathway	5594	MAPK1	0.334535
Estrogen signaling pathway	5595	MAPK3	0.750652
Estrogen signaling pathway	2778	GNAS	0.891484
Estrogen signaling pathway	4846	NOS3	1.54877
Estrogen signaling pathway	10488	CREB3	0.473585
Estrogen signaling pathway	1385	CREB1	0.703631
Estrogen signaling pathway	1386	ATF2	1.15474
Estrogen signaling pathway	1388	ATF6B	1.76532
Estrogen signaling pathway	148327	CREB3L4	0.821839
Estrogen signaling pathway	468	ATF4	0.690543
Estrogen signaling pathway	64764	CREB3L2	2.68568
Estrogen signaling pathway	84699	CREB3L3	1.64373
Estrogen signaling pathway	90993	CREB3L1	1.54064
Estrogen signaling pathway	9586	CREB5	1.62224
Gap junction	1813	DRD2	1.17062
Gap junction	2771	GNAI2	0.523244
Gap junction	2773	GNAI3	0.395907
Gap junction	107	ADCY1	2.31803
Gap junction	108	ADCY2	0.699654
Gap junction	109	ADCY3	0.84944
Gap junction	113	ADCY7	0.595133
Gap junction	115	ADCY9	0.219891
Gap junction	196883	ADCY4	1.59018
Gap junction	2778	GNAS	0.891484
Gap junction	1812	DRD1	1.89585
Gastric acid secretion	163688	CALML6	2.37968
Gastric acid secretion	4638	MYLK	4.08235
Gastric acid secretion	51806	CALML5	2.75343
Gastric acid secretion	801	CALM1	0.484292
Gastric acid secretion	805	CALM2	0.40908
Gastric acid secretion	808	CALM3	1.00777
Gastric acid secretion	810	CALML3	0.933718
Gastric acid secretion	85366	MYLK2	1.13605
Gastric acid secretion	815	CAMK2A	0.83866
Gastric acid secretion	816	CAMK2B	0.819082
Gastric acid secretion	817	CAMK2D	0.521447
Gastric acid secretion	818	CAMK2G	0.946436
Gastric acid secretion	5566	PRKACA	4.64181
Gastric acid secretion	5567	PRKACB	0.23742
Gastric acid secretion	5568	PRKACG	1.45556
Gastric acid secretion	5578	PRKCA	1.77092
Gastric acid secretion	5579	PRKCB	0.456247
Gastric acid secretion	5582	PRKCG	1.45666
Gastric acid secretion	5613	PRKX	0.610285
Gastric acid secretion	7430	EZR	0.774199
Gastric acid secretion	60	ACTB	0.841038
Gastric acid secretion	1131	CHRM3	1.73257
Gastric acid secretion	2776	GNAQ	0.606374
Gastric acid secretion	887	CCKBR	2.15386
Gastric acid secretion	2520	GAST	1.13697
Gastric acid secretion	23236	PLCB1	0.562274
Gastric acid secretion	5330	PLCB2	0.720904
Gastric acid secretion	5331	PLCB3	16.2444
Gastric acid secretion	5332	PLCB4	0.85391
Gastric acid secretion	3708	ITPR1	2.55245
Gastric acid secretion	3709	ITPR2	0.495838
Gastric acid secretion	3710	ITPR3	1.7682
Leishmaniasis	10454	TAB1	0.452344
Leishmaniasis	23118	TAB2	0.431531
Leishmaniasis	4792	NFKBIA	0.743029
Leishmaniasis	4793	NFKBIB	2.27986
Leishmaniasis	6885	MAP3K7	0.334812
Leishmaniasis	7189	TRAF6	0.99618
Leishmaniasis	3654	IRAK1	0.21107
Leishmaniasis	4615	MYD88	0.774779
Leishmaniasis	51135	IRAK4	1.23695
Leishmaniasis	7099	TLR4	2.18697
Leishmaniasis	1535	CYBA	1.03041
Leishmaniasis	3586	IL10	1.12135
Leishmaniasis	4688	NCF2	2.39677
Leishmaniasis	4689	NCF4	1.37076
Leishmaniasis	4843	NOS2	2.54751
Leishmaniasis	653361	NCF1	1.42716
Leishmaniasis	7040	TGFB1	0.577809
Leishmaniasis	7043	TGFB3	0.161265
Leishmaniasis	5579	PRKCB	0.456247
Leishmaniasis	2212	FCGR2A	2.19641
Leishmaniasis	2214	FCGR3A	0.214696
Leishmaniasis	2215	FCGR3B	0.337273
Leishmaniasis	1432	MAPK14	0.61215
Leishmaniasis	5600	MAPK11	1.2855
Leishmaniasis	5603	MAPK13	2.2821
Leishmaniasis	1378	CR1	1.68479
Leishmaniasis	718	C3	1.13568
Leishmaniasis	3684	ITGAM	0.354733
Leishmaniasis	3689	ITGB2	0.607014
Leishmaniasis	4790	NFKB1	0.568829
Leishmaniasis	5970	RELA	0.410042
Regulation of actin cytoskeleton	2245	FGD1	1.74496
Regulation of actin cytoskeleton	89846	FGD3	1.67788
Regulation of actin cytoskeleton	998	CDC42	0.682917
Regulation of actin cytoskeleton	10163	WASF2	0.508103
Regulation of actin cytoskeleton	10458	BAIAP2	1.60419
Regulation of actin cytoskeleton	5879	RAC1	0.490765
Regulation of actin cytoskeleton	5880	RAC2	1.08764
Regulation of actin cytoskeleton	5881	RAC3	1.10179
Regulation of actin cytoskeleton	55845	BRK1	0.450438
Regulation of actin cytoskeleton	60	ACTB	0.841038
Regulation of actin cytoskeleton	71	ACTG1	0.714833
Regulation of actin cytoskeleton	7454	WAS	0.87461
Regulation of actin cytoskeleton	8976	WASL	1.00678
Regulation of actin cytoskeleton	10092	ARPC5	0.682297
Regulation of actin cytoskeleton	10093	ARPC4	0.844998
Regulation of actin cytoskeleton	10094	ARPC3	0.293354
Regulation of actin cytoskeleton	10095	ARPC1B	0.469862
Regulation of actin cytoskeleton	10109	ARPC2	0.830246
Regulation of actin cytoskeleton	10552	ARPC1A	0.722406
Regulation of actin cytoskeleton	81873	ARPC5L	0.524493
Regulation of actin cytoskeleton	81624	DIAPH3	0.994728
Regulation of actin cytoskeleton	10788	IQGAP2	0.353962
Regulation of actin cytoskeleton	128239	IQGAP3	1.46378
Regulation of actin cytoskeleton	8826	IQGAP1	0.683336
Regulation of actin cytoskeleton	10152	ABI2	2.94752
Regulation of actin cytoskeleton	23191	CYFIP1	0.878887
Regulation of actin cytoskeleton	26999	CYFIP2	1.11909
Regulation of actin cytoskeleton	3071	NCKAP1L	0.689776
Serotonergic synapse	1843	DUSP1	0.342521
Serotonergic synapse	5594	MAPK1	0.334535
Serotonergic synapse	5595	MAPK3	0.750652
Serotonergic synapse	5604	MAP2K1	0.835018
Serotonergic synapse	369	ARAF	0.611821
Serotonergic synapse	5894	RAF1	0.854732
Serotonergic synapse	673	BRAF	2.27902
Serotonergic synapse	3265	HRAS	1.44582
Serotonergic synapse	3845	KRAS	0.872709
Serotonergic synapse	4893	NRAS	0.849676
Serotonergic synapse	5578	PRKCA	1.77092
Serotonergic synapse	836	CASP3	0.454138
Serotonergic synapse	10411	RAPGEF3	1.83818
Serotonergic synapse	5566	PRKACA	4.64181
Serotonergic synapse	5567	PRKACB	0.23742
Serotonergic synapse	5568	PRKACG	1.45556
Serotonergic synapse	5613	PRKX	0.610285
Vasopressin-regulated water reabsorption	109	ADCY3	0.84944
Vasopressin-regulated water reabsorption	115	ADCY9	0.219891
Vasopressin-regulated water reabsorption	2778	GNAS	0.891484
Vasopressin-regulated water reabsorption	554	AVPR2	2.00045
Vasopressin-regulated water reabsorption	551	AVP	2.63507
Adherens junction	10163	WASF2	0.508103
Adherens junction	10458	BAIAP2	1.60419
Adherens junction	1495	CTNNA1	0.822362
Adherens junction	1500	CTNND1	3.90305
Adherens junction	29119	CTNNA3	2.21068
Adherens junction	6714	SRC	1.67194
Adherens junction	7454	WAS	0.87461
Adherens junction	8826	IQGAP1	0.683336
Adherens junction	8976	WASL	1.00678
Adherens junction	998	CDC42	0.682917
Adherens junction	5879	RAC1	0.490765
Adherens junction	5880	RAC2	1.08764
Adherens junction	5881	RAC3	1.10179
Adherens junction	9855	FARP2	6.69248
Adherens junction	25945	PVRL3	0.620999
Adherens junction	5818	PVRL1	0.961066
Adherens junction	56288	PARD3	1.67886
Adherens junction	2064	ERBB2	1.3941
Adherens junction	2534	FYN	1.07041
Adherens junction	4233	MET	2.60346
Adherens junction	5797	PTPRM	0.679065
Adherens junction	5777	PTPN6	0.654311
Adherens junction	5795	PTPRJ	0.219096
Adherens junction	7525	YES1	0.414261
Adherens junction	5594	MAPK1	0.334535
Adherens junction	5595	MAPK3	0.750652
Adherens junction	6591	SNAI2	0.598129
Adherens junction	2260	FGFR1	1.89795
Adherens junction	6615	SNAI1	0.622062
Adherens junction	7048	TGFBR2	0.639443
Adherens junction	4087	SMAD2	0.951235
Adherens junction	4088	SMAD3	0.218878
Bacterial invasion of epithelial cells	2335	FN1	0.72861
Bacterial invasion of epithelial cells	3678	ITGA5	0.936865
Bacterial invasion of epithelial cells	3688	ITGB1	0.349175
Bacterial invasion of epithelial cells	3611	ILK	0.332158
Bacterial invasion of epithelial cells	5829	PXN	1.52546
Bacterial invasion of epithelial cells	9564	BCAR1	1.802
Bacterial invasion of epithelial cells	5747	PTK2	1.48249
Bacterial invasion of epithelial cells	6714	SRC	1.67194
Bacterial invasion of epithelial cells	2017	CTTN	2.54348
Bacterial invasion of epithelial cells	3059	HCLS1	0.722275
Bacterial invasion of epithelial cells	1759	DNM1	2.90583
Bacterial invasion of epithelial cells	1785	DNM2	0.767141
Bacterial invasion of epithelial cells	26084	ARHGEF26	2.33468
Bacterial invasion of epithelial cells	391	RHOG	1.07204
Bacterial invasion of epithelial cells	63916	ELMO2	0.518379
Bacterial invasion of epithelial cells	9844	ELMO1	1.6419
Cholinergic synapse	1128	CHRM1	1.56025
Cholinergic synapse	1131	CHRM3	1.73257
Cholinergic synapse	1133	CHRM5	0.91631
Cholinergic synapse	2767	GNA11	1.2802
Cholinergic synapse	2776	GNAQ	0.606374
Cholinergic synapse	23236	PLCB1	0.562274
Cholinergic synapse	5330	PLCB2	0.720904
Cholinergic synapse	5331	PLCB3	16.2444
Cholinergic synapse	5332	PLCB4	0.85391
Cholinergic synapse	5566	PRKACA	4.64181
Cholinergic synapse	5567	PRKACB	0.23742
Cholinergic synapse	5568	PRKACG	1.45556
Cholinergic synapse	5578	PRKCA	1.77092
Cholinergic synapse	5613	PRKX	0.610285
Cholinergic synapse	5579	PRKCB	0.456247
Cholinergic synapse	5582	PRKCG	1.45666
Cholinergic synapse	3708	ITPR1	2.55245
Cholinergic synapse	3709	ITPR2	0.495838
Cholinergic synapse	3710	ITPR3	1.7682
HTLV-I infection	7124	TNF	0.291775
HTLV-I infection	7132	TNFRSF1A	0.703918
HTLV-I infection	4214	MAP3K1	0.451242
HTLV-I infection	6416	MAP2K4	0.083134
HTLV-I infection	5599	MAPK8	0.410357
HTLV-I infection	10000	AKT3	1.58815
HTLV-I infection	207	AKT1	0.465669
HTLV-I infection	208	AKT2	0.538334
HTLV-I infection	3725	JUN	0.697557
HTLV-I infection	1147	CHUK	0.155411
HTLV-I infection	3551	IKBKB	1.87374
HTLV-I infection	4215	MAP3K3	1.5879
HTLV-I infection	8517	IKBKG	0.515362
HTLV-I infection	9020	MAP3K14	1.31275
HTLV-I infection	7157	TP53	1.21416
HTLV-I infection	4790	NFKB1	0.568829
HTLV-I infection	5970	RELA	0.410042
HTLV-I infection	1111	CHEK1	2.28349
HTLV-I infection	11200	CHEK2	1.24277
HTLV-I infection	1387	CREBBP	1.71643
HTLV-I infection	2033	EP300	0.277652
HTLV-I infection	4087	SMAD2	0.951235
HTLV-I infection	4088	SMAD3	0.218878
HTLV-I infection	7048	TGFBR2	0.639443
HTLV-I infection	4602	MYB	43.7857
HTLV-I infection	6929	TCF3	0.921179
HTLV-I infection	2002	ELK1	1.45261
HTLV-I infection	2005	ELK4	1.71344
HTLV-I infection	2113	ETS1	1.38464
HTLV-I infection	2114	ETS2	0.482245
HTLV-I infection	6688	SPI1	3.43433
HTLV-I infection	6722	SRF	0.619621
HTLV-I infection	6908	TBP	0.434172
HTLV-I infection	9519	TBPL1	0.556914
HTLV-I infection	1855	DVL1	0.757815
HTLV-I infection	1856	DVL2	0.491578
HTLV-I infection	1857	DVL3	1.18601
HTLV-I infection	2932	GSK3B	1.50107
HTLV-I infection	10297	APC2	1.28459
HTLV-I infection	1499	CTNNB1	0.353355
HTLV-I infection	1739	DLG1	0.433499
HTLV-I infection	324	APC	0.407326
HTLV-I infection	3554	IL1R1	0.796402
HTLV-I infection	7850	IL1R2	1.84741
HTLV-I infection	915	CD3D	0.474082
HTLV-I infection	916	CD3E	0.949267
HTLV-I infection	917	CD3G	0.602195
HTLV-I infection	2224	FDPS	0.722784
HTLV-I infection	22800	RRAS2	0.302507
HTLV-I infection	22808	MRAS	0.363853
HTLV-I infection	3265	HRAS	1.44582
HTLV-I infection	3845	KRAS	0.872709
HTLV-I infection	4893	NRAS	0.849676
HTLV-I infection	6237	RRAS	1.34477
HTLV-I infection	3716	JAK1	0.932326
HTLV-I infection	3718	JAK3	2.08134
HTLV-I infection	6776	STAT5A	0.78139
HTLV-I infection	3560	IL2RB	1.24812
HTLV-I infection	3561	IL2RG	0.75673
HTLV-I infection	6777	STAT5B	1.14568
HTLV-I infection	1019	CDK4	1.33897
HTLV-I infection	1029	CDKN2A	0.470845
HTLV-I infection	1030	CDKN2B	1.21346
HTLV-I infection	595	CCND1	0.755725
HTLV-I infection	894	CCND2	0.658737
HTLV-I infection	896	CCND3	0.571713
HTLV-I infection	5925	RB1	0.272231
HTLV-I infection	1869	E2F1	1.32462
HTLV-I infection	1870	E2F2	0.879805
HTLV-I infection	1871	E2F3	0.499446
HTLV-I infection	4772	NFATC1	2.03683
HTLV-I infection	5530	PPP3CA	0.389721
HTLV-I infection	5532	PPP3CB	0.816974
HTLV-I infection	5533	PPP3CC	0.34406
HTLV-I infection	5534	PPP3R1	1.51558
HTLV-I infection	5535	PPP3R2	0.83262
HTLV-I infection	811	CALR	0.638816
HTLV-I infection	4773	NFATC2	1.67831
HTLV-I infection	4775	NFATC3	0.790601
HTLV-I infection	1026	CDKN1A	0.383003
HTLV-I infection	5111	PCNA	0.501323
HTLV-I infection	10714	POLD3	1.18123
HTLV-I infection	54107	POLE3	0.335779
HTLV-I infection	5424	POLD1	0.696146
HTLV-I infection	5425	POLD2	0.989744
HTLV-I infection	5426	POLE	0.896999
HTLV-I infection	5427	POLE2	1.83242
HTLV-I infection	56655	POLE4	0.861763
HTLV-I infection	57804	POLD4	2.21254
Insulin signaling pathway	31	ACACA	0.961527
Insulin signaling pathway	51422	PRKAG2	1.86096
Insulin signaling pathway	5562	PRKAA1	0.38012
Insulin signaling pathway	5563	PRKAA2	2.18274
Insulin signaling pathway	5564	PRKAB1	2.38274
Insulin signaling pathway	5565	PRKAB2	1.6898
Insulin signaling pathway	5571	PRKAG1	0.769899
Insulin signaling pathway	6720	SREBF1	1.53597
Insulin signaling pathway	32	ACACB	3.02929
Insulin signaling pathway	5584	PRKCI	0.871128
Insulin signaling pathway	5590	PRKCZ	0.792299
Insulin signaling pathway	10000	AKT3	1.58815
Insulin signaling pathway	207	AKT1	0.465669
Insulin signaling pathway	208	AKT2	0.538334
Insulin signaling pathway	23265	EXOC7	1.26289
Insulin signaling pathway	6517	SLC2A4	1.03058
Insulin signaling pathway	9322	TRIP10	1.55094
Insulin signaling pathway	1398	CRK	0.461222
Insulin signaling pathway	1399	CRKL	0.308306
Insulin signaling pathway	23433	RHOQ	0.541382
Insulin signaling pathway	2889	RAPGEF1	0.272509
Insulin signaling pathway	10603	SH2B2	1.86837
Insulin signaling pathway	867	CBL	1.69837
Insulin signaling pathway	868	CBLB	2.85513
Insulin signaling pathway	2194	FASN	1.18964
Insulin signaling pathway	2645	GCK	2.2578
Insulin signaling pathway	3098	HK1	0.550625
Insulin signaling pathway	3099	HK2	0.865237
Insulin signaling pathway	3101	HK3	1.05109
Insulin signaling pathway	5313	PKLR	2.22185
Insulin signaling pathway	80201	HKDC1	4.16287
Osteoclast differentiation	3458	IFNG	0.366157
Osteoclast differentiation	3459	IFNGR1	1.00298
Osteoclast differentiation	3460	IFNGR2	1.31107
Osteoclast differentiation	3716	JAK1	0.932326
Osteoclast differentiation	6772	STAT1	0.74296
Osteoclast differentiation	7297	TYK2	0.905113
Osteoclast differentiation	10379	IRF9	1.75491
Osteoclast differentiation	6773	STAT2	0.401707
Osteoclast differentiation	1432	MAPK14	0.61215
Osteoclast differentiation	5599	MAPK8	0.410357
Osteoclast differentiation	5600	MAPK11	1.2855
Osteoclast differentiation	5601	MAPK9	0.845006
Osteoclast differentiation	5603	MAPK13	2.2821
Osteoclast differentiation	6885	MAP3K7	0.334812
Osteoclast differentiation	7186	TRAF2	1.41021
Osteoclast differentiation	7189	TRAF6	0.99618
Osteoclast differentiation	1540	CYLD	0.625638
Osteoclast differentiation	2274	FHL2	4.46087
Osteoclast differentiation	3554	IL1R1	0.796402
Osteoclast differentiation	7132	TNFRSF1A	0.703918
Osteoclast differentiation	8792	TNFRSF11A	0.828518
Osteoclast differentiation	8878	SQSTM1	0.700267
Osteoclast differentiation	2534	FYN	1.07041
Osteoclast differentiation	3932	LCK	0.938356
Osteoclast differentiation	5336	PLCG2	2.02349
Osteoclast differentiation	9846	GAB2	1.43405
Osteoclast differentiation	5879	RAC1	0.490765
Osteoclast differentiation	1535	CYBA	1.03041
Osteoclast differentiation	1536	CYBB	1.3763
Osteoclast differentiation	4688	NCF2	2.39677
Osteoclast differentiation	4689	NCF4	1.37076
Osteoclast differentiation	50508	NOX3	0.423867
Osteoclast differentiation	653361	NCF1	1.42716
Osteoclast differentiation	2353	FOS	1.13339
Osteoclast differentiation	2354	FOSB	0.681979
Osteoclast differentiation	2355	FOSL2	0.293475
Osteoclast differentiation	3725	JUN	0.697557
Osteoclast differentiation	3726	JUNB	0.880556
Osteoclast differentiation	3727	JUND	0.724001
Osteoclast differentiation	8061	FOSL1	0.435962
Osteoclast differentiation	10454	TAB1	0.452344
Osteoclast differentiation	23118	TAB2	0.431531
Osteoclast differentiation	3551	IKBKB	1.87374
Osteoclast differentiation	4792	NFKBIA	0.743029
Osteoclast differentiation	4790	NFKB1	0.568829
Osteoclast differentiation	5970	RELA	0.410042
Osteoclast differentiation	3454	IFNAR1	0.645804
Osteoclast differentiation	8651	SOCS1	0.530507
Osteoclast differentiation	9021	SOCS3	0.741608
Osteoclast differentiation	3456	IFNB1	4.5259
Wnt signaling pathway	23002	DAAM1	0.887984
Wnt signaling pathway	23500	DAAM2	4.13664
Wnt signaling pathway	387	RHOA	0.521154
Wnt signaling pathway	5879	RAC1	0.490765
Wnt signaling pathway	5880	RAC2	1.08764
Wnt signaling pathway	5881	RAC3	1.10179
Wnt signaling pathway	5599	MAPK8	0.410357
Wnt signaling pathway	5601	MAPK9	0.845006
Wnt signaling pathway	9475	ROCK2	1.05891
AMPK signaling pathway	200186	CRTC2	0.726592
AMPK signaling pathway	3172	HNF4A	1.4696
AMPK signaling pathway	5105	PCK1	1.72429
AMPK signaling pathway	5106	PCK2	2.59148
AMPK signaling pathway	2538	G6PC	1.93348
AMPK signaling pathway	57818	G6PC2	1.65844
AMPK signaling pathway	92579	G6PC3	0.65162
AMPK signaling pathway	51094	ADIPOR1	1.14246
AMPK signaling pathway	9370	ADIPOQ	1.80417
AMPK signaling pathway	79602	ADIPOR2	0.713886
Herpes simplex infection	1017	CDK2	2.66802
Herpes simplex infection	1457	CSNK2A1	0.757912
Herpes simplex infection	1459	CSNK2A2	0.846252
Herpes simplex infection	1460	CSNK2B	1.19117
Herpes simplex infection	25833	POU2F3	1.31595
Herpes simplex infection	29915	HCFC2	0.474735
Herpes simplex infection	3054	HCFC1	1.49863
Herpes simplex infection	983	CDK1	3.63131
Herpes simplex infection	708	C1QBP	0.429498
Herpes simplex infection	10929	SRSF8	0.68894
Herpes simplex infection	6732	SRPK1	0.288216
Herpes simplex infection	6426	SRSF1	0.451495
Herpes simplex infection	6427	SRSF2	0.297882
Herpes simplex infection	6428	SRSF3	0.531021
Herpes simplex infection	6429	SRSF4	0.681566
Herpes simplex infection	6430	SRSF5	0.727938
Herpes simplex infection	6431	SRSF6	0.616143
Herpes simplex infection	6432	SRSF7	0.345269
Herpes simplex infection	8683	SRSF9	0.663681
Herpes simplex infection	3440	IFNA2	1.81469
Herpes simplex infection	3441	IFNA4	1.71813
Herpes simplex infection	3442	IFNA5	2.4403
Herpes simplex infection	3443	IFNA6	4.99571
Herpes simplex infection	3452	IFNA21	1.36756
Herpes simplex infection	3454	IFNAR1	0.645804
Herpes simplex infection	3456	IFNB1	4.5259
Herpes simplex infection	3459	IFNGR1	1.00298
Herpes simplex infection	3460	IFNGR2	1.31107
Herpes simplex infection	3716	JAK1	0.932326
Herpes simplex infection	7297	TYK2	0.905113
Herpes simplex infection	9021	SOCS3	0.741608
Herpes simplex infection	3717	JAK2	0.828279
Herpes simplex infection	3458	IFNG	0.366157
Herpes simplex infection	27102	EIF2AK1	0.971357
Herpes simplex infection	440275	EIF2AK4	1.93543
Herpes simplex infection	5499	PPP1CA	0.701454
Herpes simplex infection	5500	PPP1CB	0.516202
Herpes simplex infection	5501	PPP1CC	0.624554
Herpes simplex infection	5610	EIF2AK2	1.15976
Herpes simplex infection	9451	EIF2AK3	0.257876
Herpes simplex infection	1965	EIF2S1	0.179914
Herpes simplex infection	4615	MYD88	0.774779
Herpes simplex infection	54106	TLR9	3.57201
Herpes simplex infection	148022	TICAM1	0.977967
Herpes simplex infection	7189	TRAF6	0.99618
Herpes simplex infection	7874	USP7	1.40459
Herpes simplex infection	29110	TBK1	0.369826
Herpes simplex infection	3661	IRF3	1.3397
Herpes simplex infection	9641	IKBKE	1.3905
Herpes simplex infection	3665	IRF7	0.950852
Herpes simplex infection	57506	MAVS	1.86957
Herpes simplex infection	23586	DDX58	0.506453
Herpes simplex infection	64135	IFIH1	2.3754
mTOR signaling pathway	10000	AKT3	1.58815
mTOR signaling pathway	207	AKT1	0.465669
mTOR signaling pathway	208	AKT2	0.538334
mTOR signaling pathway	2475	MTOR	0.963219
mTOR signaling pathway	5170	PDPK1	1.68594
mTOR signaling pathway	5562	PRKAA1	0.38012
mTOR signaling pathway	5563	PRKAA2	2.18274
mTOR signaling pathway	7249	TSC2	1.86798
mTOR signaling pathway	84335	AKT1S1	0.746872
mTOR signaling pathway	6009	RHEB	0.429338
mTOR signaling pathway	253260	RICTOR	1.31732
mTOR signaling pathway	57521	RPTOR	0.367734
mTOR signaling pathway	64223	MLST8	1.09388
mTOR signaling pathway	10670	RRAGA	0.52551
mTOR signaling pathway	64121	RRAGC	0.479375
mTOR signaling pathway	3551	IKBKB	1.87374
mTOR signaling pathway	7124	TNF	0.291775
mTOR signaling pathway	7248	TSC1	0.602088
mTOR signaling pathway	5578	PRKCA	1.77092
mTOR signaling pathway	5579	PRKCB	0.456247
mTOR signaling pathway	5582	PRKCG	1.45666
mTOR signaling pathway	1978	EIF4EBP1	1.26636
mTOR signaling pathway	3091	HIF1A	0.573528
mTOR signaling pathway	6198	RPS6KB1	0.423022
mTOR signaling pathway	6199	RPS6KB2	0.251232
mTOR signaling pathway	25989	ULK3	0.296975
mTOR signaling pathway	8408	ULK1	0.809646
mTOR signaling pathway	9706	ULK2	0.738928
Neurotrophin signaling pathway	5599	MAPK8	0.410357
Neurotrophin signaling pathway	5601	MAPK9	0.845006
Neurotrophin signaling pathway	7157	TP53	1.21416
Neurotrophin signaling pathway	7161	TP73	1.34797
Neurotrophin signaling pathway	5609	MAP2K7	1.39675
Neurotrophin signaling pathway	7189	TRAF6	0.99618
Neurotrophin signaling pathway	5879	RAC1	0.490765
Neurotrophin signaling pathway	998	CDC42	0.682917
Neurotrophin signaling pathway	4804	NGFR	1.38728
Neurotrophin signaling pathway	11213	IRAK3	4.98843
Neurotrophin signaling pathway	3551	IKBKB	1.87374
Neurotrophin signaling pathway	3654	IRAK1	0.21107
Neurotrophin signaling pathway	3656	IRAK2	1.20955
Neurotrophin signaling pathway	51135	IRAK4	1.23695
Neurotrophin signaling pathway	10000	AKT3	1.58815
Neurotrophin signaling pathway	207	AKT1	0.465669
Neurotrophin signaling pathway	208	AKT2	0.538334
Neurotrophin signaling pathway	4792	NFKBIA	0.743029
Neurotrophin signaling pathway	4793	NFKBIB	2.27986
Neurotrophin signaling pathway	4794	NFKBIE	0.853156
Neurotrophin signaling pathway	2309	FOXO3	0.704637
Neurotrophin signaling pathway	2932	GSK3B	1.50107
Neurotrophin signaling pathway	572	BAD	0.61033
Neurotrophin signaling pathway	4214	MAP3K1	0.451242
Neurotrophin signaling pathway	4217	MAP3K5	0.344045
Neurotrophin signaling pathway	581	BAX	0.71485
NOD-like receptor signaling pathway	55914	ERBB2IP	0.511006
NOD-like receptor signaling pathway	64127	NOD2	0.448351
NOD-like receptor signaling pathway	10392	NOD1	1.82597
NOD-like receptor signaling pathway	329	BIRC2	0.627564
NOD-like receptor signaling pathway	330	BIRC3	0.74556
NOD-like receptor signaling pathway	7128	TNFAIP3	0.931601
NOD-like receptor signaling pathway	7205	TRIP6	0.801969
NOD-like receptor signaling pathway	84674	CARD6	0.3606
NOD-like receptor signaling pathway	8767	RIPK2	1.13986
NOD-like receptor signaling pathway	10454	TAB1	0.452344
NOD-like receptor signaling pathway	23118	TAB2	0.431531
NOD-like receptor signaling pathway	257397	TAB3	0.216631
NOD-like receptor signaling pathway	64170	CARD9	1.96805
NOD-like receptor signaling pathway	6885	MAP3K7	0.334812
NOD-like receptor signaling pathway	1432	MAPK14	0.61215
NOD-like receptor signaling pathway	5599	MAPK8	0.410357
NOD-like receptor signaling pathway	5600	MAPK11	1.2855
NOD-like receptor signaling pathway	5601	MAPK9	0.845006
NOD-like receptor signaling pathway	5603	MAPK13	2.2821
NOD-like receptor signaling pathway	5594	MAPK1	0.334535
NOD-like receptor signaling pathway	5595	MAPK3	0.750652
NOD-like receptor signaling pathway	7189	TRAF6	0.99618
NOD-like receptor signaling pathway	841	CASP8	0.762133
Pathogenic Escherichia coli infection	387	RHOA	0.521154
Pathogenic Escherichia coli infection	9181	ARHGEF2	0.340135
Pathogenic Escherichia coli infection	6093	ROCK1	0.923796
Pathogenic Escherichia coli infection	9475	ROCK2	1.05891
Phototransduction	2779	GNAT1	1.89888
Phototransduction	2782	GNB1	0.747792
Phototransduction	6010	RHO	0.640475
Phototransduction	8787	RGS9	0.628241
Phototransduction	408	ARRB1	1.60564
Phototransduction	409	ARRB2	0.756727
Phototransduction	1258	CNGB1	2.68979
Phototransduction	163688	CALML6	2.37968
Phototransduction	3000	GUCY2D	1.36803
Phototransduction	51806	CALML5	2.75343
Phototransduction	801	CALM1	0.484292
Phototransduction	805	CALM2	0.40908
Phototransduction	808	CALM3	1.00777
Phototransduction	810	CALML3	0.933718
Phototransduction	1259	CNGA1	1.48488
Phototransduction	2978	GUCA1A	1.77757
Phototransduction	2979	GUCA1B	1.46089
Synaptic vesicle cycle	1173	AP2M1	0.625057
Synaptic vesicle cycle	1211	CLTA	0.156561
Synaptic vesicle cycle	1212	CLTB	0.485303
Synaptic vesicle cycle	1213	CLTC	0.482816
Synaptic vesicle cycle	8218	CLTCL1	1.26526
Synaptic vesicle cycle	1175	AP2S1	0.610231
Synaptic vesicle cycle	160	AP2A1	1.3452
Synaptic vesicle cycle	161	AP2A2	1.11994
Synaptic vesicle cycle	163	AP2B1	1.26184
Type II diabetes mellitus	2645	GCK	2.2578
Type II diabetes mellitus	3098	HK1	0.550625
Type II diabetes mellitus	3099	HK2	0.865237
Type II diabetes mellitus	3101	HK3	1.05109
Type II diabetes mellitus	5313	PKLR	2.22185
Type II diabetes mellitus	80201	HKDC1	4.16287
Type II diabetes mellitus	5315	PKM	0.536001
Type II diabetes mellitus	3767	KCNJ11	0.922296
Type II diabetes mellitus	6833	ABCC8	1.02036
Type II diabetes mellitus	773	CACNA1A	1.31626
Type II diabetes mellitus	774	CACNA1B	1.43565
Type II diabetes mellitus	775	CACNA1C	2.11465
Type II diabetes mellitus	776	CACNA1D	1.46669
Type II diabetes mellitus	777	CACNA1E	1.32479
Type II diabetes mellitus	8913	CACNA1G	1.65718
Type II diabetes mellitus	3630	INS	3.92454
Type II diabetes mellitus	3651	PDX1	0.717036
Type II diabetes mellitus	389692	MAFA	0.817638
Adrenergic signaling in cardiomyocytes	146	ADRA1D	2.11912
Adrenergic signaling in cardiomyocytes	147	ADRA1B	2.01197
Adrenergic signaling in cardiomyocytes	148	ADRA1A	2.59899
Adrenergic signaling in cardiomyocytes	185	AGTR1	2.60467
Adrenergic signaling in cardiomyocytes	2776	GNAQ	0.606374
Adrenergic signaling in cardiomyocytes	23236	PLCB1	0.562274
Adrenergic signaling in cardiomyocytes	5330	PLCB2	0.720904
Adrenergic signaling in cardiomyocytes	5331	PLCB3	16.2444
Adrenergic signaling in cardiomyocytes	5332	PLCB4	0.85391
Adrenergic signaling in cardiomyocytes	5578	PRKCA	1.77092
Adrenergic signaling in cardiomyocytes	2771	GNAI2	0.523244
Adrenergic signaling in cardiomyocytes	2773	GNAI3	0.395907
Adrenergic signaling in cardiomyocytes	5566	PRKACA	4.64181
Adrenergic signaling in cardiomyocytes	5567	PRKACB	0.23742
Adrenergic signaling in cardiomyocytes	5568	PRKACG	1.45556
Adrenergic signaling in cardiomyocytes	5613	PRKX	0.610285
Adrenergic signaling in cardiomyocytes	9252	RPS6KA5	1.4136
Adrenergic signaling in cardiomyocytes	10488	CREB3	0.473585
Adrenergic signaling in cardiomyocytes	1390	CREM	0.449205
Adrenergic signaling in cardiomyocytes	1385	CREB1	0.703631
Adrenergic signaling in cardiomyocytes	1386	ATF2	1.15474
Adrenergic signaling in cardiomyocytes	1388	ATF6B	1.76532
Adrenergic signaling in cardiomyocytes	148327	CREB3L4	0.821839
Adrenergic signaling in cardiomyocytes	468	ATF4	0.690543
Adrenergic signaling in cardiomyocytes	64764	CREB3L2	2.68568
Adrenergic signaling in cardiomyocytes	84699	CREB3L3	1.64373
Adrenergic signaling in cardiomyocytes	90993	CREB3L1	1.54064
Adrenergic signaling in cardiomyocytes	9586	CREB5	1.62224
Adrenergic signaling in cardiomyocytes	596	BCL2	2.16804
Adrenergic signaling in cardiomyocytes	5594	MAPK1	0.334535
Adrenergic signaling in cardiomyocytes	5595	MAPK3	0.750652
Adrenergic signaling in cardiomyocytes	154	ADRB2	0.597063
Adrenergic signaling in cardiomyocytes	2778	GNAS	0.891484
Adrenergic signaling in cardiomyocytes	107	ADCY1	2.31803
Adrenergic signaling in cardiomyocytes	108	ADCY2	0.699654
Adrenergic signaling in cardiomyocytes	109	ADCY3	0.84944
Adrenergic signaling in cardiomyocytes	113	ADCY7	0.595133
Adrenergic signaling in cardiomyocytes	115	ADCY9	0.219891
Adrenergic signaling in cardiomyocytes	196883	ADCY4	1.59018
Adrenergic signaling in cardiomyocytes	10411	RAPGEF3	1.83818
Adrenergic signaling in cardiomyocytes	1432	MAPK14	0.61215
Adrenergic signaling in cardiomyocytes	5600	MAPK11	1.2855
Adrenergic signaling in cardiomyocytes	5603	MAPK13	2.2821
Adrenergic signaling in cardiomyocytes	70	ACTC1	0.664867
Adrenergic signaling in cardiomyocytes	7139	TNNT2	0.820315
Adrenergic signaling in cardiomyocytes	7168	TPM1	0.469368
Adrenergic signaling in cardiomyocytes	7169	TPM2	3.84302
Adrenergic signaling in cardiomyocytes	7170	TPM3	0.783163
Adrenergic signaling in cardiomyocytes	7171	TPM4	0.476653
Adrenergic signaling in cardiomyocytes	4624	MYH6	0.97463
Adrenergic signaling in cardiomyocytes	4633	MYL2	3.06451
Adrenergic signaling in cardiomyocytes	4634	MYL3	1.45832
Adrenergic signaling in cardiomyocytes	4635	MYL4	2.68076
RIG-I-like receptor signaling pathway	26007	TKFC	0.827358
RIG-I-like receptor signaling pathway	54941	RNF125	0.264564
RIG-I-like receptor signaling pathway	64135	IFIH1	2.3754
RIG-I-like receptor signaling pathway	79132	DHX58	1.68886
RIG-I-like receptor signaling pathway	23586	DDX58	0.506453
RIG-I-like receptor signaling pathway	57506	MAVS	1.86957
RIG-I-like receptor signaling pathway	9140	ATG12	0.777654
RIG-I-like receptor signaling pathway	9474	ATG5	0.662413
RIG-I-like receptor signaling pathway	340061	TMEM173	0.806361
RIG-I-like receptor signaling pathway	10010	TANK	1.24026
RIG-I-like receptor signaling pathway	3551	IKBKB	1.87374
RIG-I-like receptor signaling pathway	64343	AZI2	4.02086
RIG-I-like receptor signaling pathway	8717	TRADD	0.502425
RIG-I-like receptor signaling pathway	9755	TBKBP1	2.66552
RIG-I-like receptor signaling pathway	4792	NFKBIA	0.743029
RIG-I-like receptor signaling pathway	4793	NFKBIB	2.27986
RIG-I-like receptor signaling pathway	4214	MAP3K1	0.451242
RIG-I-like receptor signaling pathway	6885	MAP3K7	0.334812
RIG-I-like receptor signaling pathway	4790	NFKB1	0.568829
RIG-I-like receptor signaling pathway	5970	RELA	0.410042
RIG-I-like receptor signaling pathway	1432	MAPK14	0.61215
RIG-I-like receptor signaling pathway	5600	MAPK11	1.2855
RIG-I-like receptor signaling pathway	5603	MAPK13	2.2821
RIG-I-like receptor signaling pathway	5599	MAPK8	0.410357
RIG-I-like receptor signaling pathway	5601	MAPK9	0.845006
RIG-I-like receptor signaling pathway	841	CASP8	0.762133
RIG-I-like receptor signaling pathway	843	CASP10	0.525505
RIG-I-like receptor signaling pathway	8772	FADD	0.70809
RIG-I-like receptor signaling pathway	8737	RIPK1	0.474421
RIG-I-like receptor signaling pathway	1540	CYLD	0.625638
RIG-I-like receptor signaling pathway	7706	TRIM25	0.681924
RIG-I-like receptor signaling pathway	9636	ISG15	0.948551
Cysteine and methionine metabolism	1036	CDO1	0.931877
Cysteine and methionine metabolism	1491	CTH	0.363537
Cysteine and methionine metabolism	2805	GOT1	1.31003
Cysteine and methionine metabolism	2806	GOT2	1.09718
Cysteine and methionine metabolism	4357	MPST	2.6496
Cysteine and methionine metabolism	7263	TST	1.64976
Cysteine and methionine metabolism	875	CBS	2.94963
Cysteine and methionine metabolism	3939	LDHA	0.405054
Cysteine and methionine metabolism	3945	LDHB	0.858218
Cysteine and methionine metabolism	3948	LDHC	2.42266
Cysteine and methionine metabolism	4190	MDH1	0.425252
Cysteine and methionine metabolism	4191	MDH2	0.893898
Folate biosynthesis	248	ALPI	2.03268
Folate biosynthesis	249	ALPL	1.60572
Folate biosynthesis	250	ALPP	2.9026
Folate biosynthesis	251	ALPPL2	1.80283
Folate biosynthesis	2643	GCH1	0.194625
Folate biosynthesis	5805	PTS	0.15992
Folate biosynthesis	6697	SPR	0.825588
Folate biosynthesis	5860	QDPR	0.0694013
Glycosylphosphatidylinositol(GPI)-anchor biosynthesis	10026	PIGK	1.87575
Glycosylphosphatidylinositol(GPI)-anchor biosynthesis	128869	PIGU	0.255297
Glycosylphosphatidylinositol(GPI)-anchor biosynthesis	51604	PIGT	0.447825
Glycosylphosphatidylinositol(GPI)-anchor biosynthesis	5281	PIGF	1.53527
Glycosylphosphatidylinositol(GPI)-anchor biosynthesis	84720	PIGO	1.3261
Glycosylphosphatidylinositol(GPI)-anchor biosynthesis	8733	GPAA1	1.25686
Glycosylphosphatidylinositol(GPI)-anchor biosynthesis	94005	PIGS	1.33741
Glycosylphosphatidylinositol(GPI)-anchor biosynthesis	9488	PIGB	1.49
Glycosylphosphatidylinositol(GPI)-anchor biosynthesis	54965	PIGX	0.275292
Glycosylphosphatidylinositol(GPI)-anchor biosynthesis	55650	PIGV	1.12125
Glycosylphosphatidylinositol(GPI)-anchor biosynthesis	9487	PIGL	0.36338
Glycosylphosphatidylinositol(GPI)-anchor biosynthesis	284098	PIGW	2.65941
Glycosylphosphatidylinositol(GPI)-anchor biosynthesis	2822	GPLD1	1.76692
Glycosylphosphatidylinositol(GPI)-anchor biosynthesis	51227	PIGP	0.250935
Glycosylphosphatidylinositol(GPI)-anchor biosynthesis	5277	PIGA	0.822105
Glycosylphosphatidylinositol(GPI)-anchor biosynthesis	5279	PIGC	0.258121
Glycosylphosphatidylinositol(GPI)-anchor biosynthesis	5283	PIGH	0.542701
[truncated: 3,045 more rows]
