# Supplementary material for: Targeting p53 and histone methyltransferases restores exhausted CD8+ T cells in HCV infection
Source: Nat Commun. 2020 Jan 30;11:604. doi: 10.1038/s41467-019-14137-7 (PMC6992697; doi:10.1038/s41467-019-14137-7)
Supplement: Supplementary file 5 — Supplementary Data 2 [file 41467_2019_14137_MOESM5_ESM.xlsx]

## Sheet: T1 (FDR for Significance)
Supplementary Data 2. Functional analysis results from GSEA		*NES=Normalized Enriched Score; LE=Leading Edge analysis; FDR= False Discovery Rate
T1 Comparison (Acute chronically-evolving vs. acute self-limited patients)
Biological Category (as shown in Suppl. Fig.2)	Pathways/GO Term	NES*	number of LE genes*	LE Genes*	p-value	FDR* (q-value)	Heat map in Suppl. Fig.1d
RNA transcription and maturation	GO_RNA_SPLICING_VIA_TRANSESTERIFICATION_REACTIONS	2.23463	93	ISY1, TXNL4B, GEMIN2, CELF4, GPATCH1, PPWD1, WDR83, USP39, ELAVL1, PQBP1, PNN, PTBP1, METTL14, SART3, RSRC1, RBMX2, PCF11, CWC22, MAGOH, RAVER2, DHX15, LUC7L, SNRPD3, AQR, SNRPN, NCBP2, METTL3, PRPF4B, PLRG1, GTF2F2, CRNKL1, PTBP2, CDC40, PRPF4, SFPQ, RBMXL1, PRPF6, CLNS1A, FRG1, CD2BP2, LUC7L3, HNRNPH2, PPIH, SNRPA1, SRSF4, SNRPE, GEMIN7, HNRNPH3, SNRNP25, SNRPC, GEMIN8, SNRNP200, SLU7, SKIV2L2,…	<0.001	<0.0001
RNA transcription and maturation	GO_RNA_SPLICING	2.23222	131	TXNL4B, GEMIN2, GPATCH1, WDR83, TSEN54, LGALS3, PNN, RBMX2, CWC22, MAGOH, RAVER2, LUC7L, ZNF326, SNRPD3, AQR, MBNL2, SNRPN, USP4, METTL3, THOC1, PRPF4B, THOC2, THOC5, GTF2F2, CRNKL1, THOC7, CDC40, JMJD6, THOC6, ERN1, PRPF4, RBMXL1, PRPF6, RRAGC, CLNS1A, CD2BP2, PPIH, SRSF4, SNRPE, GEMIN7, SNRNP25, PPIG, SNRPC, GEMIN8, SNRNP200, SRSF8, SRSF9, ZCCHC8, DDX1, HTATSF1, RNPC3, DHX35, ZMAT5, DHX38, SRPK…	<0.001	<0.0001
RNA transcription and maturation	GO_SPLICEOSOMAL_COMPLEX	2.19376	21	ISY1, TXNL4B, GEMIN2, GPATCH1, PPWD1, WDR83, USP39, LGALS3, PNN, RBMX2, CWC22, MAGOH, DHX15, LUC7L, ZNF326, SNRPD3, AQR, SNRPN, PRPF4B, PLRG1, CRNKL1, PTBP2, CDC40, PRPF4, PRPF6, FRG1, LUC7L3, PPIH, SNRPA1, SNRPE, HNRNPH3, SNRNP25, SNRPC, SNRNP200, SLU7, SKIV2L2, SF3B4, ZCCHC8, SF3B5, SF3B2, HTATSF1, RNPC3, SCAF8, DHX35, ZMAT5, DHX38, SNRPB2, SMNDC1, PRPF38A, CDC5L, CWC15, FRG1B, LSM3, LSM2, LSM7…	<0.001	0.000302477
RNA transcription and maturation	GO_PROTEIN_KINASE_COMPLEX	2.02982	33	RB1, PRKAA1, CCNT2, PRKAG1, BCCIP, IKBKB, PRDX3, PHKG1, PUF60, RB1CC1, CCNL2, ERC1, MAP3K7, MAP3K5, PRKAB2, CHUK, FAM58A, PHKA1, GTF2F2, ATG13, TGFBR2, ERN1, SNW1, ERCC3, CDK4, TBC1D5, CCNE1, DNAJA3, PYDC1, TAF7, ULK1, CDK12, MAP3K13	<0.001	0.00515426
Ribosome biogenesis	GO_MATURATION_OF_SSU_RRNA_FROM_TRICISTRONIC_RRNA_TRANSCRIPT_SSU_RRNA_5_8S_RRNA_LSU_RRNA_	2.03463	14	TBL3, UTP3, WDR3, MRPS11, UTP23, NGDN, UTP20, WDR46, UTP18, DIEXF, BYSL	<0.001	0.00537862
DNA repair and replication	GO_DNA_HELICASE_ACTIVITY	2.03227	20	RTEL1, XRCC6, FBXO18, XRCC5, DDX11, ATRX, IGHMBP2, CHD1L, CHD3, INO80, RECQL4, SETX, RAD50, CDC45, MCM3, MCM5, DNA2, MCM6, ASCC3, NBN	<0.001	0.00543728
Proteasome, regulation of cell cycle, signaling	GO_NUCLEOTIDE_BINDING_DOMAIN_LEUCINE_RICH_REPEAT_CONTAINING_RECEPTOR_SIGNALING_PATHWAY	2.01622	11	IKBKB, ITCH, RNF34, CHUK, IRAK1, RIPK2, TAB3, NOD1, TAB2, TAB1, MAP3K7	<0.001	0.00551824
DNA repair and replication	GO_CHROMOSOMAL_REGION	2.0188	99	DCLRE1C, NUP107, HJURP, SMC6, SMC3, SUV420H1, SMCHD1, SCMH1, ZNF207, NBN, MEN1, NSMCE2, NGDN, NSMCE1, THOC1, THOC2, THOC5, THOC7, TEP1, ZW10, HAT1, NHP2, DNA2, NUP98, LRIF1, CDCA5, CDCA8, ORC5, ORC1, RAD21, GAR1, HIST1H3F, HIST1H3H, HIST1H3B, HIST1H3C, HIST1H3E, CTC1, ACD, XRCC6, CBX5, BOD1, HIST1H4L, XRCC5, SS18L1, RCC2, XRCC3, NDC80, SETX, HIST1H4A, HIST1H4B, STAG2, HIST1H4E, ATR, HIST1H4F, PHF…	<0.001	0.00552626
Ribosome biogenesis	GO_NCRNA_METABOLIC_PROCESS	2.02318	121	POP5, CCNT2, TP53RK, POP4, YARS2, THG1L, HENMT1, CDK5RAP1, RARS2, TYW3, NGDN, METTL3, WDR75, TRNT1, DICER1, QTRTD1, GTF2F2, GTPBP3, LARS2, EBNA1BP2, XRN1, KARS, PPA2, MRTO4, NHP2, UBA5, DDX1, UTP23, RPS4Y1, RPF2, GTF2E1, ERI1, ERI3, GAR1, UTP20, RPRD1B, TRMT1L, POU2F1, PNO1, HARS2, ELL3, TBL3, LSM6, QARS, SP1, INTS4, MPHOSPH10, TRMT11, DUS1L, GRSF1, INTS9, FARSA, NOP10, AARS, FARSB, DDX47, WDR3, …	<0.001	0.00553363
Mitochondrial respiration	GO_OXIDOREDUCTASE_ACTIVITY_ACTING_ON_NAD_P_H_QUINONE_OR_SIMILAR_COMPOUND_AS_ACCEPTOR	2.0247	32	NDUFB9, NDUFB8, NDUFA13, NDUFB7, NDUFB6, NDUFB5, NDUFA12, NDUFB4, NDUFA10, NDUFB3, NDUFV3, NDUFV2, NDUFV1, CBR4, NDUFA9, NDUFA8, NDUFA7, NDUFA6, NDUFA5, NDUFA4, AKR1C1, DCXR, NDUFA2, NDUFC2, NDUFC1, DHRS4, NDUFS8, NDUFS6, NDUFAB1, NDUFS4, NDUFS3, NDUFS1	<0.001	0.00564841
Mitochondrial translation and organization	GO_NUCLEOID	2.03486	16	TOP2A, DDX28, POLDIP2, FASTKD2, ELAC2, TFB1M, LRPPRC, CLPX, TUFM, HADHB, TOP1MT, DNAJA3, DBT, LONP1, DNA2, GRSF1	<0.001	0.00579236
Mitochondrial respiration	GO_MITOCHONDRIAL_PROTEIN_COMPLEX	2.04845	71	NDUFA13, NDUFA11, NDUFA12, COX4I1, NDUFA10, ATP5C1, PARK7, ATP5G2, COX6A1, TOMM20, ATP5G1, TOMM22, DBT, TIMM17A, PMPCB, UQCRFS1, DLAT, POLG, BCKDHA, BCKDHB, ATPIF1, TIMM23, NDUFC2, SDHC, NDUFC1, SDHD, ATP5F1, SDHB, CLPX, TOMM40L, ATP5J2, NDUFS8, NDUFS6, NDUFS4, UQCRC1, NDUFS3, NDUFS1, DNA2, MICU1, NDUFB9, NDUFB8, NDUFB7, NDUFB6, NDUFB11, NDUFB5, MRPS36, TIMM9, NDUFB4, NDUFB3, ATP5A1, ATP5J, TIMM1…	<0.001	0.00582541
RNA transcription and maturation	GO_MRNA_PROCESSING	2.09404	146	TXNL4B, AHCYL1, GEMIN2, GPATCH1, WDR83, ADARB1, TSEN54, LGALS3, PNN, RBMX2, PAPOLG, CWC22, MAGOH, RAVER2, LUC7L, ZNF326, SNRPD3, CCRN4L, AQR, MBNL2, SNRPN, USP4, METTL3, THOC1, PRPF4B, THOC2, THOC5, GTF2F2, CRNKL1, THOC7, CDC40, JMJD6, THOC6, ERN1, PRPF4, RBMXL1, PRPF6, CLNS1A, SARNP, CD2BP2, PPIH, SRSF4, SNRPE, GEMIN7, SNRNP25, SNRPC, GEMIN8, SNRNP200, SRSF8, SRSF9, ZCCHC8, SLBP, DDX1, HTATSF1, …	<0.001	0.00628985
DNA repair and replication	GO_DNA_REPAIR	2.03916	120	DCLRE1C, BCCIP, SMC6, SMC3, HERC2, EME1, ALKBH1, ANKRD32, EP300, EPC2, NBN, MEN1, AQR, LIG1, FBXO18, NSMCE2, ZBTB32, NSMCE1, REV1, HUS1, CHD1L, RBX1, PSME4, DNA2, LOC100133315, INO80B, RTEL1, CDCA5, DDX1, XPA, ZBTB1, RAD21, UBR5, HLTF, CLSPN, ATRIP, NHEJ1, BARD1, XRCC6, HELQ, HIST1H4L, XRCC5, XRCC3, FANCA, XRCC1, CDC7, UBE2A, INO80, SETX, HIST1H4A, PPP5C, NPLOC4, HIST1H4B, COPS5, MC1R, TDP2, ATR,…	<0.001	0.00635837	DNA damage / DNA repair
tRNA metabolic process	GO_LIGASE_ACTIVITY_FORMING_CARBON_OXYGEN_BONDS	2.08753	89	RARS2, WARS, MARS2, MRPL39, YARS2, HARS2, LARS2, SARS2, DALRD3, QARS, KARS, RARS, GARS, HARS, FARSA, AARS, FARSB, FDXACB1	<0.001	0.00647014
RNA transcription and maturation	GO_TRANSFERASE_COMPLEX_TRANSFERRING_PHOSPHORUS_CONTAINING_GROUPS	2.04887	81	RB1, CCNT2, INTS10, PRKAG1, BCCIP, CDC73, PIK3C2B, IKBKB, RB1CC1, REV3L, CCNL2, ERC1, MAP3K7, MAP3K5, PRKAB2, TBP, CHUK, PAPD4, PHKA1, PEX2, MED4, GTF2F2, MED6, TGFBR2, ERN1, PIK3CA, TBC1D5, CCNE1, POLR1B, MCM3, POLR1D, TBPL1, POLR1E, ULK1, DNA2, TP53, BECN1, GTF2A1, VAC14, GTF2A2, PRKAA1, CTDP1, TAF9, PIK3R4, WDR61, PIK3R2, PRPSAP1, PRDX3, PRPSAP2, CHRAC1, PHKG1, PUF60, POLR2C, RPRD1B, POLR2G, N…	<0.001	0.00647268
DNA repair and replication	GO_DOUBLE_STRAND_BREAK_REPAIR	2.0055	45	FEN1, DCLRE1C, MCM9, CDCA5, DDX1, SMC6, RECQL4, BABAM1, CDC45, HERC2, RNF138, RAD21, UIMC1, NBN, NHEJ1, BARD1, HELQ, PARP1, FBXO18, HIST1H4L, XRCC5, NSMCE2, XRCC3, NSMCE1, XRCC1, HUS1, CDC7, INO80, PARP9, BAZ1B, REC8, SETX, HIST1H4A, RAD51D, RAD50, SFPQ, HIST1H4B, PAPD7, BRE, HIST4H4, TDP2, RPA3, DNA2, FAN1, HIST1H4F	<0.001	0.00649642	DNA damage / DNA repair
RNA transcription and maturation	GO_U4_U6_X_U5_TRI_SNRNP_COMPLEX	1.99332	12	PRPF4, TXNL4B, LSM6, SART3, SNRPN, PRPF6, CD2BP2, PPIH, PRPF31, SNRPE, LSM3, LSM2	<0.001	0.00652284
Mitochondrial translation and organization	GO_TRANSLATIONAL_TERMINATION	1.98778	46	MRPS16, MRPS14, MRPS11, MRPL19, MRPS34, MRPL38, MRPL39, MRPL36, MRPL37, MRPL15, MRPS30, GSPT2, MRPL35, MRPL54, MRPL10, GSPT1, MRPL33, MRPL11, MRPL42, MRPL2, MTRF1, ICT1, MRPL9, CHCHD1, GADD45GIP1, PTCD3, MRPS23, MRPL27, MRPS18B, MRPS21, MRPS18A, MRPL47, MRPL48, MRPS7, MRPL45, MRPS6, MRPL24, MRPS5, MRPL44, MRPS18C, MRPL30, MRPL53, ETF1, AURKAIP1, MTRF1L, MRRF	<0.001	0.00660246
DNA repair and replication	GO_PROTEIN_HETEROTETRAMERIZATION	1.98967	24	RRM1, XRCC6, HIST1H3J, HIST1H4L, HIST1H4A, HIST1H4B, HIST1H3A, HIST2H4B, HIST4H4, HIST1H3F, HIST1H4H, PDSS1, HIST1H3H, NUP54, HIST1H4I, HIST1H3I, HIST1H3B, HIST1H3C, NUPL1, HIST1H4D, HIST1H4E, HIST1H3D, HIST1H4F, HIST1H3E	<0.001	0.00661479
DNA repair and replication	GO_DNA_RECOMBINATION	1.99441	55	TOP2A, FEN1, DCLRE1C, PRDM9, MCM9, SMC6, EME1, NBN, RFC5, RFC3, RFC4, PARP1, LIG1, FBXO18, TOP3A, NSMCE2, ACTL6A, ATRX, NSMCE1, HUS1, UCHL5, KIN, RAD51D, SFPQ, TEP1, DNA2, FAN1, INO80B, RTEL1, PCNA, VPRBP, IGHMBP2, UNG, RECQL4, CDC45, RNF138, RAD21, POLD2, NHEJ1, BARD1, KLHDC3, XRCC6, HELQ, XRCC5, XRCC3, XRCC1, CDC7, INO80, REC8, SETX, POLA2, RAD50, RPA3, APEX1, TCF3	<0.001	0.00674707
DNA repair and replication	GO_DNA_REPLICATION_DEPENDENT_NUCLEOSOME_ORGANIZATION	1.98289	12	HIST1H3J, HIST1H4L, HIST1H4A, CHAF1B, HIST1H4B, HIST1H3A, HIST2H4B, NASP, RBBP4, HIST4H4, HAT1, HIST1H3F, HIST1H4H, HIST1H3H, HIST1H4I, HIST1H3I, HIST1H3B, HIST1H3C, HIST1H4D, HIST1H4E, HIST1H3D, HIST1H4F, HIST1H3E	<0.001	0.00676089
Ribosome biogenesis	GO_MATURATION_OF_SSU_RRNA	1.99503	11	UTP3, WDR3, MRPS11, UTP23, NGDN, WDR46, UTP18, DIEXF, BYSL, TBL3, LSM6, MPHOSPH10, UTP20, UTP14A	<0.001	0.00687793
DNA repair and replication	GO_NUCLEAR_CHROMOSOME_TELOMERIC_REGION	1.98353	57	FEN1, DCLRE1C, CDC73, PPP1CC, SMCHD1, NBN, MEN1, PARP1, ATRX, TINF2, THOC1, THOC3, THOC2, THOC5, THOC7, THOC6, RAD51D, HIST4H4, HAT1, MCM3, NHP2, TERF2IP, MCM5, DNA2, MCM6, LRIF1, PCNA, HIST1H3J, TNKS, ORC5, HIST1H3A, ORC1, TNKS2, ORC2, GAR1, HIST1H3F, HIST1H3H, HIST1H3I, HIST1H3B, HIST1H3C, HIST1H3E, CTC1, ACD, XRCC6, CBX5, HIST1H4L, XRCC5, XRCC3, HIST1H4A, RAD50, HIST1H4B, APEX1, HIST1H4H, ATM,…	<0.001	0.00696345
Proteasome, regulation of cell cycle, signaling	REACTOME_ANTIGEN_PROCESSING_UBIQUITINATION_PROTEASOME_DEGRADATION	2.06684	94	UBE3C, UBE2D2, KEAP1, CBLB, PSMD8, NPEPPS, PSMD6, HERC2, UBE2Q1, UBE2Q2, CDC26, PSMD2, PSMD3, FBXO3, PSMD1, SKP2, BTRC, TRIM21, SKP1, FBXW8, FBXW11, FBXO2, UBE2E1, UBE4A, RNF41, PJA1, RBX1, PSMA5, PSMA3, PSMA4, PSMA2, PSME4, UBE2V2, PSME2, ANAPC5, RBCK1, ANAPC13, PSMD12, RNF34, PSMD11, TCEB1P3, PSMD14, UBA5, CUL3, CUL2, VPRBP, UBR4, RNF6, UBE2J2, RCHY1, RNF4, FBXO44, PSMB10, UBE2J1, ANAPC11, PSMB…	<0.001	0.00703022
RNA transcription and maturation	GO_SMALL_NUCLEAR_RIBONUCLEOPROTEIN_COMPLEX	2.04947	27	SF3B5, SF3B2, TXNL4B, HTATSF1, SART3, RBMX2, TGS1, LUC7L, SNRPB2, SNRPD3, SNRPN, LSM3, LSM2, PRPF4, LSM7, SNRNP40, LSM6, PRPF6, CD2BP2, LUC7L3, PPIH, PRPF31, SNRPA1, SNRPE, SNRPC, SNRNP200, SLU7	<0.001	0.00716824
DNA repair and replication	GO_MITOTIC_RECOMBINATION	1.97534	17	TOP2A, RFC5, RFC3, FEN1, RFC4, PCNA, LIG1, NSMCE2, XRCC3, SMC6, POLA2, RAD51D, RAD50, TEP1, RPA3, POLD2, DNA2	<0.001	0.00726271
Mitochondrial translation and organization	GO_MITOCHONDRIAL_MATRIX	2.06066	146	GLDC, NDUFA10, NUDT2, ATP5C1, PARK7, ALKBH7, NR3C1, YARS2, ABHD10, FPGS, LONP1, FDXR, PDK3, PMPCB, PMPCA, MLYCD, RARS2, MCCC2, ACOT9, DIMT1, MRPS18B, MRPS18A, TRNT1, CLPX, TUFM, MRPS18C, LARS2, KARS, PPA2, MTHFD2, FDX1, TFAM, SUCLG1, DNA2, CARS2, TP53, GCDH, FECH, SHC1, MRPL19, AK3, ARL2, MRPL15, MRPL10, ACAT1, MRPL11, PRDX3, PRDX5, BLOC1S1, DECR1, PCK2, TRAP1, PDHA1, IDH2, GOT2, MRPL27, TIMM44, …	<0.001	0.00729901	Mitochondrion
DNA repair and replication	GO_BASE_EXCISION_REPAIR	1.99618	11	RECQL4, MBD4, USP47, LIG1, PARP2, RPA3, APEX1, XPA, XRCC1, DNA2, UNG	<0.001	0.00738121
RNA transcription and maturation	GO_CATALYTIC_STEP_2_SPLICEOSOME	2.06708	35	ISY1, ZCCHC8, SF3B2, GPATCH1, PPWD1, WDR83, PNN, RBMX2, DHX35, CWC22, MAGOH, DHX38, SNRPB2, SNRPD3, AQR, SNRPN, CDC5L, PRPF4B, PLRG1, CWC15, FRG1B, CRNKL1, CDC40, LSM3, LSM2, LSM7, SNRNP40, SNW1, PRPF6, FRG1, SNRPA1, SNRPE, SNRNP200, SLU7, SKIV2L2	<0.001	0.00747275
DNA repair and replication	GO_DNA_CONFORMATION_CHANGE	1.97565	74	TOP2A, CETN2, AKAP8L, HJURP, CHD3, CTCF, SMC4, SMC2, CHAF1B, SART3, AIFM1, MIS18BP1, TOP1MT, NUSAP1, NBN, HIST1H1B, TOP3B, HELLS, PARP1, FBXO18, DDX11, TOP3A, ATRX, CHD1L, RAD23B, DDB2, RBX1, PAPD7, HIST4H4, HAT1, PSME4, MCM3, MCM5, DNA2, MCM6, NAA60, RTEL1, CDCA5, DDX1, IGHMBP2, XPA, RECQL4, CDC45, UBN1, HIST1H3F, H1FX, HIST1H3H, SMYD3, ASCC3, HIST1H3B, HIST1H3C, HIST1H3E, CENPV, XRCC6, NAA10, H…	<0.001	0.00749699
DNA repair and replication	GO_TELOMERE_MAINTENANCE_VIA_RECOMBINATION	1.97114	15	RFC5, RFC3, FEN1, RFC4, PCNA, LIG1, NSMCE2, XRCC3, SMC6, POLA2, RAD50, TEP1, RPA3, POLD2, DNA2	<0.001	0.00755677
Proteasome, regulation of cell cycle, signaling	REACTOME_SCFSKP2_MEDIATED_DEGRADATION_OF_P27_P21	2.04882	35	PSMD12, PSMD11, CDKN1B, PSMD14, PSMB10, CKS1B, PSMD8, PSMB7, PSMD6, PSMB4, PSMB5, PSMB2, PSMB3, PSMD2, PSMD3, PSMB1, PSMD1, PSMF1, SKP2, SKP1, PSMB8, CCNA2, PSMA5, PSMA3, PSMC5, PSMA4, PSMC6, PSMC3, PSMA1, PSMA2, CCNE1, PSMC1, PSMC2, CDK2, PSME2	<0.001	0.00808575	Cell cycle
RNA transcription and maturation	GO_SPLICEOSOMAL_TRI_SNRNP_COMPLEX	1.96514	14	TXNL4B, SNRPN, LSM3, LSM2, PRPF4, LSM7, LSM6, SART3, PRPF6, CD2BP2, PPIH, PRPF31, SNRPE, SNRPD3	<0.001	0.00823076
Mitochondrial respiration	GO_INNER_MITOCHONDRIAL_MEMBRANE_PROTEIN_COMPLEX	1.96244	55	NDUFA13, NDUFA11, NDUFA12, COX4I1, NDUFA10, ATP5C1, PARK7, ATP5G2, COX6A1, ATP5G1, TIMM17A, PMPCB, UQCRFS1, ATPIF1, TIMM23, NDUFC2, SDHC, NDUFC1, SDHD, ATP5F1, SDHB, ATP5J2, NDUFS8, NDUFS6, NDUFS4, UQCRC1, NDUFS3, NDUFS1, MICU1, NDUFB9, NDUFB8, NDUFB7, NDUFB6, NDUFB11, NDUFB5, TIMM9, NDUFB4, NDUFB3, ATP5A1, ATP5J, TIMM10, UQCR10, APOO, NDUFV3, NDUFV2, NDUFV1, NDUFA9, NDUFA8, NDUFA7, NDUFA6, NDUFA…	<0.001	0.00843027
Mitochondrial respiration	REACTOME_TCA_CYCLE_AND_RESPIRATORY_ELECTRON_TRANSPORT	1.94224	70	COX7B, NDUFA13, NDUFA11, NDUFA12, COX4I1, NDUFA10, ATP5C1, ETFA, COX6A1, ATP5G1, COX7C, NNT, IDH3B, PDK3, UQCRFS1, DLAT, SLC16A3, NDUFC2, SDHC, NDUFC1, SDHD, ATP5F1, SDHA, SDHB, ATP5J2, COX7A2L, NDUFS8, NDUFS6, NDUFS4, UQCRC1, NDUFS3, NDUFS1, SUCLG1, DLD, NDUFB9, NDUFB8, NDUFB7, NDUFB6, NDUFB5, NDUFB4, NDUFB3, ATP5A1, DLST, ATP5J, UQCR11, COX5B, LDHB, PDPR, UCP2, CYC1, NDUFV3, NDUFV2, NDUFV1, NDU…	<0.001	0.00865262	Mitochondrion
RNA transcription and maturation	REACTOME_RNA_POL_II_TRANSCRIPTION	1.94273	11	GTF2A1, SLBP, GTF2A2, CCNT2, CTDP1, TAF9, GTF2E1, PABPN1, PCF11, POLR2C, MAGOH, TCEB3, DHX38, POLR2G, SNRPD3, POLR2I, CPSF7, TBP, NCBP2, TAF13, TAF11, SSRP1, GTF2F2, CDC40, NUDT21, ERCC3, NFX1, TAF4B, SRSF4, SNRPE, TAF5, SRSF9	<0.001	0.00906469
Proteasome, regulation of cell cycle, signaling	REACTOME_AUTODEGRADATION_OF_CDH1_BY_CDH1_APC_C	1.93606	35	PSMD12, PSMD11, PSMD14, UBE2D1, PSMB10, ANAPC11, PSMD8, PSMB7, PSMD6, PSMB4, PSMB5, PSMB2, PSMB3, CDC26, PSMD2, PSMD3, PSMB1, PSMD1, PSMF1, UBE2C, UBE2E1, PSMB8, PSMA5, PSMA3, PSMC5, PSMA4, PSMC6, PSMC3, PSMA1, PSMA2, PSMC1, CDC16, PSMC2, PSME2, ANAPC5	<0.001	0.00921066
Proteasome, regulation of cell cycle, signaling	REACTOME_CLASS_I_MHC_MEDIATED_ANTIGEN_PROCESSING_PRESENTATION	1.95084	120	UBE3C, UBE2D2, KEAP1, UBE2D1, CBLB, UBE3A, PARK2, PSMD8, NPEPPS, PSMD6, HERC2, CDC26, PSMD2, PSMD3, FBXO3, PSMD1, SKP2, BTRC, TRIM21, SKP1, FBXW8, FBXW11, FBXO2, UBE2E3, UBE2E1, CYBB, UBE4A, HLA-C, CYBA, HLA-A, RNF41, RBX1, PSME4, UBE2V2, PSME2, ANAPC5, RBCK1, ANAPC13, PSMD12, PSMD11, PSMD14, UBA7, UBA6, UBA5, CUL3, CUL2, UBR4, UBE2J2, FBXO44, UBE2J1, ANAPC11, SOCS1, PSMF1, UBE2F, UBE2H, UBE2B, H…	<0.001	0.00947102
Proteasome, regulation of cell cycle, signaling	REACTOME_SCF_BETA_TRCP_MEDIATED_DEGRADATION_OF_EMI1	1.94353	31	PSMD12, PSMD11, PSMD14, PSMB10, PSMD8, PSMB7, PSMD6, PSMB4, PSMB5, PSMB2, PSMB3, PSMD2, PSMD3, PSMB1, PSMD1, PSMF1, BTRC, SKP1, PSMB8, PSMA5, PSMA3, PSMC5, PSMA4, PSMC6, PSMC3, PSMA1, PSMA2, PSMC1, PSME4, PSMC2, PSME2	<0.001	0.00952283
tRNA metabolic process	REACTOME_TRNA_AMINOACYLATION	1.95485	16	RARS2, WARS, MARS2, YARS2, HARS2, LARS2, SARS2, QARS, KARS, PPA2, RARS, GARS, HARS, FARSA, AARS, FARSB	0.00176678	0.00979893
tRNA metabolic process	KEGG_AMINOACYL_TRNA_BIOSYNTHESIS	1.94362	15	RARS2, WARS, MARS2, YARS2, HARS2, LARS2, SARS2, QARS, KARS, RARS, GARS, HARS, FARSA, AARS, FARSB	<0.001	0.0100426
Proteasome, regulation of cell cycle, signaling	REACTOME_ACTIVATION_OF_NF_KAPPAB_IN_B_CELLS	1.96308	41	PSMD12, PSMD11, PSMD14, LOC646626, MALT1, PSMB10, IKBKB, PSMD8, PSMB7, PSMD6, PSMB4, PSMB5, PSMB2, PSMB3, PSMD2, PSMD3, PSMB1, PSMD1, PSMF1, IKBKG, BTRC, MAP3K7, SKP1, CHUK, FBXW11, PRKCB, PSMB8, PSMA5, PSMA3, PSMC5, PSMA4, PSMC6, PSMC3, PSMA1, PSMA2, PSMC1, PSME4, PSMC2, REL, PSME2, NFKBIB	0.00170648	0.0102913
Proteasome, regulation of cell cycle, signaling	REACTOME_ORC1_REMOVAL_FROM_CHROMATIN	1.95595	42	RB1, PSMD12, PSMD11, CDKN1B, PSMD14, MCM7, PSMB10, ORC5, PSMD8, PSMB7, PSMD6, PSMB4, PSMB5, ORC1, PSMB2, PSMB3, PSMD2, ORC3, PSMD3, ORC2, PSMB1, PSMD1, PSMF1, CDT1, PSMB8, CCNA2, PSMA5, PSMA3, PSMC5, PSMA4, PSMC6, PSMC3, PSMA1, PSMA2, PSMC1, PSME4, PSMC2, CDK2, MCM3, PSME2, MCM5, MCM6	<0.001	0.0103688
Mitochondrial respiration	GO_OXIDOREDUCTASE_COMPLEX	1.95049	54	NDUFA13, NDUFA11, GLDC, NDUFA12, NDUFA10, PARK7, DBT, PMPCB, UQCRFS1, DLAT, BCKDHA, BCKDHB, CYBB, NDUFC2, SDHC, NDUFC1, CYBA, SDHD, SDHB, NDUFS8, NDUFS6, GPD2, NDUFS4, UQCRC1, NDUFS3, NDUFS1, DLD, NDUFB9, NDUFB8, NDUFB7, NDUFB6, NDUFB11, NDUFB5, MRPS36, NDUFB4, NDUFB3, GMPR, DLST, UQCR10, NDUFV3, NDUFV2, NDUFV1, NDUFA9, NDUFA8, NDUFA7, RRM1, PDHA1, NDUFA6, NDUFA5, NDUFA4, NDUFA2, P4HA1, NDUFAB1, …	<0.001	0.0104172
Proteasome, regulation of cell cycle, signaling	REACTOME_MITOTIC_M_M_G1_PHASES	2.00057	69	NUP107, SMC3, PSMD8, PPP1CC, PSMD6, XPO1, PPP2R5E, PSMD2, PSMD3, PSMD1, SEC13, PPP2R5A, KIF23, PPP2R5D, RANGAP1, PSMA5, PSMA3, CLIP1, PSMA4, KIF2A, PSMA2, ZW10, GORASP1, PSME4, MCM3, BIRC5, PSME2, MCM5, KIF20A, MCM6, PSMD12, PSMD11, PSMD14, CDCA8, NSL1, PSMB10, ORC5, PPP2CA, PPP2CB, PSMB4, CDC45, ORC1, PSMB3, NUP85, RAD21, ORC2, E2F2, E2F3, PSMF1, CLASP1, CDT1, RCC2, CDC7, NDC80, PSMB8, POLA2, ST…	<0.001	0.0104654
Proteasome, regulation of cell cycle, signaling	REACTOME_DNA_REPLICATION	2.06744	66	RB1, FEN1, NUP107, SMC3, PSMD8, PPP1CC, PSMD6, XPO1, PPP2R5E, PSMD2, PSMD3, RFC5, RFC3, SEC13, RFC4, LIG1, PPP2R5A, KIF23, RANGAP1, CCNA2, PSMA3, KIF2A, PSMA2, ZW10, GORASP1, PSME4, MCM3, BIRC5, PSME2, MCM5, DNA2, KIF20A, MCM6, PSMD12, PCNA, PSMD11, CDCA8, NSL1, PSMB10, ORC5, PPP2CA, CDC45, ORC1, PSMB3, NUP85, RAD21, POLD2, ORC2, E2F2, E2F3, CLASP1, CDT1, RCC2, CDC7, NDC80, PSMB8, POLA2, STAG2, P…	<0.001	0.0105453
DNA repair and replication	KEGG_BASE_EXCISION_REPAIR	1.92641	11	MBD4, FEN1, PARP4, PCNA, PARP1, LIG1, PARP2, APEX1, POLD2, XRCC1, UNG	<0.001	0.0106467	DNA damage / DNA repair
DNA repair and replication	GO_ATP_DEPENDENT_DNA_HELICASE_ACTIVITY	1.94455	13	RTEL1, XRCC6, FBXO18, XRCC5, DDX11, IGHMBP2, CHD1L, CHD3, RECQL4, RAD50, MCM6, ASCC3, NBN	<0.001	0.0106519
Mitotic cell cycle	GO_MITOTIC_NUCLEAR_DIVISION	1.94282	69	RB1, CETN2, CCNF, AKAP8L, WASL, KIF11, SMC3, SMC4, SMC2, BABAM1, CDC26, NUP62, NUSAP1, CHAMP1, ZNF207, DIS3L2, HELLS, PDCD6IP, NSMCE2, HAUS6, KIF22, MASTL, GEM, HAUS1, CCNA2, ASPM, PAPD7, ESPL1, KIF2A, KIFC1, ZW10, BIRC5, CHMP3, BECN1, ANAPC13, DCTN2, ANAPC16, DCTN1, CDCA8, NEDD9, NSL1, VCPIP1, KIF3B, RAD21, SNX9, CLASP1, LMLN, NAA50, CENPV, SPAG5, UBE2C, BOD1, NDC80, TPX2, PPP5C, STAG2, BRE, PRC…	<0.001	0.0107458
DNA repair and replication	GO_DNA_GEOMETRIC_CHANGE	1.94561	27	TOP2A, RTEL1, CETN2, DDX1, IGHMBP2, XPA, CHD3, RECQL4, CDC45, ASCC3, NBN, XRCC6, PARP1, FBXO18, XRCC5, DDX11, ATRX, CHD1L, INO80, DDB2, RBX1, SETX, RAD50, MCM3, MCM5, DNA2, MCM6	<0.001	0.010767
Proteasome, regulation of cell cycle, signaling	REACTOME_MITOTIC_G1_G1_S_PHASES	1.90091	61	RB1, LIN54, CDKN1B, MCM7, PPP2R2A, CKS1B, PSMD8, PSMD6, PSMD2, PSMD3, PSMD1, SKP2, SKP1, CCNA2, PSMA5, PSMA3, RBL1, TFDP1, PSMA4, PSMA1, PSMA2, CCNE1, MCM3, PSME2, MCM5, MCM6, PSMD12, PCNA, PSMD11, PSMD14, LIN9, TYMS, PSMB10, ORC5, PPP2CA, PPP2CB, PSMB4, CDC45, ORC1, RBBP4, PSMB3, ORC3, ORC2, PSMB1, E2F2, E2F3, E2F4, PSMF1, CDT1, CDC7, PSMB8, DHFR, POLA2, WEE1, PSMC6, CDK6, PSMC3, CDK4, RPA3, PSM…	<0.001	0.0108265
Proteasome, regulation of cell cycle, signaling	REACTOME_S_PHASE	1.90427	51	RB1, FEN1, CDKN1B, CKS1B, PSMD8, PSMD6, PSMD2, PSMD3, PSMD1, SKP2, SKP1, RFC5, RFC3, RFC4, LIG1, CDC25B, CCNA2, PSMA5, PSMA3, PSMA4, PSMA2, CCNE1, PSME4, MCM3, PSME2, MCM5, DNA2, MCM6, PSMD12, PCNA, PSMD11, PSMD14, PSMB10, ORC5, PSMB4, CDC45, ORC1, PSMB3, POLD2, ORC2, PSMF1, CDT1, PSMB8, POLA2, WEE1, PSMC6, PSMC3, CDK4, RPA3, PSMC1, PSMC2	<0.001	0.0108581
Other	REACTOME_BIOSYNTHESIS_OF_THE_N_GLYCAN_PRECURSOR_DOLICHOL_LIPID_LINKED_OLIGOSACCHARIDE_LLO_AND_TRANSFER_TO_A_NASCENT_PROTEIN	1.89821	11	DPM1, GMPPB, ALG8, ALG9, ALG5, RFT1, PMM2, GMPPA, PGM3, GNPNAT1, DOLK	<0.001	0.01088
Proteasome, regulation of cell cycle, signaling	REACTOME_CELL_CYCLE	1.91074	56	RB1, NUP107, HJURP, SMC3, PSMD8, PPP1CC, PSMD6, CDC26, PSMD2, PSMD3, HIST1H2AD, PSMD1, SKP2, BTRC, SKP1, LIG1, TINF2, HIST1H2AJ, UBE2E1, HUS1, CDC25B, CLIP1, CCNE1, ZW10, PSME4, NHP2, PSME2, ANAPC5, DNA2, KIF20A, TP53, PSMD12, PSMD11, PSMD14, CDCA8, ANAPC11, ORC5, ORC1, NUP85, RAD21, ORC2, CEP192, PSMF1, ATRIP, PLK4, CDT1, ACD, UBE2I, UBE2C, HIST1H4L, RCC2, CDC7, NDC80, DHFR, HIST1H4A, POLA2, HIS…	<0.001	0.0109198	Cell cycle
DNA repair and replication	GO_TELOMERE_ORGANIZATION	1.9458	36	RTEL1, FEN1, DCLRE1C, PCNA, SMC6, POLD2, GAR1, NBN, HIST1H3B, HIST1H3C, HIST1H3E, RFC5, CTC1, RFC3, ACD, XRCC6, RFC4, LIG1, HIST1H4L, XRCC5, NSMCE2, XRCC3, HIST1H4A, POLA2, RAD51D, RAD50, HIST1H4B, HIST4H4, TEP1, RPA3, APEX1, NHP2, TERF2IP, DNA2, NOP10, HIST1H4F	<0.001	0.011058	DNA damage / DNA repair
Proteasome, regulation of cell cycle, signaling	KEGG_RNA_DEGRADATION	1.91539	33	WDR61, EDC3, EDC4, EXOSC5, EXOSC10, PAPOLG, EXOSC9, EXOSC8, EXOSC3, EXOSC2, DCPS, PNPT1, CNOT6L, LSM1, CNOT10, LSM4, LSM3, PATL1, LSM2, LSM7, CNOT6, LSM6, CNOT7, PAPD7, XRN1, CNOT3, C1D, RQCD1, SKIV2L, CNOT8, SKIV2L2, DCP2, MPHOSPH6	<0.001	0.0110599
tRNA metabolic process	GO_TRNA_METABOLIC_PROCESS	1.93884	63	POP5, TP53RK, POP4, RPP30, WDR4, MRPL39, YARS2, TSEN54, THG1L, FBL, RARS, CDK5RAP1, RARS2, WARS, METTL1, MARS2, TYW3, ELAC2, TRPT1, TRNT1, QTRTD1, GTPBP3, QTRT1, RPUSD4, LARS2, SARS2, DALRD3, KARS, PPA2, RPUSD1, RPUSD3, GARS, CARS2, DUS3L, GTF3C2, TRUB2, GTF3C4, UBA5, DDX1, OSGEP, EXOSC9, EXOSC8, HARS, RPP14, PUSL1, TRMT1L, FDXACB1, CPSF4, PTCD1, ADAT1, TRMT1, ELP3, HARS2, TARBP1, LSM6, QARS, TRM…	<0.001	0.0110691
Proteasome, regulation of cell cycle, signaling	REACTOME_VIF_MEDIATED_DEGRADATION_OF_APOBEC3G	1.9083	32	PSMD12, PSMD11, TCEB1P3, PSMD14, PSMB10, PSMD8, PSMB7, PSMD6, PSMB4, PSMB5, PSMB2, PSMB3, PSMD2, PSMD3, PSMB1, PSMD1, TCEB2, PSMF1, PSMB8, RBX1, PSMA5, PSMA3, PSMC5, PSMA4, PSMC6, PSMC3, PSMA1, PSMA2, PSMC1, PSME4, PSMC2, PSME2	<0.001	0.011075
DNA repair and replication	REACTOME_PROCESSIVE_SYNTHESIS_ON_THE_LAGGING_STRAND	1.89368	7	POLA2, FEN1, PCNA, LIG1, RPA3, POLD2, DNA2	<0.001	0.0110974
Proteasome, regulation of cell cycle, signaling	REACTOME_G1_S_TRANSITION	1.96394	51	RB1, CDKN1B, MCM7, CKS1B, PSMD8, PSMD6, PSMD2, PSMD3, PSMD1, SKP2, SKP1, CCNA2, PSMA5, PSMA3, TFDP1, PSMA4, PSMA1, PSMA2, CCNE1, MCM3, PSME2, MCM5, MCM6, PSMD12, PCNA, PSMD11, PSMD14, TYMS, PSMB10, ORC5, PPP2CA, PPP2CB, PSMB4, CDC45, ORC1, PSMB3, ORC3, ORC2, PSMB1, PSMF1, CDT1, CDC7, PSMB8, DHFR, POLA2, WEE1, PSMC6, PSMC3, RPA3, PSMC1, PSMC2	<0.001	0.0111117
Proteasome, regulation of cell cycle, signaling	REACTOME_PHOSPHORYLATION_OF_THE_APC_C	1.91254	4	UBE2C, CDC26, CDC16, UBE2E1	0.00179211	0.0111688
RNA transcription and maturation	GO_POSITIVE_REGULATION_OF_VIRAL_PROCESS	1.93657	21	TOP2A, SRPK2, TSG101, TAF11, ADARB1, IFIT1, GTF2F2, SRPK1, SNW1, PC, VAPA, SP1, POLR2C, CHMP2B, CD28, EP300, CHMP3, PPIH, POLR2G, LGALS9, POLR2I	<0.001	0.0111871
Proteasome, regulation of cell cycle, signaling	REACTOME_REGULATION_OF_ORNITHINE_DECARBOXYLASE_ODC	1.90577	31	PSMD12, PSMD11, PSMD14, ODC1, PSMB10, PSMD8, PSMB7, PSMD6, PSMB4, PSMB5, PSMB2, PSMB3, PSMD2, PSMD3, PSMB1, PSMD1, PSMF1, PSMB8, AZIN1, PSMA5, PSMA3, PSMC5, PSMA4, PSMC6, PSMC3, PSMA1, PSMA2, PSMC1, PSME4, PSMC2, PSME2	<0.001	0.0112603
RNA transcription and maturation	GO_POSITIVE_REGULATION_OF_VIRAL_TRANSCRIPTION	1.93504	8	SNW1, SP1, POLR2C, TAF11, EP300, POLR2G, POLR2I, GTF2F2	<0.001	0.0112606
Mitochondrial respiration	REACTOME_RESPIRATORY_ELECTRON_TRANSPORT	2.10081	51	NDUFB9, COX7B, NDUFB8, NDUFA13, NDUFB7, NDUFB6, NDUFA11, NDUFB5, NDUFA12, NDUFB4, COX4I1, NDUFA10, NDUFB3, ETFA, UQCR11, COX6A1, COX5B, COX7C, UQCRFS1, CYC1, NDUFV3, NDUFV2, NDUFV1, NDUFA9, NDUFA8, NDUFA7, NDUFA6, NDUFA5, NDUFA4, NDUFA2, NDUFC2, SDHC, NDUFC1, SDHD, SDHA, SDHB, COX7A2L, NDUFS8, NDUFS6, UQCRQ, NDUFAB1, NDUFS4, UQCRC1, NDUFS3, NDUFS1	<0.001	0.0113233	Mitochondrion
Proteasome, regulation of cell cycle, signaling	REACTOME_CONVERSION_FROM_APC_C_CDC20_TO_APC_C_CDH1_IN_LATE_ANAPHASE	1.91845	4	UBE2C, CDC26, CDC16, UBE2E1	0.00369686	0.0113368
Ribosome biogenesis	GO_SMALL_SUBUNIT_PROCESSOME	1.9389	13	UTP3, WDR3, UTP23, NGDN, HEATR1, WDR46, UTP18, DIEXF, NOL6, TBL3, MPHOSPH10, UTP20, UTP14A	<0.001	0.011339
Proteasome, regulation of cell cycle, signaling	REACTOME_CDK_MEDIATED_PHOSPHORYLATION_AND_REMOVAL_OF_CDC6	1.89482	30	PSMD12, PSMD11, PSMD14, PSMB10, PSMD8, PSMB7, PSMD6, PSMB4, PSMB5, PSMB2, PSMB3, PSMD2, PSMD3, PSMB1, PSMD1, PSMF1, PSMB8, PSMA5, PSMA3, PSMC5, PSMA4, PSMC6, PSMC3, PSMA1, PSMA2, PSMC1, PSME4, PSMC2, CDK2, PSME2	<0.001	0.0114146
Mitochondrial respiration	REACTOME_RESPIRATORY_ELECTRON_TRANSPORT_ATP_SYNTHESIS_BY_CHEMIOSMOTIC_COUPLING_AND_HEAT_PRODUCTION_BY_UNCOUPLING_PROTEINS_	1.96603	45	COX7B, NDUFA13, NDUFA11, NDUFA12, COX4I1, NDUFA10, ATP5C1, ETFA, COX6A1, ATP5G1, UQCRFS1, NDUFC2, SDHC, NDUFC1, SDHD, ATP5F1, SDHA, SDHB, ATP5J2, COX7A2L, NDUFS8, NDUFS6, NDUFS4, UQCRC1, NDUFS3, NDUFS1, NDUFB9, NDUFB8, NDUFB7, NDUFB6, NDUFB5, NDUFB4, NDUFB3, ATP5A1, ATP5J, UQCR11, COX5B, UCP2, CYC1, NDUFV3, NDUFV2, NDUFV1, NDUFA9, NDUFA8, NDUFA7, NDUFA6, NDUFA5, NDUFA4, NDUFA2, UQCRQ, NDUFAB1	<0.001	0.011616
Mitotic cell cycle	GO_MITOTIC_SISTER_CHROMATID_SEGREGATION	1.93052	28	RB1, BECN1, CDCA5, AKAP8L, CDCA8, SMC3, SMC4, SMC2, NUSAP1, CHAMP1, ZNF207, DIS3L2, NAA50, PDCD6IP, SPAG5, KIF22, INO80, NDC80, PAPD7, ESPL1, KIFC1, PRC1, ZW10, CHMP2B, CHMP3, NCAPD2, CHMP7, MAD2L1	<0.001	0.0117323
Proteasome, regulation of cell cycle, signaling	REACTOME_APC_C_CDC20_MEDIATED_DEGRADATION_OF_CYCLIN_B	1.9824	4	UBE2C, CDC26, CDC16, UBE2E1	<0.001	0.0117657
DNA repair and replication	REACTOME_DNA_STRAND_ELONGATION	1.97198	14	RFC5, RFC3, FEN1, RFC4, PCNA, LIG1, POLA2, CDC45, RPA3, POLD2, MCM3, MCM5, DNA2, MCM6	<0.001	0.0118041
Proteasome, regulation of cell cycle, signaling	REACTOME_CYCLIN_E_ASSOCIATED_EVENTS_DURING_G1_S_TRANSITION_	2.0036	38	RB1, PSMD12, PSMD11, CDKN1B, PSMD14, PKMYT1, PSMB10, CKS1B, PSMD8, PSMB7, PSMD6, PSMB4, PSMB5, PSMB2, PSMB3, PSMD2, PSMD3, PSMB1, PSMD1, PSMF1, SKP2, SKP1, PSMB8, CCNA2, PSMA5, PSMA3, WEE1, PSMC5, PSMA4, PSMC6, PSMC3, PSMA1, PSMA2, CCNE1, PSMC1, PSMC2, CDK2, PSME2	<0.001	0.0119988	Cell cycle
Proteasome, regulation of cell cycle, signaling	GO_T_CELL_RECEPTOR_SIGNALING_PATHWAY	1.92513	64	DENND1B, UBE2D2, PTEN, PIK3CD, PTPRJ, CD3G, CD3E, CD3D, IKBKB, PSMD8, PSMD6, STK11, PSMD2, GRAP2, PSMD3, PSMD1, BTRC, MAP3K7, SKP1, CHUK, RIPK2, FBXW11, PDE4D, PSMA5, PSMA3, PSMA4, PIK3CA, PSMA2, LCK, TRAF6, PSME4, PSME2, PRKCQ, RBCK1, TNFRSF21, SKAP1, PSMD12, PSMD11, PSMD14, PIK3R2, MALT1, PSMB10, FYB, PSMB4, PSMB3, MAPK1, CSK, PLCG1, PSMF1, PAK2, NFKB1, PSMB8, PTPRC, PSMC6, PSMC3, PSMC1, PSMC2,…	<0.001	0.0124697	Cell signaling
Ribosome biogenesis	GO_RIBONUCLEOPROTEIN_COMPLEX_BIOGENESIS	1.92259	133	LTV1, TXNL4B, POP4, GEMIN2, RPP30, FBL, OGFOD1, LUC7L, EIF2D, SNRPD3, EIF2A, CCRN4L, NOM1, RPS9, USP4, PIH1D1, NGDN, CIRBP, WDR74, RC3H1, WDR75, DICER1, CRNKL1, CDC40, GTPBP4, EBNA1BP2, RBMXL1, PRPF6, CLNS1A, MRTO4, NHP2, SBDS, CD2BP2, SNRPE, GEMIN7, SNRPC, GEMIN8, SNRNP200, SRSF9, DDX1, UTP23, NMD3, RPS4Y1, RPF2, MRPL10, MRPL11, ERI1, ERI3, GAR1, UTP20, MDN1, SRPK2, MCTS1, PNO1, FAM103A1, MINA, …	<0.001	0.012566
Mitochondrial translation and organization	GO_MITOCHONDRIAL_TRANSLATION	1.9206	48	MRPS16, MRPS14, MRPS11, MRPL19, MRPS34, MRPL38, MRPL39, MRPL36, MRPL37, MRPL15, YARS2, MRPL35, MRPL54, MRPL33, MRPL11, MRPL42, MRPL2, MTRF1, ICT1, MRPL9, HARS, CHCHD1, RARS2, GADD45GIP1, PTCD3, TSFM, NDUFA7, MRPS23, MRPL27, MRPS18B, MRPS21, MRPS18A, MRPL47, MRPL48, MRPS7, MRPL45, MRPS6, MRPL24, HARS2, MRPS5, TUFM, MRPL44, MRPS18C, MRPL30, MRPL53, AURKAIP1, MTRF1L, MRRF	<0.001	0.0127181	Mitochondrion
Mitotic cell cycle	GO_SISTER_CHROMATID_SEGREGATION	1.91623	46	TOP2A, RB1, BECN1, NUP107, CDCA5, AKAP8L, CDCA8, SMC3, SMC4, NSL1, SMC2, XPO1, RAD21, NUSAP1, CHAMP1, ZNF207, CLASP1, DIS3L2, NAA50, PDCD6IP, SPAG5, ESCO1, DDX11, KIF22, INO80, RANGAP1, NDC80, REC8, STAG2, PAPD7, ESPL1, KIF2A, KIFC1, PRC1, ZW10, CHMP2B, BIRC5, CENPM, CHMP3, CENPN, NCAPD2, CENPO, NUP98, CHMP7, SPC24, MAD2L1	<0.001	0.0130017
RNA transcription and maturation	REACTOME_RNA_POL_II_PRE_TRANSCRIPTION_EVENTS	1.87881	19	GTF2A1, GTF2A2, TBP, CCNT2, CTDP1, NCBP2, TAF13, TAF11, TAF9, SSRP1, GTF2F2, GTF2E1, ERCC3, POLR2C, TCEB3, TAF4B, POLR2G, TAF5, POLR2I	<0.001	0.0130236
Proteasome, regulation of cell cycle, signaling	REACTOME_ASSEMBLY_OF_THE_PRE_REPLICATIVE_COMPLEX	1.87965	40	PSMD12, PSMD11, PSMD14, MCM7, PSMB10, ORC5, PSMD8, PSMB7, PSMD6, PSMB4, PSMB5, ORC1, PSMB2, PSMB3, PSMD2, ORC3, PSMD3, ORC2, PSMB1, E2F2, PSMD1, E2F3, PSMF1, CDT1, PSMB8, PSMA5, PSMA3, PSMC5, PSMA4, PSMC6, PSMC3, PSMA1, PSMA2, PSMC1, PSME4, PSMC2, MCM3, PSME2, MCM5, MCM6	<0.001	0.0131164
Proteasome, regulation of cell cycle, signaling	REACTOME_P53_INDEPENDENT_G1_S_DNA_DAMAGE_CHECKPOINT	1.87664	31	PSMD12, PSMD11, PSMD14, PSMB10, PSMD8, PSMB7, PSMD6, PSMB4, PSMB5, PSMB2, PSMB3, PSMD2, PSMD3, PSMB1, PSMD1, PSMF1, PSMB8, CDC25A, PSMA5, PSMA3, PSMC5, PSMA4, PSMC6, PSMC3, PSMA1, PSMA2, PSMC1, PSME4, PSMC2, PSME2, ATM	<0.001	0.0131546	DNA damage / DNA repair
Proteasome, regulation of cell cycle, signaling	GO_UBIQUITIN_LIKE_PROTEIN_BINDING	1.91634	41	TOP2A, UFD1L, DYRK2, TSG101, FAF1, USP33, ZFAND6, FAF2, DCUN1D1, ZBTB1, DCUN1D2, RNF4, HDAC6, BAG6, UCHL1, HERC2, WDR92, UBR5, NUP62, UIMC1, MARK4, EPS15, VPS36, UBQLN4, ATRIP, RAE1, USP5, UBE2A, UCHL3, RAD23B, NPLOC4, BRE, TNIP2, FAM175B, UBAP1, TAB2, RBCK1, TRIM32, FAN1, DZIP3, OPTN	<0.001	0.0132119
DNA repair and replication	GO_CHROMOSOME_TELOMERIC_REGION	1.91287	65	FEN1, DCLRE1C, DPY30, SMC6, CDC73, PPP1CC, SMCHD1, NBN, MEN1, PARP1, NSMCE2, ATRX, TINF2, NSMCE1, THOC1, THOC3, THOC2, THOC5, THOC7, SIRT2, THOC6, RAD51D, HIST4H4, TEP1, HAT1, MCM3, NHP2, TERF2IP, MCM5, DNA2, MCM6, LRIF1, PCNA, HIST1H3J, TNKS, ORC5, HIST1H3A, ORC1, TNKS2, ORC2, GAR1, HIST1H3F, HIST1H3H, TP53BP1, HIST1H3I, HIST1H3B, HIST1H3C, HIST1H3E, CTC1, ACD, XRCC6, CBX5, HIST1H4L, XRCC5, XRCC…	<0.001	0.0133644	DNA damage / DNA repair
Proteasome, regulation of cell cycle, signaling	REACTOME_CELL_CYCLE_MITOTIC	2.00682	146	RB1, NUP107, SMC3, PSMD8, PPP1CC, PSMD6, CDC26, PSMD2, PSMD3, SKP2, BTRC, SKP1, LIG1, UBE2E1, CDC25B, CLIP1, CCNE1, ZW10, PSME4, PSME2, ANAPC5, DNA2, KIF20A, PSMD12, PSMD11, PSMD14, CDCA8, ANAPC11, ORC5, ORC1, NUP85, RAD21, ORC2, CEP192, PSMF1, PLK4, CDT1, UBE2C, RCC2, CDC7, NDC80, DHFR, POLA2, STAG2, CDK4, CDC16, TUBGCP5, FGFR1OP, CEP57, YWHAE, LIN54, FEN1, CDKN1B, CETN2, CKS1B, ACTR1A, PCM1, XP…	<0.001	0.0134194
Other	GO_POSITIVE_REGULATION_OF_TRANSLATIONAL_INITIATION	1.90875	8	DNAJC3, IMPACT, RXRA, RPS6KB1, RPS6KB2, POLR2G, EIF2AK4, UHMK1	<0.001	0.0138518
Other	GO_RIBONUCLEOPROTEIN_COMPLEX_BINDING	1.90562	37	NVL, IGHMBP2, NMD3, LETM2, PQBP1, BAG6, IFIH1, SEC61A2, MTRF1, ERI1, ICT1, RICTOR, PITX2, EIF2A, ABCF1, PTCD3, NAA10, SRP68, EIF2S1, SRP9, MTOR, UHMK1, LETM1, IMPACT, ITCH, PRPF6, EIF3K, EIF6, SBDS, CD2BP2, SRPRB, PPIH, PRPF31, ETF1, MTRF1L, MRRF, CPEB4	<0.001	0.014186
Proteasome, regulation of cell cycle, signaling	REACTOME_REGULATION_OF_MITOTIC_CELL_CYCLE	1.8701	42	PSMD12, PSMD11, PSMD14, UBE2D1, PSMB10, ANAPC11, PSMD8, PSMB7, PSMD6, PSMB4, PSMB5, PSMB2, PSMB3, CDC26, PSMD2, PSMD3, PSMB1, PSMD1, PSMF1, SKP2, BTRC, SKP1, UBE2C, UBE2E1, PSMB8, CCNA2, PSMA5, PSMA3, PSMC5, PSMA4, PSMC6, PSMC3, PSMA1, PSMA2, PSMC1, CDC16, PSME4, PSMC2, CDK2, PSME2, ANAPC5, MAD2L1	<0.001	0.014198
Proteasome, regulation of cell cycle, signaling	GO_PROTEASOMAL_PROTEIN_CATABOLIC_PROCESS	1.90215	113	CCNF, KEAP1, PSMD8, PSMD6, CDC26, PSMD2, PSMD3, PSMD1, SKP2, BTRC, FBXO9, SKP1, RNF44, FBXW5, FBXW11, FBXO2, UBE2E1, RNF41, RBX1, TBL1XR1, PSME4, PSME2, ANAPC5, RBCK1, TP53, RNF121, PSMD12, PSMD11, ANAPC16, PSMD14, SEL1L, UBE2J2, UBE2J1, ANAPC11, HSP90B1, RNF216, PMAIP1, PSMF1, ANKZF1, WWTR1, UBE2H, TOR1A, UBE2B, UBE2C, SMURF1, SIAH1, BFAR, UBE2A, MARCH6, FBXO31, KLHL20, NPLOC4, RNF103, UBXN11, C…	<0.001	0.014406
Mitochondrial respiration	GO_RESPIRATORY_CHAIN	1.90277	49	COX7B, NDUFA13, NDUFA11, NDUFA12, COX4I1, NDUFA10, PARK7, COX6A1, NNT, PMPCB, UQCRFS1, NDUFC2, SDHC, NDUFC1, SDHD, SDHB, OXA1L, COX7A2L, NDUFS8, NDUFS6, NDUFS4, UQCRC1, NDUFS3, NDUFS1, NDUFB9, NDUFB8, NDUFB7, NDUFB6, NDUFB11, NDUFB5, NDUFB4, NDUFB3, UQCR11, COX7A2, UQCR10, HIGD1A, CYC1, NDUFV3, NDUFV2, NDUFV1, NDUFA9, NDUFA8, NDUFA7, NDUFA6, NDUFA5, NDUFA4, NDUFA2, UQCRQ, NDUFAB1	<0.001	0.0145232	Mitochondrion
Proteasome, regulation of cell cycle, signaling	REACTOME_SIGNALING_BY_WNT	1.86579	39	PSMD12, PSMD11, PSMD14, PSMB10, PPP2CA, PSMD8, PPP2CB, PSMB7, FRAT1, PSMD6, PSMB4, PSMB5, PSMB2, PSMB3, PPP2R5E, PSMD2, PSMD3, PSMB1, PSMD1, PSMF1, BTRC, SKP1, AXIN1, PPP2R5A, PPP2R5D, PSMB8, PSMA5, PSMA3, PSMC5, PSMA4, PSMC6, PSMC3, PSMA1, PSMA2, PSMC1, PSME4, PSMC2, CTNNB1, PSME2	<0.001	0.0146123	Cell signaling
Proteasome, regulation of cell cycle, signaling	REACTOME_DOWNSTREAM_SIGNALING_EVENTS_OF_B_CELL_RECEPTOR_BCR	1.86175	54	GSK3A, CDKN1B, PTEN, IKBKB, PSMD8, PSMD6, PSMD2, PSMD3, MLST8, PSMD1, AKT1, IKBKG, BTRC, MAP3K7, SKP1, CHUK, FBXW11, PRKCB, PSMA5, PSMA3, PSMA4, CREB1, PSMA1, PSMA2, PSME4, PSME2, TRIB3, PSMD12, PHLPP1, PSMD11, PSMD14, MAPKAP1, LOC646626, MALT1, PSMB10, NRAS, PSMB4, PSMB5, PSMB2, PSMB3, PSMB1, RICTOR, PSMF1, PSMB8, MTOR, PSMC5, PSMC6, PSMC3, PSMC1, RPS6KB2, PSMC2, REL, MDM2, NFKBIB	<0.001	0.0153298
RNA transcription and maturation	REACTOME_PROCESSING_OF_CAPPED_INTRON_CONTAINING_PRE_MRNA	1.85692	42	SF3B4, SLBP, SF3B5, NUP205, SF3B2, NUP107, AAAS, PTBP1, PABPN1, PCF11, NUP85, POLR2C, MAGOH, NUP62, DHX38, POLR2G, SNRPB2, SNRPD3, POLR2I, RAE1, HNRNPA0, CPSF7, NCBP2, METTL3, GTF2F2, CDC40, LSM2, NUP93, PRPF4, NUDT21, SNRNP40, PRPF6, NFX1, CD2BP2, NUP35, HNRNPH2, SNRPA1, SRSF4, SNRPE, SNRNP200, NUPL1, SRSF9	<0.001	0.0154523
Proteasome, regulation of cell cycle, signaling	REACTOME_M_G1_TRANSITION	1.85859	41	PSMD12, PSMD11, PSMD14, MCM7, PSMB10, ORC5, PSMD8, PSMD6, PSMB4, CDC45, ORC1, PSMB3, PSMD2, ORC3, PSMD3, ORC2, PSMB1, E2F2, PSMD1, E2F3, PSMF1, CDT1, CDC7, PSMB8, PSMA5, POLA2, PSMA3, PSMC5, PSMA4, PSMC6, PSMC3, PSMA1, PSMA2, RPA3, PSMC1, PSME4, PSMC2, MCM3, PSME2, MCM5, MCM6	<0.001	0.0154712
Proteasome, regulation of cell cycle, signaling	REACTOME_APC_C_CDH1_MEDIATED_DEGRADATION_OF_CDC20_AND_OTHER_APC_C_CDH1_TARGETED_PROTEINS_IN_LATE_MITOSIS_EARLY_G1	1.83623	37	PSMD12, PSMD11, PSMD14, UBE2D1, PSMB10, ANAPC11, PSMD8, PSMB7, PSMD6, PSMB4, PSMB5, PSMB2, PSMB3, CDC26, PSMD2, PSMD3, PSMB1, PSMD1, PSMF1, SKP2, UBE2C, UBE2E1, PSMB8, PSMA5, PSMA3, PSMC5, PSMA4, PSMC6, PSMC3, PSMA1, PSMA2, PSMC1, CDC16, PSME4, PSMC2, PSME2, ANAPC5	<0.001	0.0167453
Proteasome, regulation of cell cycle, signaling	REACTOME_CELL_CYCLE_CHECKPOINTS	1.83936	116	CDKN1B, MCM7, PSMD8, PSMD6, CDC26, PSMD2, PSMD3, PSMD1, RFC5, RFC3, RFC4, UBE2E1, HUS1, PSMA5, PSMA3, PSMA4, PSMA1, PSMA2, CCNE1, PSME4, MCM3, PSME2, MCM5, ANAPC5, MCM6, TP53, PSMD12, PSMD11, PSMD14, PSMB10, ANAPC11, ORC5, PSMB4, CDC45, ORC1, PSMB3, ORC3, ORC2, PSMB1, PSMF1, ATRIP, UBE2C, CDC7, PSMB8, WEE1, PSMC6, PSMC3, RPA3, PSMC1, CDC16, PSMC2, MDM2, ATM, ATR, MAD2L1, RAD9A	<0.001	0.0168015	Cell cycle
Mitotic cell cycle	REACTOME_MITOTIC_PROMETAPHASE	1.83745	28	NUP107, CDCA8, SMC3, NSL1, PPP2CA, PPP1CC, XPO1, PPP2R5E, NUP85, RAD21, CLASP1, SEC13, RCC2, PPP2R5A, RANGAP1, NDC80, CLIP1, STAG2, APITD1, KIF2A, ZW10, TAOK1, BIRC5, CENPM, CENPN, CENPO, SPC24, MAD2L1	<0.001	0.0168352
Proteasome, regulation of cell cycle, signaling	REACTOME_ER_PHAGOSOME_PATHWAY	1.84364	33	PSMD12, PSMD11, PSMD14, PSMB10, SEC61A2, PSMD8, SEC61A1, PSMB7, PSMD6, PSMB4, PSMB5, PSMB2, PSMB3, PSMD2, PSMD3, PSMB1, PSMD1, PSMF1, HLA-C, HLA-A, PSMB8, PSMA5, PSMA3, PSMC5, PSMA4, PSMC6, PSMC3, PSMA1, PSMA2, PSMC1, PSME4, PSMC2, PSME2	<0.001	0.0169078
Proteasome, regulation of cell cycle, signaling	GO_PROTEIN_POLYUBIQUITINATION	1.88619	109	UBE3C, UBE2D2, RNF19B, CBLB, FBXO22, HERC5, PSMD8, NPEPPS, PSMD6, RNF114, RUSC1, CDC26, PSMD2, RNF19A, PSMD3, FBXO3, PSMD1, SKP2, BTRC, TRIM21, SKP1, FBXW11, FBXO2, UBE2E1, UBE4A, RNF41, RBX1, PSME4, UBE2V2, PSME2, ANAPC5, RBCK1, ANAPC13, PSMD12, PSMD11, CBFB, PSMD14, TNKS, CUL3, UBE2J2, ANAPC11, RNF216, UBR5, HLTF, PSMF1, LONRF1, BARD1, UBE2F, UBE2H, UBE2B, UBE2C, SMURF1, SIAH1, LNPEP, MARCH8, B…	<0.001	0.0169256
Proteasome, regulation of cell cycle, signaling	GO_REGULATION_OF_LIGASE_ACTIVITY	1.88869	49	PTEN, PARK7, BMI1, PSMD8, PSMD6, CDC26, PSMD2, PSMD3, PSMD1, BTRC, SKP1, RIPK3, UBE2E1, AXIN1, MASTL, TOPORS, PSMA5, PSMA3, PSMA4, PSMA2, GORASP1, PSME4, PSME2, TRIB3, ANAPC5, RAB1A, PSMD12, PSMD11, ANAPC16, PSMD14, DCUN1D1, DCUN1D2, PSMB10, ANAPC11, PSMB4, BAG5, PSMB3, PSMF1, NHEJ1, UBE2C, XRCC3, PSMB8, PSMC6, PSMC3, PSMC1, CDC16, PSMC2, STUB1, MAD2L1	<0.001	0.0170188
Proteasome, regulation of cell cycle, signaling	KEGG_PROTEASOME	1.84013	31	PSMD12, PSMD11, PSMD14, POMP, PSMB10, PSMD8, PSMB7, PSMD6, PSMB4, PSMB5, PSMB2, PSMB3, PSMD2, PSMD3, PSMB1, PSMD1, PSMF1, SHFM1, PSMB8, PSMA5, PSMA3, PSMC5, PSMA4, PSMC6, PSMC3, PSMA1, PSMA2, PSMC1, PSME4, PSMC2, PSME2	<0.001	0.0170828
RNA transcription and maturation	KEGG_SPLICEOSOME	1.83192	46	SF3B4, ISY1, SF3B5, TCERG1, SF3B2, DDX42, USP39, PQBP1, PUF60, MAGOH, DHX15, DHX38, SNRPB2, SNRPD3, SMNDC1, AQR, PRPF38A, CCDC12, HSPA1L, NCBP2, THOC1, CDC5L, THOC2, PLRG1, CWC15, CRNKL1, CDC40, LSM3, LSM2, PRPF4, LSM7, SNRNP40, SNW1, LSM6, PRPF6, ACIN1, PPIH, PRPF31, SNRPA1, SRSF4, SNRPE, SNRPC, SNRNP200, SLU7, SRSF8, SRSF9	<0.001	0.0171275
RNA transcription and maturation	REACTOME_RNA_POL_II_TRANSCRIPTION_PRE_INITIATION_AND_PROMOTER_OPENING	1.84134	32	GTF2A1, GTF2A2, TBP, POLR2C, TAF11, TAF9, TAF4B, POLR2G, POLR2I, GTF2F2, GTF2E1	<0.001	0.0171326
tRNA metabolic process	REACTOME_MITOCHONDRIAL_TRNA_AMINOACYLATION	1.84713	10	RARS2, LARS2, SARS2, QARS, KARS, PPA2, MARS2, GARS, YARS2, HARS2	0.00352734	0.017181	Mitochondrion
Proteasome, regulation of cell cycle, signaling	GO_POSITIVE_REGULATION_OF_LIGASE_ACTIVITY	1.88624	46	RAB1A, PSMD12, PSMD11, ANAPC16, PSMD14, DCUN1D1, PTEN, DCUN1D2, BMI1, PSMB10, ANAPC11, PSMD8, PSMD6, PSMB4, PSMB3, CDC26, PSMD2, PSMD3, PSMD1, PSMF1, BTRC, NHEJ1, SKP1, RIPK3, UBE2C, UBE2E1, AXIN1, MASTL, TOPORS, PSMB8, PSMA5, PSMA3, PSMA4, PSMC6, PSMC3, PSMA2, GORASP1, PSMC1, CDC16, PSME4, PSMC2, PSME2, STUB1, TRIB3, ANAPC5, MAD2L1	<0.001	0.017207
Proteasome, regulation of cell cycle, signaling	REACTOME_DOWNSTREAM_TCR_SIGNALING	1.84412	13	CHUK, RIPK2, PTEN, LOC646626, PIK3R2, MALT1, IKBKB, PIK3CA, HLA-DPB1, PRKCQ, TAB2, CD247, MAP3K7	0.00183486	0.0172148
Proteasome, regulation of cell cycle, signaling	REACTOME_SYNTHESIS_OF_DNA	1.84537	48	RB1, FEN1, PSMD12, PCNA, PSMD11, CDKN1B, PSMD14, MCM7, PSMB10, ORC5, PSMD8, PSMD6, PSMB4, CDC45, ORC1, PSMB3, PSMD2, ORC3, PSMD3, POLD2, ORC2, PSMB1, PSMD1, PSMF1, RFC5, CDT1, RFC3, RFC4, LIG1, PSMB8, CCNA2, PSMA5, POLA2, PSMA3, PSMA4, PSMC6, PSMC3, PSMA1, PSMA2, RPA3, PSMC1, PSME4, PSMC2, MCM3, PSME2, MCM5, DNA2, MCM6	<0.001	0.0172395
Mitotic cell cycle	GO_ORGANELLE_FISSION	1.88351	86	TOP2A, RB1, PRDM9, CETN2, CCNF, AKAP8L, WASL, KIF11, SMC3, SMC4, SMC2, BABAM1, OPA1, CDC26, NUP62, NUSAP1, CHAMP1, ZNF207, DIS3L2, SLC25A46, HELLS, PDCD6IP, TOP3A, NSMCE2, HAUS6, KIF22, MASTL, GEM, HAUS1, CCNA2, ASPM, RAD51D, PAPD7, ESPL1, KIF2A, ACOX1, KIFC1, ZW10, CKS2, BIRC5, CHMP3, MTFR1, GGNBP1, BECN1, ANAPC13, DCTN2, ANAPC16, DCTN1, PEX11B, CDCA8, NEDD9, NSL1, VCPIP1, KIF3B, RAD21, SNX9, CL…	<0.001	0.0172782
RNA transcription and maturation	GO_POSITIVE_REGULATION_OF_VIRAL_GENOME_REPLICATION	1.88105	11	TOP2A, SRPK2, LARP1, VAPA, VAPB, CD28, PPIH, ADARB1, IFIT1, PPIB, SRPK1	<0.001	0.0176627
Proteasome, regulation of cell cycle, signaling	GO_REGULATION_OF_PROTEIN_UBIQUITINATION_INVOLVED_IN_UBIQUITIN_DEPENDENT_PROTEIN_CATABOLIC_PROCESS	1.87757	52	PTEN, UBE2D1, UBE3A, FBXO22, PSMD8, PSMD6, CDC26, SUFU, PSMD2, PSMD3, PSMD1, BTRC, SKP1, UBE2E1, AXIN1, PSMA5, PSMA3, PSMA4, PSMA1, PSMA2, GORASP1, PSME4, PSME2, ANAPC5, RAB1A, PSMD12, PSMD11, ANAPC16, PSMD14, PSMB10, ANAPC11, PSMB7, PSMB4, PSMB5, RNF139, PSMB2, PSMB3, PSMB1, PSMF1, WNT1, UBE2C, SMURF1, PSMB8, PML, PSMC5, PSMC6, PSMC3, PSMC1, CDC16, PSMC2, CCDC22, MAD2L1	<0.001	0.0181524
RNA transcription and maturation	REACTOME_ELONGATION_ARREST_AND_RECOVERY	1.82496	6	CCNT2, POLR2C, TCEB3, POLR2G, POLR2I, GTF2F2	0.00362319	0.0182226
Other	BIOCARTA_FAS_PATHWAY	1.82218	13	RB1, MAP3K1, PARP1, RIPK2, FAF1, LMNB2, LMNB1, CASP7, MAPK8, CASP10, CASP3, FADD, MAP3K7	0.00169492	0.018591	Cell signaling
Proteasome, regulation of cell cycle, signaling	REACTOME_APC_CDC20_MEDIATED_DEGRADATION_OF_NEK2A	1.81989	5	UBE2C, CDC26, CDC16, UBE2E1, MAD2L1	0.00561798	0.0187307
DNA repair and replication	GO_DAMAGED_DNA_BINDING	1.87382	25	FEN1, DCLRE1C, PCNA, XPA, UNG, EP300, NBN, TP63, XRCC6, CREBBP, MGMT, XRCC5, REV1, XRCC1, RAD23B, APTX, FANCG, DDB2, MSH6, ERCC3, RPA3, APEX1, NEIL1, TP53, LOC100133315	<0.001	0.0188173	DNA damage / DNA repair
Mitochondrial translation and organization	GO_TRANSLATIONAL_ELONGATION	1.87035	43	HBS1L, MRPS16, MRPS14, MRPS11, MRPL19, MRPS34, MRPL38, MRPL39, MRPL36, MRPL37, MRPL15, MRPL35, MRPL54, MRPL33, MRPL11, MRPL42, MRPL2, ICT1, MRPL9, CHCHD1, GADD45GIP1, PTCD3, TSFM, MRPS23, MRPL27, MRPS18B, MRPS21, MRPS18A, MRPL47, TRNAU1AP, MRPL48, GTPBP2, MRPS7, MRPL45, MRPS6, MRPL24, MRPS5, TUFM, MRPL44, MRPS18C, MRPL30, MRPL53, AURKAIP1	<0.001	0.0189047
DNA repair and replication	GO_DNA_REPLICATION	1.86566	23	TOP2A, FEN1, MCM9, CHAF1B, TOP1MT, REV3L, TOPBP1, NBN, RFC5, RFC3, RMI2, RFC4, PARP1, LIG1, FBXO18, PARP2, NCOA6, TOP3A, ATRX, THOC1, REV1, HUS1, SIRT1, KIN, CCNE1, CINP, MCM3, MCM5, DNA2, MCM6, NUP98, SLBP, RTEL1, PCNA, IGHMBP2, RECQL4, ORC5, CDC45, CHTF8, ORC1, POLD2, CLSPN, ATRIP, BARD1, CDT1, RRM1, CDC7, SSRP1, CCDC88A, POLA2, RAD50, MCM3AP, KIAA0101, RPA3, DNAJA3, SSBP1, ATR, RAD9A	<0.001	0.0189116
DNA repair and replication	GO_CENTROMERE_COMPLEX_ASSEMBLY	1.86904	10	HELLS, HIST1H4A, CENPV, HIST1H4B, HIST4H4, HIST1H4L, HJURP, CENPM, CENPN, CENPO	<0.001	0.0189585	DNA damage / DNA repair
Other	GO_INOSITOL_PHOSPHATE_PHOSPHATASE_ACTIVITY	1.87122	12	INPP5B, INPP4A, INPP4B, INPP5A, IMPA1, SYNJ1, INPP5F, INPP1, IMPAD1, INPP5E, INPPL1, PTEN	<0.001	0.0190041
Ribosome biogenesis	GO_NCRNA_PROCESSING	1.87246	106	LTV1, POP5, TP53RK, POP4, RPP30, TSEN54, THG1L, FBL, CDK5RAP1, RPS9, METTL1, TYW3, NGDN, METTL3, WDR75, TRNT1, DICER1, QTRTD1, GTPBP3, EBNA1BP2, KARS, MRTO4, NHP2, SBDS, DUS3L, UBA5, DDX1, UTP23, RPS4Y1, RPF2, OSGEP, ERI1, ERI3, GAR1, UTP20, PUSL1, TRMT1L, CPSF4, PNO1, INTS3, ISG20, TBL3, LSM6, EIF6, INTS4, MPHOSPH10, TRMT11, DUS1L, INTS6, GRSF1, INTS9, NOP10, AARS, DDX47, WDR3, MRPS11, INTS10, W…	<0.001	0.0190048
Proteasome, regulation of cell cycle, signaling	REACTOME_SIGNALING_BY_THE_B_CELL_RECEPTOR_BCR	1.81663	64	GSK3A, CDKN1B, PTEN, PIK3CD, CBLB, IKBKB, PSMD8, PSMD6, PSMD2, PSMD3, MLST8, PSMD1, AKT1, IKBKG, BTRC, MAP3K7, SKP1, CHUK, FBXW11, PRKCB, VAV1, PSMA5, PSMA3, PSMA4, CREB1, STIM1, PSMA1, PSMA2, PSME4, PSME2, TRIB3, PSMD12, PHLPP1, PSMD11, PSMD14, SHC1, MAPKAP1, ITPR2, LOC646626, ITPR3, MALT1, PSMB10, NRAS, PSMB4, PSMB5, PSMB2, PSMB3, PSMB1, RICTOR, FYN, PLCG1, PSMF1, PSMB8, MTOR, PSMC5, PSMC6, PSM…	<0.001	0.01907	Cell signaling
DNA repair and replication	GO_DNA_REPLICATION_INDEPENDENT_NUCLEOSOME_ORGANIZATION	1.86777	58	HIST1H4A, HIST1H4B, HIST4H4, HIST1H4L, HAT1, UBN1, ATRX, HJURP, CENPM, CENPN, CENPO, HIST1H4F	<0.001	0.0191166
Mitochondrial respiration	GO_MITOCHONDRIAL_RESPIRATORY_CHAIN_COMPLEX_I_BIOGENESIS	1.86582	32	NDUFB9, NDUFB8, NDUFA13, NDUFB7, NDUFB6, NDUFA11, NDUFB11, NDUFB5, NDUFA12, NDUFB4, NDUFA10, NDUFB3, AIFM1, NDUFV3, NDUFV2, NDUFV1, NDUFA9, NDUFA8, NDUFA7, NDUFA6, NDUFA5, NDUFA2, ACAD9, NDUFC2, NDUFC1, OXA1L, NDUFS8, NDUFS6, NDUFAB1, NDUFS4, NDUFS3, NDUFS1	<0.001	0.0191471	Mitochondrion
RNA transcription and maturation	GO_NCRNA_TRANSCRIPTION	1.86193	27	GTF2A1, GTF3C2, GTF2A2, GTF3C4, CCNT2, INTS10, TAF9, GTF2E1, SNAPC5, POLR2C, SPIN1, RPRD1B, POLR2G, POLR2I, TBP, POU2F1, NCBP2, TAF11, POU2F2, GTF2F2, ELL3, SP1, POLR1B, INTS4, POLR1E, INTS6, INTS9	<0.001	0.0194056
Mitochondrial respiration	GO_NADH_DEHYDROGENASE_COMPLEX	1.8602	31	NDUFB9, NDUFB8, NDUFA13, NDUFB7, NDUFB6, NDUFA11, NDUFB11, NDUFB5, NDUFA12, NDUFB4, NDUFA10, NDUFB3, PARK7, NDUFV3, NDUFV2, NDUFV1, NDUFA9, NDUFA8, NDUFA7, NDUFA6, NDUFA5, NDUFA4, NDUFA2, NDUFC2, NDUFC1, NDUFS8, NDUFS6, NDUFAB1, NDUFS4, NDUFS3, NDUFS1	<0.001	0.0195487
Proteasome, regulation of cell cycle, signaling	REACTOME_INHIBITION_OF_THE_PROTEOLYTIC_ACTIVITY_OF_APC_C_REQUIRED_FOR_THE_ONSET_OF_ANAPHASE_BY_MITOTIC_SPINDLE_CHECKPOINT_COMPONENTS	1.8111	5	UBE2C, CDC26, CDC16, UBE2E1, MAD2L1	0.00171821	0.0198034
Other	REACTOME_GOLGI_ASSOCIATED_VESICLE_BIOGENESIS	1.80936	25	TFRC, CLTC, AP4E1, CLTA, ARRB1, TGOLN2, SNX2, BLOC1S1, AP1S2, SNX9, SNX5, TXNDC5, AP1M1, SNAPIN, DTNBP1, HIP1R, AP1B1, AP3B1, PUM1, IGF2R, DNM2, GAK, CPD, LOC643454, PICALM	0.00165289	0.0198522
Mitochondrial translation and organization	GO_AMIDE_BIOSYNTHETIC_PROCESS	1.85776	136	YARS2, CNDP2, MTRF1, FPGS, SLC25A40, EIF2D, CHAC1, CHCHD1, EIF2A, RARS2, MRPS18B, MRPS18A, GTPBP2, TUFM, MRPS18C, LARS2, KARS, PPA2, MTHFD2, MRTO4, AURKAIP1, CARS2, RPS4Y2, MRPL19, MRPL15, RPS4Y1, GSPT2, MRPL10, GSPT1, MRPL11, UGT8, LARP1, EIF4EBP2, ST3GAL2, MCTS1, EIF2B4, EIF2B2, MRPL27, EIF2AK2, MTHFS, EIF2AK4, MRPL24, HARS2, EIF2S1, MRPL30, GGCT, DHFR, EIF2S3, COPS5, QARS, EIF6, DEGS1, FARSA, …	<0.001	0.0199207
Proteasome, regulation of cell cycle, signaling	REACTOME_APC_C_CDC20_MEDIATED_DEGRADATION_OF_MITOTIC_PROTEINS	1.80571	37	PSMD12, PSMD11, PSMD14, UBE2D1, PSMB10, ANAPC11, PSMD8, PSMB7, PSMD6, PSMB4, PSMB5, PSMB2, PSMB3, CDC26, PSMD2, PSMD3, PSMB1, PSMD1, PSMF1, UBE2C, UBE2E1, PSMB8, PSMA5, PSMA3, PSMC5, PSMA4, PSMC6, PSMC3, PSMA1, PSMA2, PSMC1, CDC16, PSME4, PSMC2, PSME2, ANAPC5, MAD2L1	0.00164745	0.0201682
Proteasome, regulation of cell cycle, signaling	REACTOME_CDT1_ASSOCIATION_WITH_THE_CDC6_ORC_ORIGIN_COMPLEX	1.80655	34	PSMD12, PSMD11, PSMD14, PSMB10, ORC5, PSMD8, PSMB7, PSMD6, PSMB4, PSMB5, ORC1, PSMB2, PSMB3, PSMD2, ORC3, PSMD3, ORC2, PSMB1, PSMD1, PSMF1, CDT1, PSMB8, PSMA5, PSMA3, PSMC5, PSMA4, PSMC6, PSMC3, PSMA1, PSMA2, PSMC1, PSME4, PSMC2, PSME2	0.00169492	0.0202849
Mitochondrial respiration	GO_OXIDATIVE_PHOSPHORYLATION	1.85379	52	COX7B, NDUFA13, NDUFA11, NDUFA12, COX4I1, NDUFA10, ATP5C1, COX6A1, COX7C, PMPCB, UQCRFS1, NDUFC2, SDHC, NDUFC1, COX7A2L, NDUFS8, SDHAF2, NDUFS6, NDUFS4, UQCRC1, NDUFS3, NDUFS1, FXN, DLD, NDUFB9, NDUFB8, NDUFB7, NDUFB6, NDUFB11, NDUFB5, COX15, NDUFB4, NDUFB3, NDUFB1, UQCR11, UQCR10, COX5B, ATP5D, CYC1, NDUFV3, NDUFV2, NDUFV1, NDUFA9, NDUFA8, NDUFA7, NDUFA6, NDUFA5, NDUFA4, NDUFA2, CHCHD10, UQCRQ, …	0.0017301	0.0205732
Other	KEGG_INOSITOL_PHOSPHATE_METABOLISM	1.79763	17	INPP1, INPPL1, PTEN, PIK3C2B, INPP5B, INPP4A, INPP4B, INPP5A, IMPA1, PIK3CA, SYNJ1, INPP5E, PIP4K2A, PIP4K2B, PLCG1, PLCB2, PLCD1	0.00166945	0.0215105
RNA transcription and maturation	REACTOME_TRANSCRIPTION	1.79901	57	CCNT2, SNAPC5, PCF11, MAGOH, SNRPD3, TBP, H2AFZ, NCBP2, GTF2F2, CDC40, KAT2B, HIST4H4, NFX1, POLR1B, POLR1D, TFAM, SRSF4, SNRPE, SRSF9, GTF2A1, SLBP, GTF3C2, GTF2A2, GTF3C4, CTDP1, TAF9, GTF2E1, PABPN1, POLR2C, TCEB3, HIST1H3F, DHX38, POLR2G, HIST1H3H, HIST1H3I, POLR2I, HIST1H3B, HIST1H3C, HIST1H3E, CPSF7, POU2F1, HIST1H4L, POLR3GL, TAF13, TAF11, MBD2, SSRP1, NUDT21, HIST1H4A, HIST1H4B, POLR3B, E…	<0.001	0.0215176
DNA repair and replication	GO_RECOMBINATIONAL_REPAIR	1.8474	22	FEN1, HELQ, PARP1, FBXO18, MCM9, NSMCE2, XRCC3, NSMCE1, XRCC1, HUS1, CDC7, SMC6, INO80, REC8, RAD51D, RAD50, SFPQ, CDC45, RNF138, RPA3, NBN, FAN1	<0.001	0.0216168
Proteasome, regulation of cell cycle, signaling	GO_PROTEASOME_COMPLEX	1.8416	46	USP14, PSMD12, PSMD11, UBXN1, UBE3C, PSMD14, SEL1L, UBE3A, PSMB10, BAG6, PSMD8, PSMB7, PSMD6, PSMB4, PSMB5, OS9, PSMB2, PSMB3, PSMD2, PSMD3, PSMB1, PSMD1, PSMF1, UBQLN4, PAAF1, AMFR, SHFM1, TXNL1, MARCH6, RAD23B, PSMB8, UCHL5, PSMA5, PSMA3, PSMC5, PSMA4, PSMC6, PSMC3, PSMA1, PSMA2, PSMC1, PSME4, PSMC2, PSMG3, PSME2, PSMG2	<0.001	0.0224104
Proteasome, regulation of cell cycle, signaling	GO_NUCLEAR_TRANSCRIBED_MRNA_CATABOLIC_PROCESS_EXONUCLEOLYTIC	1.84196	21	LSM1, LSM4, LSM3, PATL1, LSM2, EDC3, EDC4, LSM7, CNOT6, EXOSC5, LSM6, CNOT7, EXOSC9, EXOSC8, POLR2G, CNOT8, EXOSC3, EXOSC2, DCPS, DCP2, DIS3L2	<0.001	0.0226291
Proteasome, regulation of cell cycle, signaling	REACTOME_NOD1_2_SIGNALING_PATHWAY	1.79056	11	IKBKB, CHUK, IRAK1, RIPK2, CASP1, TAB3, NOD1, TAB2, TAB1, MAPK14, MAP3K7	0.00170648	0.0226762
RNA transcription and maturation	GO_RNA_3_END_PROCESSING	1.84245	37	SLBP, AHCYL1, CDC73, FBL, EXOSC5, FIP1L1, PABPN1, ERI1, PCF11, PAPOLG, EXOSC9, MAGOH, EXOSC8, ERI3, DHX38, CPSF7, PTCD1, CHTOP, CPSF6, PNPT1, NCBP2, ELAC2, THOC1, TRNT1, THOC2, THOC5, THOC7, CDC40, WDR33, THOC6, NUDT21, SARNP, SRSF4, PABPC1L, GRSF1, SLU7, SRSF9	<0.001	0.022772
Proteasome, regulation of cell cycle, signaling	REACTOME_E2F_MEDIATED_REGULATION_OF_DNA_REPLICATION	1.7849	12	RB1, DHFR, ORC5, PPP2CA, CDT1, POLA2, CDC45, PCNA, TFDP1, ORC1, CCNE1, TYMS	0.00551471	0.0238009	DNA damage / DNA repair
DNA repair and replication	GO_POSITIVE_REGULATION_OF_GENE_EXPRESSION_EPIGENETIC	1.83545	28	PHF2, SMARCD1, HIST1H3J, PHF8, HIST1H3A, HIST1H3F, EP300, HIST1H3H, HIST1H3I, HIST1H3B, HIST1H3C, HIST1H3E, TBP, HIST1H4L, ATAD2, BAZ1B, KAT2B, HIST1H4A, HIST1H4B, HIST4H4, POLR1A, POLR1B, POLR1D, CTNNB1, POLR1E, HIST1H4H, HIST1H4E, HIST1H4F	<0.001	0.0239696
Proteasome, regulation of cell cycle, signaling	REACTOME_HIV_INFECTION	1.78123	102	CCNT2, NUP107, PSMD8, PSMD6, PSMD2, PSMD3, AP1S2, PSMD1, BANF1, BTRC, AP2M1, SKP1, LIG1, NUP210, AP1B1, HLA-A, GTF2F2, RBX1, NUP93, CD8B, PSME4, ELMO1, PSME2, KPNB1, NUP205, PSMD12, POM121, TSG101, PSMD11, PSMD14, SUPT4H1, AAAS, GTF2E1, NUP85, ATP6V1H, PSMF1, AP1M1, XRCC6, XRCC5, HMGA1, CD28, NMT1, TAF4B, FEN1, PSIP1, XPO1, NUP62, CCR5, TBP, NCBP2, VPS37A, VPS37B, RANGAP1, PSMA5, PSMA3, PSMA4, PS…	<0.001	0.0244417
Proteasome, regulation of cell cycle, signaling	KEGG_UBIQUITIN_MEDIATED_PROTEOLYSIS	1.77495	61	UBE3C, UBE2D2, KEAP1, CBLB, PRPF19, PARK2, HERC2, UBE2Q1, HERC1, UBE2Q2, CDC26, SKP2, BTRC, SKP1, PIAS3, FBXW8, FBXW11, FBXO2, UBE2E1, UBE4A, DDB2, RBX1, TRAF6, ANAPC5, ANAPC13, CUL3, CUL2, RNF7, UBE2J2, RCHY1, UBE2J1, ANAPC11, SOCS1, UBE2NL, UBR5, UBE2F, UBE2H, PPIL2, MAP3K1, UBE2I, UBE2B, UBE2C, SMURF1, FANCL, SIAH1, WWP1, UBE2G1, UBE2A, UBE2G2, PML, ITCH, CDC16, UBE2U, MDM2, UBE2O, STUB1, TRIM…	<0.001	0.0248768
RNA transcription and maturation	REACTOME_MRNA_SPLICING	1.77816	14	SF3B4, SF3B5, SF3B2, PTBP1, PABPN1, PCF11, POLR2C, MAGOH, DHX38, POLR2G, SNRPB2, SNRPD3, POLR2I, RBM5, HNRNPA0, CPSF7, NCBP2, GTF2F2, CDC40, LSM2, PRPF4, NUDT21, SNRNP40, PRPF6, NFX1, HNRNPF, CD2BP2, HNRNPH2, SNRPA1, SRSF4, SNRPE, SNRNP200, RBMX, SRSF9	<0.001	0.0248865
Proteasome, regulation of cell cycle, signaling	REACTOME_DEADENYLATION_DEPENDENT_MRNA_DECAY	1.77507	25	EIF4A2, EDC3, EDC4, EXOSC5, EXOSC9, EXOSC8, EXOSC3, EXOSC2, DCPS, EIF4B, PAIP1, LSM1, CNOT10, LSM4, LSM3, PATL1, LSM2, CNOT6, LSM6, CNOT7, XRN1, CNOT3, RQCD1, CNOT8, DCP2	0.00172414	0.0252168
Mitotic cell cycle	GO_SISTER_CHROMATID_COHESION	1.82897	27	RB1, NUP107, CDCA5, CDCA8, SMC3, NSL1, XPO1, RAD21, CLASP1, NAA50, ESCO1, DDX11, KIF22, RANGAP1, NDC80, REC8, STAG2, PAPD7, KIF2A, ZW10, BIRC5, CENPM, CENPN, CENPO, NUP98, SPC24, MAD2L1	<0.001	0.025319
Mitotic cell cycle	GO_CHROMOSOME_SEGREGATION	1.83019	51	TOP2A, RB1, AKAP8L, HJURP, KIF11, SMC3, SMC4, SMC2, XPO1, TOP1MT, NUSAP1, CHAMP1, ZNF207, DIS3L2, TOP3B, PDCD6IP, ESCO1, DDX11, KIF22, RANGAP1, GEM, PAPD7, ESPL1, KIF2A, KIFC1, ZW10, BIRC5, CHMP3, FAM96A, BECN1, CDCA8, NSL1, RAD21, PPP1R7, CLASP1, NAA50, SPAG5, NDC80, REC8, SRPK1, STAG2, PRC1, FAM175B, CHMP2B, CENPM, CENPN, NCAPD2, CENPO, SPC24, PTTG3P, MAD2L1	<0.001	0.0253205
Mitochondrial respiration	GO_MITOCHONDRIAL_MEMBRANE_PART	1.82795	81	COX7B, NDUFA13, NDUFA11, TAMM41, NDUFA12, COX4I1, NDUFA10, ATP5C1, PARK7, ATP5G2, COX6A1, TOMM20, ATP5G1, TOMM22, OPA1, NNT, TIMM17A, PMPCB, UQCRFS1, ATPIF1, MUL1, TIMM23, NDUFC2, SDHC, NDUFC1, SDHD, ATP5F1, SDHB, TOMM40L, ATP5J2, OXA1L, COX7A2L, NDUFS8, NDUFS6, NDUFS4, UQCRC1, NDUFS3, NDUFS1, MICU1, NDUFB9, NDUFB8, NDUFB7, NDUFB6, NDUFB11, NDUFB5, TIMM9, COX18, NDUFB4, NDUFB3, ATP5A1, ATP5J, COX…	<0.001	0.0253593
Proteasome, regulation of cell cycle, signaling	REACTOME_CROSS_PRESENTATION_OF_SOLUBLE_EXOGENOUS_ANTIGENS_ENDOSOMES	1.77206	29	PSMD12, PSMD11, PSMD14, PSMB10, PSMD8, PSMB7, PSMD6, PSMB4, PSMB5, PSMB2, PSMB3, PSMD2, PSMD3, PSMB1, PSMD1, PSMF1, PSMB8, PSMA5, PSMA3, PSMC5, PSMA4, PSMC6, PSMC3, PSMA1, PSMA2, PSMC1, PSME4, PSMC2, PSME2	0.00176991	0.0253604
Other	REACTOME_UNFOLDED_PROTEIN_RESPONSE	1.77516	33	GSK3A, ACADVL, DCTN1, SHC1, FKBP14, ADD1, HSP90B1, EXOSC5, TATDN2, SERP1, EXOSC9, EXOSC8, EXOSC3, EXTL3, EXOSC2, MBTPS1, KLHDC3, ZBTB17, NFYB, DDX11, EIF2S1, YIF1A, ARFGAP1, DNAJC3, ERN1, CTDSP2, SRPRB, HDGF, TPP1, PREB, TLN1, MBTPS2, DCP2	<0.001	0.0255674
DNA repair and replication	GO_KINETOCHORE	1.82483	41	DCTN6, PHF2, DCTN5, NUP107, DCTN2, DCTN1, HJURP, NSL1, PPP1CC, XPO1, MIS18BP1, NUP85, ORC2, CHAMP1, ZNF207, KAT8, TP53BP1, CLASP1, CENPV, SEC13, CBX5, SPAG5, BOD1, SS18L1, NDE1, KIF22, RANGAP1, NDC80, REC8, KAT2B, CLIP1, APITD1, WDR81, ZW10, BIRC5, CENPM, CENPN, CENPO, NUP98, SPC24, MAD2L1	<0.001	0.0258051
DNA repair and replication	GO_GENE_SILENCING_BY_RNA	1.8219	84	NUP107, CELF1, IPO8, HENMT1, NUP62, XPO5, SNIP1, CNOT6L, NUP210, NCBP2, METTL3, DICER1, SND1, TSN, MRPL44, NUP93, HIST4H4, NUP54, NUP98, NUP205, POM121, HIST1H3J, AAAS, NUP160, HIST1H3A, HIST2H4B, ERI1, NUP85, POLR2C, HIST1H3F, POLR2G, HIST1H3H, HIST1H3I, POLR2I, HIST1H3B, HIST1H3C, RAE1, HIST1H3D, HIST1H3E, SMAD3, HIST1H4L, CNOT10, TNRC6C, HIST1H4A, CNOT6, HIST1H4B, CNOT7, PRKRA, CNOT3, RQCD1, N…	<0.001	0.0258125	DNA damage / DNA repair
Other	GO_INTERCELLULAR_BRIDGE	1.82192	13	IQCB1, PRKCI, EAF1, XPA, THOC1, CDCA8, CDC7, RFXANK, KIF23, TDP2, SNRNP25, AAMP, FAN1	<0.001	0.0260955
RNA transcription and maturation	REACTOME_HIV_LIFE_CYCLE	1.76798	38	GTF2A1, NUP205, GTF2A2, FEN1, TSG101, CCNT2, NUP107, CTDP1, TAF9, AAAS, GTF2E1, XPO1, NUP85, POLR2C, NUP62, TCEB3, POLR2G, POLR2I, CCR5, RAE1, XRCC6, TBP, LIG1, XRCC5, NCBP2, TAF13, TAF11, VPS37A, SSRP1, RANGAP1, GTF2F2, NUP93, ERCC3, NMT1, NUP35, TAF4B, TAF5, NUPL1	<0.001	0.0262481
tRNA metabolic process	GO_TRNA_PROCESSING	1.81643	42	POP5, TRUB2, TP53RK, UBA5, POP4, DDX1, RPP30, WDR4, OSGEP, TSEN54, THG1L, FBL, CDK5RAP1, RPP14, PUSL1, TRMT1L, FDXACB1, CPSF4, PTCD1, METTL1, TYW3, ELAC2, ADAT1, TRPT1, TRMT1, ELP3, TRNT1, QTRTD1, TARBP1, GTPBP3, QTRT1, RPUSD4, LSM6, KARS, RPUSD1, RPUSD3, TRMT6, TRMT11, DUS1L, GRSF1, DUS3L, AARS	<0.001	0.0273028
Proteasome, regulation of cell cycle, signaling	REACTOME_HOST_INTERACTIONS_OF_HIV_FACTORS	1.7562	70	NUP107, PSIP1, PSMD8, PSMD6, XPO1, PSMD2, PSMD3, NUP62, AP1S2, PSMD1, BANF1, BTRC, AP2M1, SKP1, NUP210, AP1B1, HLA-A, RANGAP1, RBX1, NUP93, PSMA5, PSMA3, PSMA4, CD8B, PSMA1, PSMA2, LCK, NUP50, PSME4, ELMO1, PSME2, NUP54, DOCK2, KPNB1, NUP205, PSMD12, POM121, PSMD11, TCEB1P3, PSMD14, AAAS, PSMB10, PSMB7, PSMB4, PSMB5, PSMB2, PSMB3, NUP85, PSMB1, AP2S1, ATP6V1H, TCEB2, FYN, PSMF1, RAE1, PAK2, AP1M1…	<0.001	0.028172
DNA repair and replication	GO_PROTEIN_SUMOYLATION	1.81268	36	TOP2A, ZNF451, NUP205, PCNA, NUP107, L3MBTL2, CETN2, CDCA8, SMC6, SMC3, AAAS, IFIH1, HERC2, SENP5, NUP85, RAD21, NUP62, SCMH1, TP53BP1, RAE1, PIAS3, PARP1, NSMCE2, NSMCE1, MUL1, RANGAP1, TOPORS, SENP1, NUP93, STAG2, NUP35, BIRC5, NUP98, SAE1, NUPL1, TP53	<0.001	0.0282161
Proteasome, regulation of cell cycle, signaling	REACTOME_ADAPTIVE_IMMUNE_SYSTEM	1.75667	202	KEAP1, CBLB, PSMD8, PSMD6, HERC2, CDC26, PRKACG, PSMD2, PSMD3, AP1S2, FBXO3, PSMD1, SKP2, KIFAP3, BTRC, SKP1, PRKCB, FBXO2, AP1B1, PSME4, PSME2, PRKCQ, TRIB3, KIF20A, RBCK1, ANAPC13, MAPKAP1, PIK3R2, UBE2J2, UBE2J1, ANAPC11, PLCG1, PSMF1, VASP, KIR2DS1, LNPEP, CDC16, CD28, REL, CALM3, HLA-DRB3, DZIP3, RNF220, CDKN1B, CLTC, CLTA, CD3G, KIF11, CD3E, CD3D, IKBKB, CTSO, ACTR1A, CTLA4, CTSD, SEC13, RI…	<0.001	0.0284489	Cell signaling
Proteasome, regulation of cell cycle, signaling	REACTOME_P53_DEPENDENT_G1_DNA_DAMAGE_RESPONSE	1.75851	35	PSMD12, PSMD11, CDKN1B, PSMD14, PSMB10, PSMD8, PSMB7, PSMD6, PSMB4, PSMB5, PSMB2, PSMB3, PSMD2, PSMD3, PSMB1, PSMD1, PSMF1, PSMB8, PSMA5, PSMA3, PSMC5, PSMA4, PSMC6, PSMC3, PSMA1, PSMA2, CCNE1, PSMC1, PSME4, PSMC2, CDK2, MDM2, PSME2, ATM, TP53	<0.001	0.0285232	DNA damage / DNA repair
Mitotic cell cycle	GO_NUCLEAR_CHROMOSOME_SEGREGATION	1.81021	159	TOP2A, RB1, NUP107, AKAP8L, SMC3, SMC4, SMC2, XPO1, NUSAP1, CHAMP1, ZNF207, DIS3L2, PDCD6IP, ESCO1, DDX11, KIF22, RANGAP1, GEM, PAPD7, ESPL1, KIF2A, KIFC1, ZW10, BIRC5, CHMP3, NUP98, CHMP7, BECN1, CDCA5, CDCA8, NSL1, BAG6, RAD21, CLASP1, NAA50, SPAG5, INO80, NDC80, REC8, STAG2, PRC1, FAM175B, CHMP2B, CENPM, CENPN, NCAPD2, CENPO, SPC24, PTTG3P, MAD2L1	<0.001	0.0286722
Mitochondrial respiration	REACTOME_MITOCHONDRIAL_PROTEIN_IMPORT	1.75153	19	DNAJC19, TIMM8A, MTX1, TIMM9, COX17, ATP5A1, TIMM44, TIMM10, GFER, TOMM20, CHCHD4, COQ2, TIMM23B, SAMM50, PMPCB, PMPCA, CYC1, SLC25A12, SLC25A13	<0.001	0.0292907	Mitochondrion
Proteasome, regulation of cell cycle, signaling	GO_POSITIVE_REGULATION_OF_CHROMOSOME_SEGREGATION	1.80772	12	RB1, BECN1, RAB1A, SFPQ, ESPL1, GORASP1, RCC2, NSMCE2, PTEN, ANKRD32, SMC6, SIRT2	0.00350877	0.0295414
RNA transcription and maturation	GO_MRNA_3_END_PROCESSING	1.80464	30	SLBP, AHCYL1, CDC73, FIP1L1, PABPN1, PCF11, PAPOLG, MAGOH, DHX38, CPSF7, CHTOP, CPSF6, PNPT1, NCBP2, THOC1, THOC3, THOC2, THOC5, THOC7, CDC40, WDR33, THOC6, NUDT21, SARNP, SRSF4, PABPC1L, GRSF1, SLU7, SRSF7, SRSF9	<0.001	0.0303338
Proteasome, regulation of cell cycle, signaling	REACTOME_REGULATION_OF_MRNA_STABILITY_BY_PROTEINS_THAT_BIND_AU_RICH_ELEMENTS	1.74232	45	PSMD12, PSMD11, PSMD14, ELAVL1, PSMB10, PSMD8, PSMB7, PSMD6, EXOSC5, PSMB4, XPO1, PSMB5, PSMB2, PSMB3, PSMD2, EXOSC9, PSMD3, EXOSC8, PSMB1, PSMD1, AKT1, PSMF1, TNPO1, EXOSC3, EXOSC2, PRKCD, MAPK14, PSMB8, PSMA5, PSMA3, PSMC5, PSMA4, PSMC6, XRN1, PSMC3, PSMA1, PSMA2, PSMC1, PSME4, MAPKAPK2, PSMC2, HNRNPD, PSME2, DCP2, EIF4G1	<0.001	0.0311785
Proteasome, regulation of cell cycle, signaling	BIOCARTA_PROTEASOME_PATHWAY	1.74315	21	PSMD12, PSMD11, PSMD14, UBE3A, UBE2A, PSMD8, PSMA5, PSMB7, PSMA3, PSMD6, PSMB4, PSMA4, PSMC6, PSMB5, PSMC3, PSMA1, PSMB2, PSMB3, PSMA2, PSMC2, PSMB1	0.00358423	0.031411
DNA repair and replication	REACTOME_LAGGING_STRAND_SYNTHESIS	1.74412	10	RFC5, POLA2, RFC3, FEN1, RFC4, PCNA, LIG1, RPA3, POLD2, DNA2	0.00357143	0.0314355
Proteasome, regulation of cell cycle, signaling	REACTOME_METABOLISM_OF_MRNA	1.73724	80	EIF4A2, RPLP0, SMG9, PPP2R2A, CASC3, ELAVL1, SMG8, EDC3, EDC4, PSMD8, PSMD6, XPO1, PSMD2, PSMD3, MAGOH, PSMD1, AKT1, TNPO1, RPS9, NCBP2, RPS5, PRKCD, RPSA, PATL1, PSMA5, PSMA3, PSMA4, XRN1, PSMA1, PSMA2, PSME4, MAPKAPK2, PSME2, ETF1, DCP2, PSMD12, PSMD11, PSMD14, RPS4Y1, GSPT2, PSMB10, PPP2CA, PSMB7, EXOSC5, PSMB4, PSMB5, PSMB2, PSMB3, EXOSC9, EXOSC8, PSMB1, RPL14, PSMF1, EXOSC3, EXOSC2, DCPS, EI…	<0.001	0.032076
Proteasome, regulation of cell cycle, signaling	KEGG_CELL_CYCLE	1.73814	45	RB1, CDKN1C, ANAPC13, PCNA, CDKN1B, SMC3, ANAPC11, ORC5, CDC45, ORC1, CDC26, RAD21, ORC2, EP300, E2F2, E2F3, SFN, E2F4, SKP2, SKP1, ZBTB17, CREBBP, TGFB3, CDC7, RBX1, CDC25B, GADD45G, CCNA2, WEE1, STAG2, RBL1, TFDP1, ESPL1, TFDP2, CDK4, CCNE1, CDC16, MCM3, MCM5, ANAPC5, ATM, MCM6, TP53, ATR, MAD2L1	<0.001	0.0321403
RNA transcription and maturation	REACTOME_MRNA_PROCESSING	1.7353	44	SF3B4, SLBP, SF3B5, NUP205, SF3B2, NUP107, ADARB1, AAAS, PTBP1, PABPN1, PCF11, NUP85, POLR2C, MAGOH, NUP62, DHX38, POLR2G, SNRPB2, SNRPD3, POLR2I, RAE1, HNRNPA0, CPSF7, NCBP2, METTL3, GTF2F2, CDC40, LSM2, NUP93, PRPF4, NUDT21, SNRNP40, PRPF6, ERCC3, NFX1, CD2BP2, NUP35, HNRNPH2, SNRPA1, SRSF4, SNRPE, SNRNP200, NUPL1, SRSF9	<0.001	0.0324949
Proteasome, regulation of cell cycle, signaling	GO_ANAPHASE_PROMOTING_COMPLEX_DEPENDENT_CATABOLIC_PROCESS	1.79466	38	PSMD12, PSMD11, ANAPC16, PSMD14, UBE2D1, PSMB10, ANAPC11, PSMD8, PSMD6, PSMB4, PSMB5, PSMB2, PSMB3, CDC26, PSMD2, PSMD3, PSMB1, PSMD1, PSMF1, SKP2, UBE2C, UBE2E1, PSMB8, PSMA5, PSMA3, PSMC5, PSMA4, PSMC6, PSMC3, PSMA1, PSMA2, PSMC1, CDC16, PSME4, PSMC2, PSME2, ANAPC5, MAD2L1	<0.001	0.0325291
DNA repair and replication	GO_CONDENSED_CHROMOSOME_CENTROMERIC_REGION	1.79245	21	PHF2, CENPV, SPAG5, BOD1, HJURP, RANGAP1, NDC80, NSL1, REC8, SUV420H1, ZW10, CHAMP1, ZNF207, BIRC5, CENPM, CENPN, NCAPD2, CENPO, SPC24, CLASP1, MAD2L1	0.00164745	0.0325882
RNA transcription and maturation	GO_SPLICEOSOMAL_COMPLEX_ASSEMBLY	1.79602	59	SRPK2, ISY1, TXNL4B, DDX1, GEMIN2, CELF4, USP39, NOL3, CRNKL1, PTBP2, SETX, SART3, RBMXL1, LUC7L3, LUC7L, SNRPE, SNRPD3, SNRPC, SNRNP200, SLU7, SRSF9	<0.001	0.0325894
Mitochondrial translation and organization	GO_CELLULAR_PROTEIN_COMPLEX_DISASSEMBLY	1.7975	53	MRPS16, MRPS14, MRPS11, MRPL38, MRPL39, MRPL36, MRPL37, MRPL35, MRPL33, MRPL42, MRPL2, MTRF1, STMN1, MRPL9, CHCHD1, MRPS23, MRPS18B, MRPS21, MRPS18A, MRPL47, MRPL48, MRPS7, MRPL45, MRPS6, MRPS5, MRPL44, MRPS18C, MRPL53, MRPL51, ETF1, AURKAIP1, MTRF1L, MRRF, NAPB, MRPS35, VPS4B, MRPL19, MRPS34, MRPL15, MRPS30, GSPT2, MRPL54, MRPL10, GSPT1, MRPL11, ICT1, GADD45GIP1, PTCD3, MRPL27, MRPL24, PEX14, MR…	<0.001	0.0326707
Proteasome, regulation of cell cycle, signaling	GO_PROTEIN_CATABOLIC_PROCESS	1.79256	212	CCNF, KEAP1, HERC5, PSMD8, NUB1, PSMD6, HERC2, CDC26, PSMD2, PSMD3, LONP1, LONP2, TRIM25, PSMD1, SKP2, FBXO8, BTRC, VPS36, FBXO7, FBXO9, SKP1, FBXO2, CLPX, PSME4, PSME2, YME1L1, RBCK1, VPS25, TP53, RNF121, ANAPC16, UBE2J2, UBE2J1, ANAPC11, RNF216, PSMF1, WWTR1, SIAH1, LNPEP, NPLOC4, RNF103, CDC16, ATM, FBXL5, FBXL4, DZIP3, BAP1, FAF1, FAF2, CTSW, CTSO, UCHL1, ENC1, UBXN4, CTSD, UCHL3, SIRT1, TOPO…	<0.001	0.0328783
Mitochondrial respiration	GO_MITOCHONDRIAL_TRANSMEMBRANE_TRANSPORT	1.78871	26	ATP5S, NDUFA13, TIMM9, ATP5A1, ATP5C1, ATP5J, TIMM10, ATP5G2, TOMM20, ATP5G1, ACACA, TOMM22, CHCHD4, SAMM50, CPT2, TIMM17A, SLC25A20, PRKAB2, HSPA4, CCDC109B, TIMM23, TIMM44, ATP5F1, TOMM40L, ATP5J2, MICU1	<0.001	0.0333837
DNA repair and replication	GO_DNA_BIOSYNTHETIC_PROCESS	1.7891	33	UFD1L, PCNA, ZBTB1, TYMS, RCHY1, CTGF, CHRAC1, POLD2, REV3L, GAR1, NBN, RFC5, BARD1, RFC3, ACD, RFC4, LIG1, TOP3A, XRCC3, REV1, SIRT1, POLA2, RAD51D, RAD50, NPLOC4, PAPD7, KIAA0101, TEP1, RPA3, NHP2, TERF2IP, DNA2, NOP10	<0.001	0.0335883
Other	GO_TRANSFERASE_ACTIVITY_TRANSFERRING_PENTOSYL_GROUPS	1.78682	11	QTRT1, PARP11, POGLUT1, PARP4, TNKS2, PARP2, XYLT2, PDCL, QTRTD1, XXYLT1, PARP9	<0.001	0.0338405
DNA repair and replication	GO_DNA_STRAND_ELONGATION	1.78384	11	POLA2, RFC3, RAD50, FEN1, RFC4, PCNA, PARP1, LIG1, PARP2, POLD2, DNA2	<0.001	0.0340823
Other	GO_LYTIC_VACUOLE_ORGANIZATION	1.78435	19	BECN1, MBTPS1, AKTIP, HEXB, HPS1, MYO7A, HOOK3, CLN8, LYST, TPCN2, TMEM165, MFSD8, P2RX7, HOOK2, RAB14, RAB34, ZKSCAN3, ACP2, TPP1	<0.001	0.0341413
DNA repair and replication	GO_HELICASE_ACTIVITY	1.78122	47	DDX28, RTEL1, CHD9, DDX47, MCM9, DDX1, IGHMBP2, DDX42, DDX60L, CHD3, RECQL4, IFIH1, CDC45, BTAF1, DHX35, HLTF, EP400, DHX15, DHX38, ASCC3, NBN, HELLS, DDX59, XRCC6, HELQ, FBXO18, XRCC5, DDX11, ATRX, DDX10, DDX51, CHD1L, DICER1, DDX52, INO80, GTF2F2, SMARCA2, SETX, DHX40, RAD50, DDX19B, MCM3, MCM5, DNA2, MCM6, SNRNP200, SKIV2L2	<0.001	0.0341894
Proteasome, regulation of cell cycle, signaling	REACTOME_TCR_SIGNALING	1.72875	27	PTEN, LOC646626, PIK3R2, CD3G, CD3E, CD3D, MALT1, FYB, IKBKB, GRAP2, CSK, PLCG1, MAP3K7, PAK2, VASP, CHUK, RIPK2, PTPRC, PIK3CA, LCK, TRAF6, HLA-DPB1, PRKCQ, TAB2, EVL, CD247, HLA-DRB3	<0.001	0.0342207	Cell signaling
Ribosome biogenesis	GO_RIBOSOMAL_SMALL_SUBUNIT_BIOGENESIS	1.78168	14	UTP3, WDR3, MRPS11, UTP23, NGDN, WDR46, UTP18, DIEXF, BYSL, TBL3, LSM6, MPHOSPH10, UTP20, UTP14A	<0.001	0.0342642
Ribosome biogenesis	GO_PRERIBOSOME	1.77669	16	UTP3, WDR3, UTP23, MAK16, NGDN, WDR46, UTP18, DIEXF, NOL6, TBL3, EBNA1BP2, MRTO4, MPHOSPH10, UTP20, ZNF622, UTP14A	<0.001	0.0343347
Ribosome biogenesis	GO_RRNA_METABOLIC_PROCESS	1.77573	51	DDX47, WDR3, POP4, MRPS11, TFB1M, WDR46, RIOK2, RIOK1, UTP14A, METTL15, DIS3L2, NGDN, WDR75, DDX51, DDX52, UTP18, SIRT1, DIEXF, EBNA1BP2, XRN1, MRTO4, FRG1, C1D, NHP2, SKIV2L2, UTP23, MAK16, HEATR1, NOL9, RPS4Y1, RPF2, RBFA, NOL6, EXOSC5, EXOSC10, RNMTL1, ERI1, EXOSC8, ERI3, GAR1, UTP20, RPP14, FDXACB1, UTP3, PNO1, BYSL, TBL3, LSM6, MPHOSPH10, NOP10, MPHOSPH6	<0.001	0.0345809
Proteasome, regulation of cell cycle, signaling	GO_POSITIVE_REGULATION_OF_PROTEIN_MODIFICATION_BY_SMALL_PROTEIN_CONJUGATION_OR_REMOVAL	1.77313	72	PHF23, PTEN, ARRB1, ARRB2, BMI1, FBXO22, PSMD8, PSMD6, SART3, CDC26, PSMD2, PSMD3, PSMD1, SKP2, BTRC, SKP1, PIAS3, RIPK2, AVPR2, UBE2E1, AXIN1, ARNT, MUL1, MASTL, TOPORS, RNF40, GNL3, PSMA5, PSMA3, PSMA4, PSMA2, GORASP1, TRAF6, TBC1D7, PSME4, PSME2, TRIB3, ANAPC5, RAB1A, PSMD12, PSMD11, PAXIP1, ANAPC16, PSMD14, DCUN1D1, DERL1, DCUN1D2, PTTG1IP, RCHY1, MALT1, PSMB10, ANAPC11, PSMB4, RNF139, PSMB3,…	<0.001	0.034784
RNA transcription and maturation	REACTOME_LATE_PHASE_OF_HIV_LIFE_CYCLE	1.72512	33	GTF2A1, NUP205, GTF2A2, TSG101, CCNT2, NUP107, CTDP1, TAF9, AAAS, GTF2E1, XPO1, NUP85, POLR2C, NUP62, TCEB3, POLR2G, POLR2I, RAE1, TBP, NCBP2, TAF13, TAF11, VPS37A, SSRP1, RANGAP1, GTF2F2, NUP93, ERCC3, NMT1, NUP35, TAF4B, TAF5, NUPL1	<0.001	0.0349898
RNA transcription and maturation	GO_REGULATION_OF_VIRAL_GENOME_REPLICATION	1.77334	23	TOP2A, SRPK2, APOBEC3H, IFNB1, MX1, EIF2AK2, EIF2AK4, ADARB1, IFIT1, SRPK1, BST2, ISG20, ILF3, LARP1, OAS1, VAPA, IFI16, TNIP1, TBC1D20, VAPB, CD28, PPIH, PPIB	<0.001	0.0350102
Mitochondrial respiration	KEGG_HUNTINGTONS_DISEASE	1.72282	75	COX7B, COX4I1, NDUFA10, CLTC, CLTB, ATP5C1, CLTA, ATP5G2, COX6A1, ATP5G1, CREB3L4, CASP3, EP300, UQCRFS1, AP2M1, TGM2, TBP, SDHC, NDUFC1, SDHD, ATP5F1, SDHB, COX7A2L, NDUFS8, CREB1, NDUFS6, NDUFS4, UQCRC1, NDUFS3, VDAC3, TBPL1, TFAM, NDUFS1, PLCB2, TP53, NDUFB9, DNAH1, NDUFB8, NDUFB7, DCTN2, NDUFB6, DCTN1, NDUFB5, NDUFB4, NDUFB3, ATP5A1, ITPR1, ATP5J, UQCR11, COX7A2, NRF1, UQCR10, POLR2C, AP2S1, …	<0.001	0.0352854
Proteasome, regulation of cell cycle, signaling	REACTOME_AUTODEGRADATION_OF_THE_E3_UBIQUITIN_LIGASE_COP1	1.71971	31	PSMD12, PSMD11, PSMD14, PSMB10, PSMD8, PSMB7, PSMD6, PSMB4, PSMB5, PSMB2, PSMB3, PSMD2, PSMD3, PSMB1, PSMD1, PSMF1, PSMB8, PSMA5, PSMA3, PSMC5, PSMA4, PSMC6, PSMC3, PSMA1, PSMA2, PSMC1, PSME4, PSMC2, PSME2, ATM, TP53	0.00163399	0.0358744
DNA repair and replication	GO_DNA_SYNTHESIS_INVOLVED_IN_DNA_REPAIR	1.76828	21	RFC5, BARD1, UFD1L, RFC3, RFC4, PCNA, TOP3A, XRCC3, ZBTB1, REV1, RCHY1, SIRT1, RAD51D, RAD50, NPLOC4, KIAA0101, RPA3, POLD2, REV3L, DNA2, NBN	<0.001	0.0361373
Other	GO_RESPONSE_TO_ENDOPLASMIC_RETICULUM_STRESS	1.76734	93	UFD1L, GSK3A, ACADVL, FKBP14, FAF2, TXNDC11, SEC61A2, COL4A3BP, TATDN2, SERP1, AIFM1, CREB3L4, NCK2, EP300, TRIM25, CHAC1, UBXN4, MAP3K5, DDX11, FBXO2, ARFGAP1, PDIA4, DNAJC3, ERN1, TMX4, TMX3, CTDSP2, UFC1, PREB, TRIB3, TMBIM6, MAN1B1, TLN1, TP53, RNF121, PPP1R15B, DCTN1, SHC1, UBA5, HM13, SEL1L, ITPR1, DERL1, PIK3R2, UBE2J2, PLA2G6, RNF5, USP19, ADD1, UBE2J1, HSP90B1, BAG6, ERLEC1, PPP2CB, RNF1…	<0.001	0.0362392
Proteasome, regulation of cell cycle, signaling	BIOCARTA_NTHI_PATHWAY	1.71532	9	IKBKB, CHUK, EP300, MAPK14, NR3C1, MAP3K14, MAP3K7, NFKB1, TGFBR2	0.0108696	0.0363899
DNA repair and replication	REACTOME_CHROMOSOME_MAINTENANCE	1.71726	27	FEN1, PCNA, HJURP, SMC3, LMNB1, RAD21, POLD2, RFC5, RFC3, ACD, RFC4, LIG1, HIST1H4L, H2AFZ, REC8, HIST1H4A, POLA2, HIST1H4B, STAG2, HIST4H4, RPA3, NHP2, CENPN, DNA2, CENPO, ATR, HIST1H4F	<0.001	0.0364328	DNA damage / DNA repair
tRNA metabolic process	REACTOME_CYTOSOLIC_TRNA_AMINOACYLATION	1.71578	9	WARS, QARS, KARS, RARS, GARS, HARS, FARSA, AARS, FARSB	0.00859107	0.036584
Mitochondrial respiration	KEGG_OXIDATIVE_PHOSPHORYLATION	1.71333	56	COX7B, NDUFA11, COX4I1, NDUFA10, ATP5C1, ATP5G2, COX6A1, ATP5G1, UQCRFS1, ATP6V0B, ATP6V1G1, SDHC, NDUFC1, ATP5F1, SDHB, ATP5J2, COX7A2L, NDUFS8, PPA2, NDUFS6, NDUFS4, UQCRC1, NDUFS3, NDUFS1, ATP6V1A, NDUFB9, NDUFB8, NDUFB7, NDUFB6, NDUFB5, NDUFB4, COX17, NDUFB3, ATP5A1, ATP5J, UQCR11, COX7A2, UQCR10, ATP6V0A2, ATP6V1H, CYC1, NDUFV3, NDUFV2, ATP6V0E2, NDUFV1, ATP6V1C1, ATP6V1C2, NDUFA9, NDUFA8, N…	<0.001	0.036645	Mitochondrion
RNA transcription and maturation	GO_NUCLEAR_SPECK	1.7641	63	AKAP8L, DDX42, SMC6, PQBP1, GLI2, PNN, PPP1CC, SART3, RSRC1, CWC22, MAGOH, CCNL2, KIAA1429, TRIM22, ATPAF2, PIAS3, METTL3, THOC1, THOC3, THOC2, PLRG1, CRNKL1, TOPORS, THOC7, PATL1, THOC6, PRPF4, PRPF6, SCNM1, THAP7, THRAP3, ZNF638, SARNP, PSME4, CD2BP2, LUC7L3, PPIH, SRSF4, PPIG, CBLL1, SLU7, FYTTD1, RNF34, RCHY1, IFI16, NRIP1, EP400, SPOP, SMNDC1, SRSF10, CHTOP, PYHIN1, SETD1A, EAF1, CDC5L, HIPK…	<0.001	0.0367654
Other	BIOCARTA_MTOR_PATHWAY	1.71131	18	EIF4A2, EIF4A1, PTEN, TSC2, TSC1, MTOR, PPP2CA, RPS6KB1, PIK3CA, MKNK1, EIF4EBP1, AKT1, EIF4G3, EIF4E, EIF4G2, EIF4B, EIF3A, EIF4G1	<0.001	0.0369073	Cell signaling
Proteasome, regulation of cell cycle, signaling	REACTOME_DESTABILIZATION_OF_MRNA_BY_AUF1_HNRNP_D0	1.70651	31	PSMD12, PSMD11, PSMD14, PSMB10, PSMD8, PSMB7, PSMD6, PSMB4, PSMB5, PSMB2, PSMB3, PSMD2, PSMD3, PSMB1, PSMD1, PSMF1, PSMB8, PSMA5, PSMA3, PSMC5, PSMA4, PSMC6, PSMC3, PSMA1, PSMA2, PSMC1, PSME4, PSMC2, HNRNPD, PSME2, EIF4G1	0.00344828	0.0372941
Proteasome, regulation of cell cycle, signaling	REACTOME_METABOLISM_OF_RNA	1.70767	90	EIF4A2, NUP107, GEMIN2, RPLP0, SMG9, PPP2R2A, ELAVL1, SMG8, EDC3, EDC4, PSMD8, PSMD6, XPO1, PSMD2, PSMD3, MAGOH, NUP62, PSMD1, SNRPD3, TNPO1, RPS9, NUP210, NCBP2, RPS5, PRKCD, RPSA, PATL1, NUP93, PSMA5, PSMA3, PSMA4, XRN1, PSMA1, PSMA2, CLNS1A, PSME4, MAPKAPK2, SNRPG, PSME2, ETF1, SNRPE, NUP54, GEMIN7, SNRPF, DCP2, NUP205, PSMD12, POM121, PSMD11, PSMD14, AAAS, RPS4Y1, GSPT2, PSMB10, PPP2CA, EXOSC…	<0.001	0.0372968
Proteasome, regulation of cell cycle, signaling	REACTOME_ACTIVATION_OF_ATR_IN_RESPONSE_TO_REPLICATION_STRESS	1.70849	14	RFC5, RFC3, RFC4, HUS1, CDC7, CDC45, ORC1, RPA3, MCM3, MCM5, MCM6, ATRIP, ATR, RAD9A	0.00175131	0.0375219	DNA damage / DNA repair
RNA transcription and maturation	GO_REGULATION_OF_VIRAL_TRANSCRIPTION	1.76153	9	SNW1, SP1, POLR2C, TAF11, EP300, POLR2G, POLR2I, GTF2F2, TRIM32	<0.001	0.0376562
Proteasome, regulation of cell cycle, signaling	GO_UBIQUITIN_LIKE_PROTEIN_LIGASE_ACTIVITY	1.75839	88	ZNF451, TRIM72, RNF13, RNF19B, MED17, MED12, RABGEF1, RNF114, RNF19A, TRIM25, VHLL, SKP2, BTRC, SKP1, RNF44, FBXW11, AKTIP, MSL2, RC3H1, UBE4A, MED27, TOPORS, CCNB1IP1, RNF41, PJA1, RBX1, TRAIP, MED24, MED21, TRAF6, UBE2V2, CBLL1, RNF121, RNF34, UHRF2, UHRF1, CUL3, CUL2, RNF6, RNF7, UBE2J2, RNF4, RNF5, FBXL22, UBE2J1, ANAPC11, RNF139, RNF216, RNF138, UBE2NL, UBR5, HLTF, MED31, UBE2F, BRAP, UBE2H,…	<0.001	0.0385485
Mitotic cell cycle	GO_SPINDLE	1.75684	13	RB1, LRMP, KIF11, SMC3, CEP128, NUP62, SPIN1, NUSAP1, CHAMP1, ZNF207, TOPBP1, PARP4, HAUS6, KIF22, RANGAP1, TOPORS, GEM, HAUS1, MZT2B, ASPM, ESPL1, KIF2A, KIFC1, SPECC1L, BIRC5, KIF20A, DCTN1, CDCA8, NEDD9, CAPG, UMOD, KIF3B, PPP2R3C, MYH10, CLASP1, RAB11FIP4, CENPV, SPAG5, CEP350, MAD2L1BP, MAPK14, TPX2, YEATS2, PRC1, FAM175B, CDC16, TADA3, TUBGCP5, CTNNB1, CEP89, MAD2L1	<0.001	0.0389552
Mitochondrial respiration	GO_ORGANELLE_INNER_MEMBRANE	1.75133	189	MTCH2, NDUFA11, TAMM41, NDUFA10, CPOX, ATP5C1, PARK7, GHITM, COX6A1, LGALS3, HERC2, FPGS, PMPCB, SLC25A40, PMPCA, MPV17, CHCHD1, SLC25A46, MRPS18B, MRPS18A, SDHC, ATP11B, LEMD3, SDHB, CLPX, MRPS18C, ALDH3A2, ERN1, COX7A2L, GPD2, UNC50, UQCRC1, SPNS1, TMEM126A, YME1L1, SUCLG1, AURKAIP1, ATP5S, FECH, ABCB7, NDUFB11, COX18, MRPL19, ITPR1, ABCB8, MRPL15, HIGD1A, MRPL12, MRPL10, TOR1AIP1, ACAT1, MRPL1…	<0.001	0.0400536
DNA repair and replication	REACTOME_BASE_EXCISION_REPAIR	1.69713	7	MBD4, FEN1, PCNA, LIG1, APEX1, POLD2, XRCC1	0.00746269	0.0403725
RNA transcription and maturation	GO_RIBONUCLEOPROTEIN_COMPLEX_LOCALIZATION	1.74948	39	FYTTD1, SLBP, NUP205, NUP107, NMD3, AAAS, NOL6, XPO1, FIP1L1, PABPN1, RBMX2, NUP85, TGS1, MAGOH, NUP62, DHX38, RAE1, SRSF10, AGFG1, CHTOP, NCBP2, THOC1, THOC2, THOC5, THOC7, CDC40, THOC6, NUP93, DDX19B, EIF6, SARNP, NUP35, PRPF31, SRSF4, BUD13, NUP98, SLU7, NUPL1, SRSF9	<0.001	0.040604
Mitochondrial translation and organization	GO_RIBOSOME	1.74879	85	MRPS16, MRPS14, MRPS11, MRPL38, MRPL39, MRPL36, MRPL37, MRPL35, MRPL33, MRPL42, MRPL2, MTG1, EIF2D, MRPL9, RPS9, NSUN4, MRPS23, MRPS18B, MRPS21, MRPS18A, MRPL47, MRPL48, LARP4B, MRPS7, MRPL45, MRPS6, MRPS5, MRPL44, MRPS18C, MRPL53, MRPL51, MRTO4, RPS4Y2, MRPS35, MRPL19, MRPS34, RPS27L, MRPL15, MRPS30, HSPA14, RPS4Y1, MRPL54, MRPL10, MRPL11, FXR2, ICT1, DNAJC21, ZNF622, ABCF1, GADD45GIP1, MCTS1, N…	<0.001	0.0406234
Proteasome, regulation of cell cycle, signaling	REACTOME_REGULATION_OF_APOPTOSIS	1.6934	36	PSMD12, PSMD11, PSMD14, MAGED1, PSMB10, PSMD8, PSMB7, PSMD6, PSMB4, PSMB5, PSMB2, PSMB3, PSMD2, CASP3, PSMD3, PSMB1, PSMD1, PSMF1, PAK2, APPL1, UNC5A, DAPK2, PSMB8, PSMA5, ARHGAP10, PSMA3, PSMC5, PSMA4, PSMC6, PSMC3, PSMA1, PSMA2, PSMC1, PSME4, PSMC2, PSME2	0.00169205	0.0414707	DNA damage / DNA repair
RNA transcription and maturation	KEGG_EPITHELIAL_CELL_SIGNALING_IN_HELICOBACTER_PYLORI_INFECTION	1.69024	17	ATP6V1A, ATP6V0B, CHUK, NOD1, MAPK14, NFKB1, IKBKB, MAPK9, MAPK8, CASP3, CXCR2, ATP6V0A2, CSK, PLCG1, MAP3K14, ATP6V1C1, ATP6V1C2	0.00518135	0.0417713
Proteasome, regulation of cell cycle, signaling	BIOCARTA_TOLL_PATHWAY	1.69096	13	MAP3K1, CHUK, EIF2AK2, MAPK14, NFKB1, IKBKB, MAPK8, IRAK1, TAB2, TLR7, TAB1, MAP3K14, MAP3K7	0.00357143	0.041899
DNA repair and replication	GO_NUCLEAR_CHROMOSOME	1.74237	50	DCLRE1C, SMC3, SUV420H1, SMC2, PPP1CC, SMCHD1, EME1, ALKBH1, DPF2, HIST1H2AD, NBN, KIFAP3, TP63, MEN1, HIST1H2AL, SMARCC1, DDX11, FOXH1, TINF2, THOC1, HUS1, RFX3, THOC3, THOC2, THOC5, RUNX2, THOC7, CCNB1IP1, THOC6, MSH6, HAT1, NHP2, DNA2, LRIF1, TP53, INO80B, HIST1H3J, TNKS, CDCA5, XPA, ORC5, HIST1H3A, ORC1, RAD21, ORC2, EP400, GAR1, HIST1H3F, ZBED1, DVL3, HIST1H3H, HIST1H3I, HIST1H3B, HIST1H3C, …	<0.001	0.0429034
Other	GO_REGULATION_OF_TRANSLATION_IN_RESPONSE_TO_STRESS	1.74079	8	DNAJC3, EIF2B4, IMPACT, EIF2AK1, NCK2, EIF2AK2, EIF2AK4, EIF2S1	0.0092081	0.0433755
Other	REACTOME_ACTIVATION_OF_CHAPERONE_GENES_BY_XBP1S	1.68324	21	KLHDC3, ZBTB17, GSK3A, ACADVL, DCTN1, SHC1, FKBP14, DDX11, ADD1, YIF1A, ARFGAP1, DNAJC3, TATDN2, SERP1, CTDSP2, SRPRB, HDGF, TPP1, PREB, TLN1, EXTL3	0.00502513	0.0439509
Ribosome biogenesis	GO_RIBOSOME_BIOGENESIS	1.73598	61	LTV1, NVL, FASTKD2, DDX47, WDR3, POP4, MRPS11, RPP30, MRPL36, TFB1M, WDR46, FBL, XPO1, MTG1, RIOK2, RIOK1, METTL16, UTP14A, METTL15, DIS3L2, EIF2A, NOM1, RPS9, NSUN4, DIMT1, NGDN, WDR74, WDR75, DDX51, DDX52, MRPS7, UTP18, SIRT1, DIEXF, GTPBP4, GNL3, EBNA1BP2, CIRH1A, MRTO4, FRG1, C1D, NHP2, SBDS, SKIV2L2, DDX28, UTP23, MAK16, HEATR1, RPS27L, NOL9, NMD3, RPS4Y1, RPF2, RBFA, MRPL10, NOL6, MRPL11, E…	<0.001	0.0452317
DNA repair and replication	REACTOME_RNA_POL_I_PROMOTER_OPENING	1.67785	32	HIST1H2BM, HIST1H2BO, HIST1H3J, HIST1H2BL, HIST1H2BK, HIST1H3A, HIST2H4B, HIST1H3F, HIST1H2AE, HIST1H2AD, HIST1H3G, HIST1H3H, HIST1H3I, HIST1H3B, HIST1H3C, HIST1H3D, HIST1H2AC, HIST1H3E, HIST1H4L, H2AFZ, MBD2, HIST1H2AJ, HIST1H4A, HIST1H4B, HIST4H4, HIST1H4H, HIST1H4I, HIST1H2BH, HIST1H2BB, HIST1H4D, HIST1H4E, HIST1H4F	0.00166945	0.0456726
RNA transcription and maturation	REACTOME_INFLUENZA_VIRAL_RNA_TRANSCRIPTION_AND_REPLICATION	1.67678	7	DNAJC3, POLR2C, POLR2G, GRSF1, POLR2I, RPS4Y1, GTF2F2	0.00165563	0.0456869
Mitotic cell cycle	PID_PLK1_PATHWAY	1.67798	18	RAB1A, PPP1R12A, FBXW11, ODF2, TUBG1, NDC80, RHOA, CDC25B, PPP2CA, TPX2, WEE1, STAG2, KIF2A, PRC1, GORASP1, CLSPN, KIF20A, SPC24	0.00727273	0.0460798
RNA transcription and maturation	BIOCARTA_RARRXR_PATHWAY	1.67213	6	NCOA1, KAT2B, GTF2A1, TBP, RXRA, GTF2E1	0.0225564	0.0467886
DNA repair and replication	KEGG_DNA_REPLICATION	1.67265	14	RFC5, RFC3, RNASEH2B, FEN1, RFC4, PCNA, LIG1, POLA2, RPA3, POLD2, MCM3, MCM5, DNA2, MCM6	0.00880282	0.0470466
Proteasome, regulation of cell cycle, signaling	GO_FC_EPSILON_RECEPTOR_SIGNALING_PATHWAY	1.73112	60	UBE2D2, UBE2D1, IKBKB, PSMD8, PSMD6, PSMD2, GRAP2, PSMD3, PSMD1, IKBKG, BTRC, MAP3K7, SKP1, MAP2K4, CHUK, FBXW11, VAV1, PSMA5, PSMA3, PSMA4, PIK3CA, PSMA1, PSMA2, TRAF6, PSME4, PSME2, PRKCQ, PSMD12, PSMD11, PSMD14, SHC1, PIK3R2, MALT1, PSMB10, MAPK9, MAPK8, NRAS, PSMB4, PSMB5, PSMB2, PSMB3, PSMB1, MAPK1, PLCG1, PSMF1, PAK2, MAP3K1, NFATC3, NFATC1, NFKB1, PSMB8, PSMC5, PSMC6, PSMC3, PSMC1, PSMC2, …	<0.001	0.0472019
Other	GO_VIRION_ASSEMBLY	1.72886	20	USP6NL, RAB1A, TSG101, PDCD6IP, VTA1, RAB1B, VPS4B, VPS4A, VPS37A, VPS37B, RAB43, PC, TBC1D20, CHMP1B, CHMP2B, CHMP3, CHMP4B, MITD1, CHMP7, CHMP5	<0.001	0.0472874
RNA transcription and maturation	GO_SNRNA_METABOLIC_PROCESS	1.72974	29	GTF2A1, GTF2A2, CCNT2, INTS10, TAF9, GTF2E1, SNAPC5, EXOSC5, POLR2C, EXOSC9, EXOSC8, SNAPC4, RPRD1B, POLR2G, POLR2I, TBP, POU2F1, NCBP2, TAF13, INTS3, TAF11, POU2F2, GTF2F2, ELL3, SP1, INTS4, INTS6, TAF5, INTS9	<0.001	0.0475055
DNA repair and replication	GO_CONDENSED_CHROMOSOME	1.72542	42	TOP2A, PHF2, DCTN5, NUP107, CDCA5, HJURP, SMC6, ADD3, SMC3, SMC4, NSL1, SUV420H1, SMC2, NOL6, RAD21, CHAMP1, ZNF207, TOPBP1, CLASP1, BRD4, TOP3B, CENPV, SPAG5, BOD1, NSMCE2, NSMCE1, HUS1, RANGAP1, BAZ1B, NDC80, REC8, LRPPRC, RAD50, ZW10, BIRC5, CENPM, CENPN, NCAPD2, CENPO, SPC24, MAD2L1, RAD9A	<0.001	0.0476826	DNA damage / DNA repair
Proteasome, regulation of cell cycle, signaling	GO_FC_RECEPTOR_SIGNALING_PATHWAY	1.72574	83	CYFIP2, ARPC1B, UBE2D2, WIPF3, ARPC1A, BRK1, CD3G, WASL, IKBKB, PSMD8, PSMD6, IGHG1, FCGR3A, FCGRT, PSMD2, GRAP2, PSMD3, PSMD1, IKBKG, BTRC, MAP3K7, SKP1, ACTR3, ACTR2, MAP2K4, CHUK, FBXW11, PRKCD, VAV1, PSMA5, PSMA3, PSMA4, PIK3CA, PSMA1, PSMA2, TRAF6, PSME4, ELMO1, ELMO2, PSME2, PRKCQ, CRK, PSMD12, PSMD11, PSMD14, SHC1, PIK3R2, PLA2G6, MALT1, PSMB10, NCKIPSD, MAPK9, MAPK8, NRAS, PSMB4, PSMB3, P…	<0.001	0.0478552
DNA repair and replication	GO_TELOMERE_CAPPING	1.72684	11	HIST1H4A, RAD50, ACD, DCLRE1C, HIST1H4B, HIST4H4, HIST1H4L, TERF2IP, NBN, HIST1H4E, HIST1H4F	0.00536673	0.0479198
RNA transcription and maturation	GO_TERMINATION_OF_RNA_POLYMERASE_II_TRANSCRIPTION	1.72345	26	SLBP, MAZ, FIP1L1, PABPN1, PCF11, MAGOH, DHX38, SNRPD3, CPSF7, CHTOP, NCBP2, THOC1, THOC3, THOC2, THOC5, THOC7, CDC40, THOC6, SETX, NUDT21, SARNP, SRSF4, SNRPE, SLU7, SRSF7, SRSF9	<0.001	0.0483308
Mitochondrial respiration	KEGG_PARKINSONS_DISEASE	1.66058	65	COX7B, COX4I1, NDUFA10, ATP5C1, PARK7, ATP5G2, COX6A1, ATP5G1, COX7C, PARK2, UCHL1, CASP3, UQCRFS1, NDUFC2, SDHC, NDUFC1, SDHD, ATP5F1, SDHA, SDHB, COX7A2L, NDUFS8, NDUFS6, NDUFS4, UQCRC1, NDUFS3, VDAC3, NDUFS1, VDAC1, SLC25A6, NDUFB9, NDUFB8, NDUFB7, NDUFB6, UBA7, NDUFB5, NDUFB4, NDUFB3, ATP5A1, HTRA2, ATP5J, NDUFB1, UQCR11, COX7A2, UQCR10, UBE2J2, COX5B, UBE2J1, ATP5D, CYC1, NDUFV3, NDUFV2, NDU…	<0.001	0.0513724
RNA transcription and maturation	GO_RNA_POLYMERASE_COMPLEX	1.7141	37	GTF2A1, GTF2A2, CTDP1, INTS10, TAF9, WDR61, CDC73, POLR2C, RPRD1B, POLR2G, POLR2I, TBP, POLR3GL, TAF13, TAF11, PAPD4, PEX2, MED4, GTF2F2, MED6, POLA2, POLR3B, ERCC3, POLR1B, TADA3, MCM3, POLR1D, INTS4, TBPL1, TAF4B, POLR1E, INTS6, TAF5, INTS9, POLR3K, TP53, TAF2	<0.001	0.0515009
Other	GO_VACUOLE_ORGANIZATION	1.71151	65	HEXB, SNX10, WDR45, LYST, MFSD8, RB1CC1, CHMP1B, EPG5, ACP2, VPS36, PDCD6IP, AKTIP, VPS33B, ATG9A, LIX1L, VPS37A, MYO7A, VPS37B, ATG13, ATG12, PACS2, ALS2, RAB34, CHMP3, CHMP4B, CHMP7, STAM2, VPS25, ATG4D, CHMP5, BECN1, RAB1A, RAB5B, TSG101, VPS4B, VPS4A, CLCN3, CLN8, CLN6, TMEM165, CLN3, RAB23, ZKSCAN3, STX6, MFN2, VPS16, MBTPS1, SNAPIN, VTA1, HPS1, HPS4, RAB27A, HOOK3, TPCN2, P2RX7, KIAA0226, H…	<0.001	0.0527459
Proteasome, regulation of cell cycle, signaling	REACTOME_JNK_C_JUN_KINASES_PHOSPHORYLATION_AND_ACTIVATION_MEDIATED_BY_ACTIVATED_HUMAN_TAK1	1.65522	9	MAPK9, MAPK8, IRAK1, RIPK2, TAB3, NOD1, TAB2, TAB1, MAP3K7	0.0112994	0.053432	Cell signaling
Proteasome, regulation of cell cycle, signaling	REACTOME_DEADENYLATION_OF_MRNA	1.65582	6	CNOT6, CNOT7, CNOT3, CNOT10, CNOT8, PAIP1	0.0149813	0.0535562
Other	GO_IRE1_MEDIATED_UNFOLDED_PROTEIN_RESPONSE	1.70681	29	GSK3A, ACADVL, DCTN1, SHC1, FKBP14, GOSR2, CXXC1, ADD1, SEC61A2, SEC61A1, TATDN2, SERP1, ASNA1, EXTL3, KLHDC3, ZBTB17, HSPA5, DDX11, GFPT1, YIF1A, ARFGAP1, DNAJC3, ERN1, CTDSP2, SRPRB, HDGF, TPP1, PREB, TLN1	0.00332779	0.0544446
RNA transcription and maturation	GO_RIBONUCLEOPROTEIN_COMPLEX_SUBUNIT_ORGANIZATION	1.7046	68	ISY1, HBS1L, TXNL4B, FASTKD2, MRPS11, GEMIN2, CELF4, USP39, SART3, OGFOD1, KIF5B, LUC7L, EIF2D, SNRPD3, RBM5, EIF2A, CCRN4L, NSUN4, USP4, PIH1D1, CIRBP, RC3H1, DICER1, MRPS7, CRNKL1, PTBP2, CDC40, PATL1, RBMXL1, PRPF6, CLNS1A, MRTO4, SBDS, CD2BP2, LUC7L3, SNRPE, GEMIN7, SNRPC, GEMIN8, SNRNP200, SLU7, MRRF, SRSF9, DDX28, CDC123, DDX1, TAF9, RPS27L, RPF2, NOL3, MRPL11, TGS1, SRSF10, MDN1, SRPK2, MC…	<0.001	0.0549341
RNA transcription and maturation	GO_NUCLEAR_BODY	1.70381	111	RB1, ZNF451, GEMIN2, SMC6, PARK7, PNN, PPP1CC, FBL, CWC22, MAGOH, CCNL2, NBN, TRIM22, PIAS3, ANGEL2, NSMCE2, METTL3, THOC1, THOC3, THOC2, CRNKL1, THOC7, THOC6, PRPF4, PRPF6, THAP7, SARNP, PSME4, NHP2, CD2BP2, PPIH, SRSF4, GEMIN7, PPIG, SNRPC, GEMIN8, CBLL1, TP53, DDX1, ZBTB1, EP400, GAR1, N4BP1, CHTOP, CREBBP, CPSF6, CBX5, SS18L1, PYHIN1, SETD1A, EAF1, KLHL20, ISG20, SON, TDP2, CDK12, NOP10, ATR,…	<0.001	0.055018
DNA repair and replication	GO_PEPTIDYL_LYSINE_MODIFICATION	1.70496	95	TOP2A, ZNF451, CRTC2, SETD3, PRDM9, NUP107, SETD8, CETN2, SETD6, DPY30, EHMT1, ASH2L, SMC6, SMC3, SUV420H1, IFIH1, HERC2, ING3, SENP5, NUP62, SCMH1, EP300, EPC1, KAT8, MAP3K7, MEN1, NCOA1, PIAS3, BRD1, PARP1, NSMCE2, ACTL6A, MSL2, NSMCE1, WDR75, MUL1, MSL3, CDYL, ASH1L, RANGAP1, SIRT1, TOPORS, SIRT2, HCFC1, SENP1, JMJD6, SIRT3, NUP93, KAT2B, MED24, HAT1, TET3, BIRC5, FAM76A, NUP98, TP53, NAA60, N…	<0.001	0.0551063
DNA repair and replication	REACTOME_G2_M_CHECKPOINTS	1.64864	14	RFC5, RFC3, RFC4, HUS1, CDC7, CDC45, ORC1, RPA3, MCM3, MCM5, MCM6, ATRIP, ATR, RAD9A	0.0124555	0.0557145
Proteasome, regulation of cell cycle, signaling	PID_RAC1_PATHWAY	1.64889	26	CYFIP2, ATF2, ARPC1B, BRK1, IQGAP1, MAPK9, MAPK8, ARHGDIA, CTNNA1, WASF2, PAK2, STAT5A, ACTR3, ACTR2, MAP2K4, MAP3K1, CYBB, ARPC4, CYBA, ARPC5, MAPK14, ABI1, CTNNB1, CRK, PLCB2, BCAR1	0.00339559	0.0560791
DNA repair and replication	GO_REPLICATION_FORK	1.69976	18	RFC5, RFC3, RFC4, PCNA, UHRF1, XRCC3, XPA, CDC5L, PLRG1, BAZ1B, POLA2, RAD51D, CDC45, CHRAC1, TOP1MT, RPA3, MCM3, NBN	<0.001	0.0563532
Mitochondrial respiration	GO_MITOCHONDRION_ORGANIZATION	1.69802	176	MTCH2, RAB3A, FAM13B, NDUFA10, PARK7, ALKBH7, GABPB1, YARS2, TOMM20, CHCHD4, COL4A3BP, MTRF1, LONP1, PMPCA, MPV17, CHCHD1, TP63, SLC25A46, RARS2, AGTPBP1, DNAAF2, SLC35C1, ATG9A, TOMM34, MRPS18B, MRPS18A, MUL1, TRNT1, CRNKL1, TUFM, MRPS18C, HCFC1, NUP93, YME1L1, TFAM, DNA2, AURKAIP1, TP53, GGNBP1, NDUFB11, COX18, MRPL19, HTRA2, SLC1A4, NRF1, MRPL15, MRPL10, MTM1, MRPL11, PRDX3, APOO, BLOC1S1, BLO…	<0.001	0.056396	Mitochondrion
DNA repair and replication	GO_CHROMATIN_SILENCING_AT_RDNA	1.69886	22	HIST1H3J, HIST1H4L, MBD2, SIRT1, SIRT2, HIST1H4A, HIST1H4B, HIST1H3A, HIST2H4B, HIST4H4, HIST1H3F, HIST1H4H, HIST1H3H, HIST1H4I, HIST1H3I, HIST1H3B, HIST1H3C, HIST1H4D, HIST1H4E, HIST1H3D, HIST1H4F, HIST1H3E	0.00519931	0.0565346
Mitotic cell cycle	GO_SPINDLE_ASSEMBLY	1.69613	51	HAUS6, KIF11, HAUS1, ASPM, TPX2, KIF2A, KIF3B, KIFC1, FAM175B, TUBGCP5, ZNF207, BIRC5, CLASP1	<0.001	0.056742	Cell cycle
Mitochondrial translation and organization	GO_CERAMIDE_BIOSYNTHETIC_PROCESS	1.69392	15	CERS4, CERS6, SAMD8, GBA, CLN8, P2RX7, UGT8, SMPD2, SPTLC1, SMPD4, SMPD1, DEGS1, ST3GAL2, ST6GALNAC6, CERS2	0.00181159	0.0569439
DNA repair and replication	GO_PROTEIN_DNA_COMPLEX_SUBUNIT_ORGANIZATION	1.69283	57	CETN2, HJURP, CTCF, CHAF1B, SART3, MIS18BP1, EP300, ARID2, HIST1H1B, HELLS, SMARCC1, PARP1, ATRX, CHD1L, SOX12, RAD23B, MED6, DDB2, RBX1, RAD51D, HIST4H4, HAT1, PSME4, POLR1E, NAA60, SMARCD1, GTF2A2, XPA, CDC45, UBN1, HIST1H3F, H1FX, HIST1H3H, SMYD3, HIST1H3I, HIST1H3B, HIST1H3C, HIST1H3E, SMARCE1, CENPV, HIST1H4L, TAF11, XRCC3, NAP1L4, HIST1H4A, HIST1H4B, ERCC3, NASP, RPA3, ANP32E, CENPM, CENPN,…	<0.001	0.0569464
Proteasome, regulation of cell cycle, signaling	GO_PROTEIN_UBIQUITINATION_INVOLVED_IN_UBIQUITIN_DEPENDENT_PROTEIN_CATABOLIC_PROCESS	1.69319	26	RNF34, ANAPC16, UHRF1, KLHL15, CUL2, KEAP1, RNF7, RCHY1, HERC5, HERC2, CDC26, UBR5, UBE2C, AMFR, SIAH1, UBE2E1, KLHL3, RBX1, RNF146, ITCH, CDC16, KLHL8, STUB1, TRIM32, DZIP3, MAD2L1	<0.001	0.0570312
Other	GO_REGULATION_OF_AUTOPHAGY	1.68781	83	GSK3A, SCOC, PHF23, USP33, PARK7, NRBP2, STK11, UCHL1, SPTLC1, TBK1, HERC1, RB1CC1, CASP3, CASP1, EP300, PIP4K2A, KAT8, PIP4K2B, CAPN1, TRIM65, TRIM22, SH3GLB1, ATP6V0B, ATP6V1G1, RIPK2, DAPK2, ACTL6A, WDR75, SIRT1, RAB33A, SIRT2, HAX1, RRAGC, TBC1D5, EXOC4, TBC1D25, ULK1, PAFAH1B2, ATP6V1A, BECN1, PRKAA1, RAB1B, GBA, MTMR8, ITPR1, HTRA2, NOD1, VPS26A, PIK3R2, RNF5, HDAC6, PARL, MTM1, MAPK8, LARP…	<0.001	0.0571096
Mitochondrial respiration	GO_MITOCHONDRIAL_RESPIRATORY_CHAIN_COMPLEX_ASSEMBLY	1.68816	35	NDUFB9, NDUFB8, NDUFA13, AARS2, NDUFB7, NDUFB6, NDUFA11, NDUFB11, NDUFB5, NDUFA12, NDUFB4, NDUFA10, NDUFB3, UQCR10, SAMM50, AIFM1, NDUFV3, NDUFV2, NDUFV1, NDUFA9, NDUFA8, NDUFA7, NDUFA6, NDUFA5, NDUFA2, NDUFC2, NDUFC1, OXA1L, NDUFS8, NDUFS6, NDUFAB1, NDUFS4, NDUFS3, TFAM, NDUFS1	<0.001	0.0572073
Mitotic cell cycle	GO_CELL_DIVISION	1.6898	77	TOP2A, RB1, CCNT2, CETN2, CCNF, WASL, KIF11, USP39, SMC3, SMC4, SMC2, CKS1B, BABAM1, CDC26, NUSAP1, ZNF207, PELO, TP63, DIS3L2, HELLS, PDCD6IP, LIG1, NSMCE2, HAUS6, GTPBP8, MASTL, HAUS1, CCNA2, ASPM, BIN3, PAPD7, ESPL1, KIF2A, KIFC1, ZFYVE19, ZW10, SPECC1L, CKS2, BIRC5, CHMP3, KIF20A, ARF6, BECN1, ANAPC13, TSG101, ANAPC16, GNAI3, CDCA8, NEDD9, NSL1, PARD6A, RAD21, SNX9, MYH10, CLASP1, RAB11FIP4, …	<0.001	0.0573352
RNA transcription and maturation	GO_DNA_DIRECTED_RNA_POLYMERASE_II_HOLOENZYME	1.68601	30	GTF2A1, GTF2A2, CTDP1, INTS10, TAF9, WDR61, CDC73, POLR2C, RPRD1B, POLR2G, POLR2I, TBP, TAF13, INTS3, TAF11, PEX2, MED4, GTF2F2, MED6, ERCC3, TADA3, INTS4, TBPL1, TAF4B, TAF7, INTS6, TAF5, INTS9, TP53, TAF2	<0.001	0.0575401
RNA transcription and maturation	GO_NUCLEOTIDYLTRANSFERASE_ACTIVITY	1.68648	34	GALT, FICD, TAMM41, RPAP1, THG1L, GMPPB, UGP2, CHRAC1, POLR2C, PAPOLG, POLD2, GMPPA, REV3L, POLR2G, POLR2I, NANS, MB21D1, PNPT1, POLR3GL, REV1, TRNT1, COASY, POLA2, OAS1, POLR3B, PAPD7, TEP1, OAS2, POLR1B, MED21, POLR1D, POLR1E, POLR3K, CDS2	<0.001	0.0575754
Proteasome, regulation of cell cycle, signaling	PID_CD8_TCR_PATHWAY	1.6384	30	SHC1, CD80, PRF1, CD3G, CD3E, CD3D, MALT1, IKBKB, NRAS, RAP1A, GRAP2, AKT1, CSK, FYN, PLCG1, IKBKG, CHUK, PRKCB, VAV1, PTPRC, TRPV6, STIM1, CD8B, CD8A, LCK, TRAF6, CD28, PRKCQ, CD247, MAP3K14	0.00501672	0.0606586	Cell signaling
DNA repair and replication	GO_HISTONE_BINDING	1.6761	58	PHF2, ZMYND8, HJURP, ING1, IPO7, PHF8, CHAF1B, SART3, ING3, UIMC1, SPIN1, KAT8, BCAS3, BRD1, PRKCB, SFMBT2, PIH1D1, ATRX, MSL3, CDYL, BAZ1B, SIRT1, MSH6, HIST4H4, HAT1, PSME4, GLYR1, L3MBTL2, UHRF1, FAM156A, HIST1H3A, HIST1H3F, HIST1H3H, TP53BP1, HIST1H3I, HIST1H3B, HIST1H3C, BRD4, WDTC1, HIST1H3E, SUZ12, KDM4A, CBX7, CBX5, HIST1H4L, PHF12, ATAD2, SMARCA2, HIST1H4A, HIST1H4B, ANP32E, PHF13, NCAPD…	<0.001	0.0613548
tRNA metabolic process	GO_LIGASE_ACTIVITY	1.67666	18	ZNF451, MRPL39, PFAS, YARS2, HERC5, UCHL1, HERC2, TRIM4, RARS, FPGS, TRIM22, RARS2, MCCC2, WARS, PARP1, LIG1, PARP2, MARS2, NSMCE2, MSL2, NSMCE1, ZFP91, MUL1, TOPORS, RNF40, RNF41, PJA1, RBX1, TRAIP, LARS2, SARS2, DALRD3, KARS, MTHFD2, TRAF3, PCCB, G2E3, SUCLG1, GARS, RBCK1, CBLL1, TRIM56, RNF34, UHRF1, AASDH, UBA5, RCHY1, RNF4, ACACA, MTHFD1L, RNF139, UBR7, RNF138, UBR5, HLTF, HARS, RIMKLB, FDXA…	<0.001	0.061356
DNA repair and replication	REACTOME_DNA_REPAIR	1.63464	31	FEN1, PCNA, XPA, POLR2C, POLD2, REV3L, USP1, POLR2G, NBN, TP53BP1, POLR2I, RFC5, MBD4, RFC3, XRCC6, RFC4, LIG1, MGMT, XRCC5, ZBTB32, FANCA, REV1, XRCC1, RAD23B, FANCG, DDB2, RAD50, ERCC3, RPA3, APEX1, ATR	0.00165289	0.0621678	DNA damage / DNA repair
Proteasome, regulation of cell cycle, signaling	BIOCARTA_G1_PATHWAY	1.63055	13	RB1, CDKN1B, SMAD3, TGFB3, DHFR, TFDP1, CDK6, CDK4, CCNE1, ATM, SKP2, TP53, ATR	0.0288809	0.0631175
Other	REACTOME_TRANS_GOLGI_NETWORK_VESICLE_BUDDING	1.63165	27	TFRC, CLTC, AP4E1, CLTA, ARRB1, TGOLN2, SNX2, BLOC1S1, AP1S2, SNX9, SNX5, TXNDC5, AP1M1, SNAPIN, GBF1, DTNBP1, HIP1R, AP1B1, AP3B1, PUM1, IGF2R, DNM2, GAK, CPD, LOC643454, DNASE2, PICALM	0.00527241	0.0632412
DNA repair and replication	GO_GENE_SILENCING	1.67115	60	NUP107, CELF1, HIST2H2AB, DPY30, IPO8, HENMT1, NUP62, SCMH1, XPO5, HIST1H2AE, HIST1H2AD, SNIP1, HIST1H2AC, HIST1H2AM, HELLS, HIST1H2AL, CNOT6L, NUP210, H2AFZ, NCBP2, METTL3, MSL3, DICER1, SIRT1, SND1, SIRT2, TSN, MRPL44, NUP93, HIST4H4, MORF4L2, NUP50, HAT1, NUP54, NUP98, HDAC5, NUP205, POM121, DNMT1, HIST1H3J, AAAS, NUP160, HIST1H3A, HIST2H4B, ERI1, NUP85, POLR2C, HIST1H3F, POLR2G, HIST1H3H, HIS…	<0.001	0.0637729	DNA damage / DNA repair
DNA repair and replication	GO_CELLULAR_RESPONSE_TO_UV	1.66901	19	USP47, PCNA, TMEM161A, RHBDD1, XPA, ZBTB1, EIF2AK4, INO80, SIRT1, EIF2S1, DDB2, MAPK9, IMPACT, STK11, MC1R, EP300, TP63, N4BP1, ATR	<0.001	0.0647356
DNA repair and replication	GO_DNA_PACKAGING	1.65849	48	TOP2A, NAA60, CDCA5, AKAP8L, HJURP, CTCF, SMC4, SMC2, CHAF1B, SART3, AIFM1, MIS18BP1, UBN1, NUSAP1, HIST1H3F, H1FX, HIST1H3H, SMYD3, HIST1H3I, HIST1H3B, HIST1H3C, HIST1H1B, HIST1H3E, HELLS, CENPV, NAA10, HIST1H4L, ATRX, NAP1L4, SRPK1, HIST1H4A, CDAN1, HIST1H4B, PAPD7, NASP, HIST4H4, HAT1, PSME4, CENPM, ACIN1, PHF13, CENPN, NCAPD2, CENPO, ANP32B, TP53, HIST1H4E, HIST1H4F	<0.001	0.0675069
DNA repair and replication	GO_PEPTIDE_N_ACETYLTRANSFERASE_ACTIVITY	1.65803	17	NAA50, NCOA1, NAA30, GTF3C4, NAA10, TAF9, ELP4, HCFC1, TADA2B, KAT2B, MED24, TADA2A, ING3, TADA3, HAT1, EP300, EPC1	<0.001	0.0675164
Proteasome, regulation of cell cycle, signaling	GO_REGULATION_OF_CHROMOSOME_ORGANIZATION	1.65983	61	RB1, PHF2, ZNF451, AKAP8L, PTEN, PHF8, SART3, CDC26, ZNF207, ANKRD32, EP300, NBN, MAP3K4, HIST1H1B, PARP1, EED, PIH1D1, NSMCE2, ATRX, PAX5, SIRT1, RNF40, GNL3, KAT2B, EID1, SFPQ, ESPL1, PAX7, ZW10, GORASP1, PRKCQ, BECN1, RTEL1, CAMK2D, UHRF1, CDCA5, WDR61, RNF4, MAPK8, CDC45, TNKS2, UBR5, CTC1, KDM4A, CENPV, ACD, UBE2C, XRCC5, XRCC3, ATAD2, TADA2B, CCT6A, RAD50, TADA2A, SNW1, TADA3, CTNNB1, BCOR,…	<0.001	0.0676664	DNA damage / DNA repair
Mitochondrial respiration	GO_CELLULAR_RESPIRATION	1.65919	75	COX7B, NDUFA13, NDUFA11, FASTKD2, NDUFA12, COX4I1, NDUFA10, ETFA, COX6A1, COX7C, NNT, IDH3B, PMPCB, UQCRFS1, DLAT, NDUFC2, SDHC, NDUFC1, SDHD, SDHA, SDHB, SIRT3, OXA1L, COX7A2L, NDUFS8, SDHAF2, NDUFS6, CAT, NDUFS4, UQCRC1, NDUFS3, NDUFS1, MTFR1, SUCLG1, SLC25A12, FXN, DLD, SLC25A14, SLC25A13, NDUFB9, NDUFB8, NDUFB7, NDUFB6, NDUFB11, NDUFB5, COX15, NDUFB4, NDUFB3, DLST, UQCR11, UQCR10, COX5B, TBRG…	<0.001	0.067705
Proteasome, regulation of cell cycle, signaling	GO_REGULATION_OF_CELLULAR_PROTEIN_CATABOLIC_PROCESS	1.65673	87	RB1, ARAF, PTEN, KEAP1, RNF19B, PARK7, FBXO22, PSMD8, NUB1, PSMD6, RNF114, CDC26, SUFU, PSMD2, RNF19A, PSMD3, ZNF207, BBS7, BTRC, SKP1, SMARCC1, USP5, NSMCE2, ATPIF1, UBE2E1, AXIN1, TEX14, RAD23B, RNF40, UCHL5, SIRT2, SENP1, PSMA5, PSMA3, PSMA4, ESPL1, PSMA2, ZW10, GORASP1, PSME4, UBE2V2, PSME2, TRIB3, ANAPC5, TRIB2, RAB1A, PSMD12, PSMD11, TMF1, ANAPC16, PSMD14, GBA, TAF9, PTTG1IP, RCHY1, USP19, …	<0.001	0.0677386
Proteasome, regulation of cell cycle, signaling	GO_POSITIVE_REGULATION_OF_CELLULAR_PROTEIN_CATABOLIC_PROCESS	1.66003	68	RB1, PTEN, KEAP1, RNF19B, FBXO22, PSMD8, NUB1, PSMD6, RNF114, CDC26, PSMD2, RNF19A, PSMD3, PSMD1, BBS7, BTRC, SKP1, USP5, NSMCE2, ATPIF1, UBE2E1, AXIN1, RNF40, SIRT2, PSMA5, PSMA3, PSMA4, ESPL1, PSMA2, GORASP1, PSME4, UBE2V2, PSME2, TRIB3, ANAPC5, TRIB2, RAB1A, PSMD12, PSMD11, ANAPC16, PSMD14, GBA, PTTG1IP, RCHY1, PSMB10, ANAPC11, PSMB4, RNF139, RNF138, PSMB3, PSMF1, SOCS4, UBQLN2, ANKIB1, UBE2C,…	<0.001	0.0679115
DNA repair and replication	REACTOME_TELOMERE_MAINTENANCE	1.62079	18	RFC5, RFC3, FEN1, ACD, RFC4, PCNA, LIG1, HIST1H4L, H2AFZ, HIST1H4A, POLA2, HIST1H4B, HIST4H4, RPA3, POLD2, NHP2, DNA2, HIST1H4F	0.00335008	0.0682169	DNA damage / DNA repair
RNA transcription and maturation	REACTOME_FORMATION_OF_RNA_POL_II_ELONGATION_COMPLEX_	1.61774	10	CCNT2, CTDP1, ERCC3, NCBP2, POLR2C, TCEB3, POLR2G, SSRP1, POLR2I, GTF2F2	0.0142096	0.0694895
Proteasome, regulation of cell cycle, signaling	GO_POSITIVE_REGULATION_OF_CHROMOSOME_ORGANIZATION	1.65282	34	RB1, BECN1, RTEL1, AKAP8L, PTEN, WDR61, SART3, TNKS2, ANKRD32, EP300, NBN, MAP3K4, HIST1H1B, ACD, EED, PIH1D1, NSMCE2, ATRX, SIRT1, RNF40, GNL3, TADA2B, CCT6A, KAT2B, RAD50, SFPQ, TADA2A, SNW1, ESPL1, PAX7, GORASP1, CTNNB1, PRKCQ, ATR	<0.001	0.0699422
Other	GO_TOR_SIGNALING	1.65046	9	CCDC88A, LARP1, RPS6KB1, EIF4EBP1, EIF4EBP2, RICTOR, PRR5L, FNIP1, MTOR	0.0135659	0.0711377
Proteasome, regulation of cell cycle, signaling	GO_REGULATION_OF_CELL_CYCLE_PHASE_TRANSITION	1.64802	107	RB1, PSMD8, PSMD6, CDC26, PSMD2, PSMD3, ZNF207, EP300, NBN, BTRC, FBXO7, TP63, MEN1, SKP1, TMOD3, NSMCE2, UBE2E1, HUS1, DGKZ, RINT1, SLFN11, ZW10, PSME4, PSME2, PRKCQ, ANAPC5, ATF5, TP53, RNASEH2B, PSMD12, PSMD11, ANAPC16, PSMD14, CDCA5, GIGYF2, ANAPC11, SFN, CLSPN, PSMF1, CTC1, CREBBP, UBE2C, RCC2, XRCC3, MAD2L1BP, CNOT10, CDC7, INO80, PHOX2B, FBXO31, CNOT6, CNOT7, CDK4, CDC16, CNOT3, BCL2, CDK1…	<0.001	0.0717483
DNA repair and replication	REACTOME_ACTIVATION_OF_THE_PRE_REPLICATIVE_COMPLEX	1.61234	8	POLA2, CDC45, ORC1, RPA3, MCM3, CDC7, MCM5, MCM6	0.00883392	0.0724509
Proteasome, regulation of cell cycle, signaling	REACTOME_TAK1_ACTIVATES_NFKB_BY_PHOSPHORYLATION_AND_ACTIVATION_OF_IKKS_COMPLEX	1.61134	11	IKBKB, CHUK, IRAK1, RIPK2, TAB3, S100A12, NOD1, TAB2, TAB1, MAP3K7, NFKBIB	0.016158	0.0725173	Cell signaling
Proteasome, regulation of cell cycle, signaling	GO_REGULATION_OF_PROTEIN_MODIFICATION_BY_SMALL_PROTEIN_CONJUGATION_OR_REMOVAL	1.63911	105	PARK7, FBXO22, PARK2, PSMD8, PSMD6, CDC26, PSMD2, PSMD3, CAPN3, PSMD1, SKP2, BTRC, TRIM21, SKP1, PIAS3, DAXX, USP4, FBXO2, UBE2E1, MUL1, GTPBP4, RNF40, PSME4, PSME2, TRIB3, ANAPC5, PSMD12, PSMD11, PAXIP1, ANAPC16, CCDC23, PSMD14, DCUN1D1, DCUN1D2, PTTG1IP, ANAPC11, BAG5, UBR5, PSMF1, N4BP1, HSPA5, UBE2C, SMURF1, XRCC3, GLMN, NMI, AIMP2, CDC16, CCDC22, OGT, PHF23, PTEN, ARRB1, PTPN22, ARRB2, BMI1,…	<0.001	0.0730437
Proteasome, regulation of cell cycle, signaling	GO_NEGATIVE_REGULATION_OF_PROTEIN_MODIFICATION_BY_SMALL_PROTEIN_CONJUGATION_OR_REMOVAL	1.63742	62	UBXN1, UBE2D1, ARRB1, PARK7, ARRB2, PSMD8, PSMD6, CDC26, SUFU, PSMD2, PSMD3, CAPN3, PSMD1, TRIM21, PIAS3, USP4, UBE2E1, GTPBP4, PSMA5, PSMA3, PSMA4, PSMA1, PSMA2, PSME2, SPOPL, ANAPC5, OTUB1, PSMD12, PSMD11, ANAPC16, CCDC23, PSMD14, RNF4, PSMB10, ANAPC11, PSMB4, BAG5, PSMB5, PSMB2, PSMB3, UBR5, PSMB1, FYN, PSMF1, WNT1, N4BP1, UBE2C, GLMN, PSMB8, MTOR, PML, MAD2L2, PSMC5, PSMC6, PSMC3, PSMC1, CDC1…	<0.001	0.0731445
Mitochondrial translation and organization	GO_STRUCTURAL_CONSTITUENT_OF_RIBOSOME	1.64181	62	SLC25A1, SLC25A3, MRPS16, MRPS14, MRPS11, RPLP0, MRPL36, MRPL37, MRPL34, MRPL35, MRPL33, MRPL4, MRPL42, MRPL3, MRPL2, SLC25A40, MRPL9, RPS9, RPS5, MRPS23, MRPS18B, MRPS21, MRPS18A, MRPS2, MRPL47, RPSA, MRPS7, MRPS6, MRPS5, MRPS18C, SLC25A15, MRPL51, SLC25A17, MRTO4, SLC25A12, SLC25A11, SLC25A14, SLC25A13, RPS4Y2, MRPS35, MRPS36, MRPL19, MRPS34, RPS27L, MRPL14, MRPL15, MRPS30, RPS4Y1, MRPL12, MRPL…	<0.001	0.0732827
Other	GO_ENDOPLASMIC_RETICULUM_GOLGI_INTERMEDIATE_COMPARTMENT	1.63645	28	COPB1, RAB1B, CLN8, INPP5B, LMAN1, PIEZO1, GNPNAT1, TMED2, STX5, MAN1A1, WHAMM, TMED5, TMED9, CCDC115, SLC35C2, DICER1, TMEM199, SEC23IP, RER1, RAB37, VMA21, GORASP1, NUCB1, CNIH2, ERGIC3, PTPN2, CNIH4, BET1	<0.001	0.0734892
DNA repair and replication	GO_CHROMATIN_REMODELING	1.6392	35	RB1, INO80B, HJURP, ZBTB1, TTF1, CHRAC1, TOP1MT, TP63, BRD4, SMARCE1, HELLS, CENPV, SMARCC1, HIST1H4L, PIH1D1, ACTL6A, ATRX, MSL3, CHD1L, INO80, BAZ1B, SMARCA2, TADA2B, KAT2B, HIST1H4A, TADA2A, HIST1H4B, HIST4H4, PAX7, ANP32E, CTNNB1, CENPM, CENPN, CENPO, HIST1H4F	0.0016129	0.0736586
Other	BIOCARTA_CTCF_PATHWAY	1.60578	11	PPP2CA, TGFBR3, CDKN1B, RPS6KB1, PIK3CA, TGFB3, PTEN, MDM2, TP53, MTOR, TGFBR2	0.0213904	0.0754569
DNA repair and replication	PID_FANCONI_PATHWAY	1.60082	15	RFC5, RFC3, RFC4, TOP3A, XRCC3, FANCA, HUS1, RAD50, USP1, TOPBP1, NBN, ATRIP, FAN1, ATR, RAD9A	0.0127505	0.0761507
Proteasome, regulation of cell cycle, signaling	GO_REGULATION_OF_CELL_CYCLE_PROCESS	1.63145	110	RB1, PRDM9, CCNF, SMC3, CTGF, PSMD6, CDC26, PSMD2, PSMD3, NUSAP1, ZNF207, ANKRD32, EP300, NBN, TP63, MEN1, SH3GLB1, TMOD3, NSMCE2, UBE2E1, THOC1, HUS1, THOC5, DGKZ, RINT1, SLFN11, ZFYVE19, ZW10, PSME2, PRKCQ, ATF5, AURKAIP1, RNASEH2B, PSMD11, ANAPC16, CDCA5, PIK3R4, GIGYF2, ORC1, KIF3B, RPRD1B, CLSPN, ZNF268, RAB11FIP4, WNT4, CTC1, UBE2C, XRCC3, MAD2L1BP, CNOT10, CDC7, INO80, PHOX2B, FBXO31, TPX2…	<0.001	0.0763352	Cell cycle
DNA repair and replication	REACTOME_EXTENSION_OF_TELOMERES	1.60227	11	RFC5, POLA2, RFC3, FEN1, RFC4, PCNA, LIG1, RPA3, POLD2, NHP2, DNA2	0.0135135	0.0764617	DNA damage / DNA repair
RNA transcription and maturation	REACTOME_MRNA_SPLICING_MINOR_PATHWAY	1.60308	34	SF3B4, SF3B5, SF3B2, NCBP2, GTF2F2, LSM2, SNRNP40, PRPF6, POLR2C, POLR2G, SNRPE, SNRPD3, POLR2I, SNRNP200	0.0160714	0.0765266
Mitotic cell cycle	PID_E2F_PATHWAY	1.60115	24	RB1, RRM1, CBX5, XRCC1, TYMS, SIRT1, SMARCA2, CCNA2, DHFR, KAT2B, CASP7, RBL1, TFDP1, ORC1, TFDP2, SP1, CCNE1, MCM3, EP300, E2F2, E2F3, TOPBP1, E2F4, CES2	0.00646204	0.0766191	DNA damage / DNA repair
RNA transcription and maturation	REACTOME_TRANSPORT_OF_MATURE_TRANSCRIPT_TO_CYTOPLASM	1.59749	16	SLBP, NUP205, NUP107, NCBP2, AAAS, CDC40, NUP93, NFX1, MAGOH, NUP62, NUP35, DHX38, SRSF4, RAE1, NUPL1, SRSF9	0.00688468	0.0777597
DNA repair and replication	REACTOME_MEIOTIC_RECOMBINATION	1.59253	40	HIST1H2BM, PRDM9, HIST1H2BO, HIST1H3J, HIST1H2BL, HIST1H2BK, HIST1H3A, HIST2H4B, HIST1H3F, HIST1H2AE, HIST1H2AD, HIST1H3G, HIST1H3H, NBN, HIST1H3I, HIST1H3B, HIST1H3C, HIST1H3D, HIST1H2AC, HIST1H3E, HIST1H4L, H2AFZ, TOP3A, HIST1H2AJ, MLH1, HIST1H4A, RAD50, HIST1H4B, HIST4H4, CDK4, RPA3, CDK2, HIST1H4H, ATM, HIST1H4I, HIST1H2BH, HIST1H2BB, HIST1H4D, HIST1H4E, HIST1H4F	0.0118644	0.0804863
Proteasome, regulation of cell cycle, signaling	GO_ANTIGEN_RECEPTOR_MEDIATED_SIGNALING_PATHWAY	1.6188	70	DENND1B, UBE2D2, PTEN, PIK3CD, PTPRJ, CD3G, CD3E, CD3D, IKBKB, PSMD8, PSMD6, STK11, IGHG1, PSMD2, GRAP2, PSMD3, CD38, CTLA4, PSMD1, BTRC, MAP3K7, SKP1, CHUK, RIPK2, FBXW11, PRKCB, PDE4D, PSMA5, PSMA3, PSMA4, PIK3CA, PSMA2, LCK, TRAF6, PSME4, PSME2, PRKCQ, RBCK1, TNFRSF21, SKAP1, PSMD12, PSMD11, PSMD14, PIK3R2, MALT1, PSMB10, FYB, PSMB4, PSMB3, MAPK1, CSK, NCKAP1L, PLCG1, PSMF1, PAK2, NFKB1, PSMB8…	<0.001	0.0809345
Other	GO_REGULATION_OF_GENE_SILENCING	1.61703	24	PHF2, SETDB1, HIST1H3J, UHRF2, UHRF1, ATAD2, HMGA1, PUM1, SIRT1, PHF8, FXR1, CDC45, HIST1H3A, NCOR1, MIER1, XPO5, HIST1H3F, HIST1H3H, ZNF304, HIST1H3I, HIST1H3B, HIST1H3C, HIST1H3D, HIST1H3E	0.00672269	0.0811256
RNA transcription and maturation	REACTOME_ABORTIVE_ELONGATION_OF_HIV1_TRANSCRIPT_IN_THE_ABSENCE_OF_TAT	1.5906	4	POLR2C, POLR2G, POLR2I, GTF2F2	0.012939	0.0811827
Proteasome, regulation of cell cycle, signaling	GO_RNA_CATABOLIC_PROCESS	1.61493	49	FEN1, SMG9, EDC4, MAGOH, PELO, DIS3L2, CCRN4L, NCBP2, RC3H1, PAPD4, PATL1, UHMK1, ERN1, XRN1, OAS2, THRAP3, MRTO4, ETF1, DNA2, SKIV2L2, RNASEH2C, RNASEH2B, RPS4Y1, GSPT2, GSPT1, PPP2CA, EXOSC5, EXOSC10, ERI1, EXOSC9, EXOSC8, POLR2G, PAIP1, PNPT1, LSM1, CNOT10, LSM3, LSM2, PNRC2, PAN2, ISG20, LSM7, CNOT6, LSM6, CNOT7, CNOT3, EIF3E, CNOT8, ABCE1	<0.001	0.082035
RNA transcription and maturation	REACTOME_CLEAVAGE_OF_GROWING_TRANSCRIPT_IN_THE_TERMINATION_REGION_	1.58789	14	SLBP, CPSF7, NCBP2, CDC40, NUDT21, PABPN1, NFX1, PCF11, MAGOH, DHX38, SRSF4, SNRPE, SNRPD3, SRSF9	0.0122378	0.0827333
DNA repair and replication	GO_TRANSFERASE_ACTIVITY_TRANSFERRING_ACYL_GROUPS	1.61139	64	NAA40, ZDHHC5, ZDHHC6, ZDHHC2, LCLAT1, ZDHHC3, HHAT, SPTLC1, ING3, CPT2, SCP2, DBT, EP300, EPC1, GNPNAT1, CHAC1, TGM5, NCOA1, CERS4, NAA30, CERS6, ESCO1, DGAT1, ELOVL5, ZDHHC12, ZDHHC13, CPT1C, ZDHHC17, HCFC1, HADHB, GNPAT, KAT2B, MED24, SOAT1, HAT1, PAFAH1B2, CERS2, AGPAT5, AGPAT6, NAA60, GTF3C4, ZDHHC20, TAF9, ZDHHC24, LCAT, ZDHHC21, AGPAT2, ACAT1, NAA50, SMARCE1, ATE1, NAA10, IFNB1, QPCTL, ELP…	<0.001	0.0831095
Other	GO_REGULATION_OF_RESPONSE_TO_EXTRACELLULAR_STIMULUS	1.60751	55	GSK3A, SCOC, PHF23, PARK7, NRBP2, UCHL1, SPTLC1, TBK1, CASP3, PIP4K2A, PIP4K2B, CAPN1, SH3GLB1, MKKS, ATP6V0B, ATP6V1G1, RIPK2, ACTL6A, WDR75, SIRT1, RAB33A, HAX1, EXOC4, TBC1D25, ULK1, PAFAH1B2, ATP6V1A, BECN1, RAB1B, GBA, HTRA2, NOD1, VPS26A, RNF5, HDAC6, PARL, MTM1, MAPK8, LARP1, ATP6V0A2, UBQLN4, ATP6V1C1, SNX5, UBQLN2, ATP6V1C2, SNX6, ZBTB17, MTOR, IFT20, KIAA0226, SNW1, RAB12, RAB3GAP2, RAB…	<0.001	0.0835313
RNA transcription and maturation	REACTOME_REGULATORY_RNA_PATHWAYS	1.58448	5	POLR2C, POLR2G, DICER1, POLR2I, TNRC6A	0.02	0.0837064
Proteasome, regulation of cell cycle, signaling	BIOCARTA_CDC42RAC_PATHWAY	1.58542	8	ACTR2, PIK3CA, ARPC1B, ARPC1A, ARPC4, WASL, ARPC5, RHOA	0.0163934	0.0837366	Cell signaling
DNA repair and replication	GO_CHROMATIN_MODIFICATION	1.60513	161	RB1, CRTC2, PRDM9, PRDM4, HJURP, EHMT1, TTF1, NR3C1, SUV420H1, ELK4, FBL, SCMH1, EP300, EPC1, KAT8, EPC2, ARID2, ATXN7L3, MAP3K7, TP63, MEN1, SKP1, SMARCC1, PRKCB, PIH1D1, UBE2E1, WDR75, ARID5B, CHD1L, CDYL, RNF40, HCFC1, JMJD6, HAT1, PSME4, INO80B, NAA60, PAXIP1, L3MBTL2, ZBTB1, WDR61, BAG6, MBTD1, HLTF, EP400, ZNF304, SMYD3, NAA50, CBX7, DR1, CREBBP, SETDB1, UBE2B, HIST1H4L, SS18L1, SETD1A, UBE…	<0.001	0.0837609	DNA damage / DNA repair
Mitochondrial translation and organization	GO_MACROMOLECULAR_COMPLEX_DISASSEMBLY	1.60681	64	HBS1L, MRPS16, MRPS14, MRPS11, MRPL38, MRPL39, MRPL36, MRPL37, MRPL35, MRPL33, MRPL42, FRAT1, MRPL2, MTRF1, KIF5B, EIF2D, MRPL9, ARID2, CHCHD1, SMARCC1, MRPS23, AXIN1, MRPS18B, MRPS21, MRPS18A, MRPL47, MRPL48, MRPS7, MRPL45, MRPS6, MRPS5, MRPL44, MRPS18C, MRPL53, ETF1, AURKAIP1, MTRF1L, CHMP7, MRRF, NAPB, SMARCD1, MRPL19, MRPS34, MRPL15, GSPT2, HDAC6, MRPL54, MRPL10, GSPT1, MRPL11, ICT1, DVL3, SM…	<0.001	0.0837814
Mitochondrial translation and organization	GO_PEPTIDE_METABOLIC_PROCESS	1.59873	131	SPPL2A, YARS2, CNDP2, MTRF1, SLC25A40, EIF2D, CHAC1, CHCHD1, EIF2A, RARS2, G6PD, MRPS18B, MRPS18A, GTPBP2, TUFM, MRPS18C, LARS2, KARS, PPA2, MRTO4, AURKAIP1, CARS2, RPS4Y2, MRPL19, MRPL15, RPS4Y1, GSPT2, MRPL10, GSPT1, MRPL11, LARP1, EIF4EBP2, LTA4H, MCTS1, EIF2B4, GSTM2, EIF2B2, MRPL27, EIF2AK2, LNPEP, EIF2AK4, MRPL24, HARS2, EIF2S1, MRPL30, GGCT, EIF2S3, COPS5, QARS, EIF6, TPP1, FARSA, EIF4G2, …	<0.001	0.0867998
DNA repair and replication	REACTOME_DEPOSITION_OF_NEW_CENPA_CONTAINING_NUCLEOSOMES_AT_THE_CENTROMERE	1.57358	6	HIST1H4A, HIST4H4, HIST1H4L, HJURP, CENPN, CENPO	0.00679117	0.0907634
RNA transcription and maturation	KEGG_RNA_POLYMERASE	1.57264	9	POLR3B, POLR3GL, POLR1B, POLR2C, POLR1D, POLR1E, POLR2G, POLR2I, POLR3K	0.0112782	0.090777
Proteasome, regulation of cell cycle, signaling	GO_UBIQUITIN_LIGASE_COMPLEX	1.58863	92	DYRK2, CDKN1B, USP33, UBE2D2, CCNF, KEAP1, DCAF8, RNF19B, FBXO24, DCAF4, DCAF7, MED17, MED12, CDC26, RNF19A, ENC1, VHLL, SKP2, FBXO8, BTRC, FBXO7, FBXO9, SKP1, USP47, FBXW5, FBXO18, FBXW8, FBXW11, FBXO2, UBE2E1, UBE4A, PLRG1, MED27, TOPORS, RNF40, DDB2, RBX1, TRAF7, MED24, MED21, SPOPL, ANAPC5, RBCK1, CBLL1, CUL9, ANAPC13, ANAPC16, KLHL15, CUL2, SEL1L, KLHL17, DCUN1D1, DCUN1D2, KLHL12, RNF7, BRCC…	<0.001	0.0912405
Mitochondrial translation and organization	GO_MITOCHONDRIAL_GENOME_MAINTENANCE	1.58686	6	OPA1, PARP1, DNAJA3, LONP1, MRPL39, DNA2	0.0309091	0.0915974
Proteasome, regulation of cell cycle, signaling	GO_REGULATION_OF_MITOTIC_CELL_CYCLE	1.58212	150	RB1, PSMD8, PSMD6, CDC26, PSMD2, PSMD3, NUSAP1, ZNF207, ANKRD32, EP300, NBN, BTRC, FBXO7, TP63, TMEM8B, SKP1, ANGEL2, TMOD3, NSMCE2, UBE2E1, HUS1, DGKZ, RNF40, CDC25B, RINT1, SLFN11, ZW10, PSME4, PSME2, CHMP4B, PRKCQ, ANAPC5, AURKAIP1, TP53, CUL9, RNASEH2B, PSMD12, PSMD11, ANAPC16, PSMD14, TNKS, CDCA5, GIGYF2, ANAPC11, EIF4EBP1, SFN, CLSPN, PSMF1, ZNF268, CTC1, CREBBP, SMAD3, UBE2C, RCC2, INTS3, …	<0.001	0.0939511
Mitotic cell cycle	GO_CHROMOSOME_CONDENSATION	1.57807	8	TOP2A, AIFM1, PAPD7, AKAP8L, NUSAP1, NCAPD2, SMC4, SMC2	0.0226843	0.0949239
Other	GO_FATTY_ACYL_COA_BINDING	1.5784	8	ACAD8, GCDH, ACBD5, SCP2, SOAT1, ACOX1, IVD, ACADM	0.0225303	0.0952852
Other	GO_LIPID_OXIDATION	1.57458	20	ACAD8, GCDH, PHYH, PRKAA1, ACOT8, PEX2, ETFA, MAPK14, CPT1C, CYGB, HADHB, ALDH3A2, CPT2, SCP2, ACOX1, IVD, NUDT19, ACADM, PPARD, DECR1	0.0167785	0.0969267
RNA transcription and maturation	GO_REGULATION_OF_SYMBIOSIS_ENCOMPASSING_MUTUALISM_THROUGH_PARASITISM	1.57319	62	TOP2A, IFITM3, FCN3, SMARCB1, ADARB1, IFIT1, LGALS1, OSBP, EP300, TRIM25, LGALS9, CCR2, VPS37B, GTF2F2, ILF3, OAS1, TBC1D20, LTA, CHMP3, CHMP4B, PPIH, PPIB, PFN1, VPS25, EXOC2, DDX5, TSG101, CTDP1, VPS4B, VPS4A, DERL1, SNX3, LARP1, IFI16, POLR2C, POLR2G, POLR2I, SRPK2, APOBEC3H, IFNB1, STAT1, TAF11, FUCA2, MX1, EIF2AK2, EIF2AK4, PML, SRPK1, PM20D1, BST2, ISG20, SNW1, PC, VAPA, TNIP1, SP1, VAPB, C…	<0.001	0.0977744
Proteasome, regulation of cell cycle, signaling	REACTOME_NEPHRIN_INTERACTIONS	1.56153	5	PIK3CA, NCK2, PIK3R2, WASL, IQGAP1	0.0375235	0.0981159
Other	REACTOME_BMAL1_CLOCK_NPAS2_ACTIVATES_CIRCADIAN_EXPRESSION	1.56237	17	NCOA1, CREBBP, HDAC3, NCOA6, RORA, NR3C1, PER1, RXRA, NCOR1, DBP, TBL1XR1, TGS1, CRY2, BHLHE40, EP300, AVP, CCRN4L	0.0178571	0.098184

## Sheet: T1 (Biological categories)
Supplementary Data 2. Functional analysis results from GSEA		*NES=Normalized Enriched Score; LE=Leading Edge analysis; FDR= False Discovery Rate
T1 Comparison (Acute chronically-evolving vs. acute self-limited patients)
Biological Category (as shown in Suppl. Fig.2)	Pathways/GO Term	NES*	number of LE genes*	LE Genes*	p-value	FDR* (q-value)	Heat map in Suppl. Fig.1d
Mitochondrial respiration
	GO_OXIDOREDUCTASE_ACTIVITY_ACTING_ON_NAD_P_H_QUINONE_OR_SIMILAR_COMPOUND_AS_ACCEPTOR	2.0247	32	NDUFB9, NDUFB8, NDUFA13, NDUFB7, NDUFB6, NDUFB5, NDUFA12, NDUFB4, NDUFA10, NDUFB3, NDUFV3, NDUFV2, NDUFV1, CBR4, NDUFA9, NDUFA8, NDUFA7, NDUFA6, NDUFA5, NDUFA4, AKR1C1, DCXR, NDUFA2, NDUFC2, NDUFC1, DHRS4, NDUFS8, NDUFS6, NDUFAB1, NDUFS4, NDUFS3, NDUFS1	<0.001	0.00564841
	GO_MITOCHONDRIAL_PROTEIN_COMPLEX	2.04845	71	NDUFA13, NDUFA11, NDUFA12, COX4I1, NDUFA10, ATP5C1, PARK7, ATP5G2, COX6A1, TOMM20, ATP5G1, TOMM22, DBT, TIMM17A, PMPCB, UQCRFS1, DLAT, POLG, BCKDHA, BCKDHB, ATPIF1, TIMM23, NDUFC2, SDHC, NDUFC1, SDHD, ATP5F1, SDHB, CLPX, TOMM40L, ATP5J2, NDUFS8, NDUFS6, NDUFS4, UQCRC1, NDUFS3, NDUFS1, DNA2, MICU1, NDUFB9, NDUFB8, NDUFB7, NDUFB6, NDUFB11, NDUFB5, MRPS36, TIMM9, NDUFB4, NDUFB3, ATP5A1, ATP5J, TIMM1…	<0.001	0.00582541
	GO_INNER_MITOCHONDRIAL_MEMBRANE_PROTEIN_COMPLEX	1.96244	55	NDUFA13, NDUFA11, NDUFA12, COX4I1, NDUFA10, ATP5C1, PARK7, ATP5G2, COX6A1, ATP5G1, TIMM17A, PMPCB, UQCRFS1, ATPIF1, TIMM23, NDUFC2, SDHC, NDUFC1, SDHD, ATP5F1, SDHB, ATP5J2, NDUFS8, NDUFS6, NDUFS4, UQCRC1, NDUFS3, NDUFS1, MICU1, NDUFB9, NDUFB8, NDUFB7, NDUFB6, NDUFB11, NDUFB5, TIMM9, NDUFB4, NDUFB3, ATP5A1, ATP5J, TIMM10, UQCR10, APOO, NDUFV3, NDUFV2, NDUFV1, NDUFA9, NDUFA8, NDUFA7, NDUFA6, NDUFA…	<0.001	0.00843027
	REACTOME_TCA_CYCLE_AND_RESPIRATORY_ELECTRON_TRANSPORT	1.94224	70	COX7B, NDUFA13, NDUFA11, NDUFA12, COX4I1, NDUFA10, ATP5C1, ETFA, COX6A1, ATP5G1, COX7C, NNT, IDH3B, PDK3, UQCRFS1, DLAT, SLC16A3, NDUFC2, SDHC, NDUFC1, SDHD, ATP5F1, SDHA, SDHB, ATP5J2, COX7A2L, NDUFS8, NDUFS6, NDUFS4, UQCRC1, NDUFS3, NDUFS1, SUCLG1, DLD, NDUFB9, NDUFB8, NDUFB7, NDUFB6, NDUFB5, NDUFB4, NDUFB3, ATP5A1, DLST, ATP5J, UQCR11, COX5B, LDHB, PDPR, UCP2, CYC1, NDUFV3, NDUFV2, NDUFV1, NDU…	<0.001	0.00865262	Mitochondrion
	GO_OXIDOREDUCTASE_COMPLEX	1.95049	54	NDUFA13, NDUFA11, GLDC, NDUFA12, NDUFA10, PARK7, DBT, PMPCB, UQCRFS1, DLAT, BCKDHA, BCKDHB, CYBB, NDUFC2, SDHC, NDUFC1, CYBA, SDHD, SDHB, NDUFS8, NDUFS6, GPD2, NDUFS4, UQCRC1, NDUFS3, NDUFS1, DLD, NDUFB9, NDUFB8, NDUFB7, NDUFB6, NDUFB11, NDUFB5, MRPS36, NDUFB4, NDUFB3, GMPR, DLST, UQCR10, NDUFV3, NDUFV2, NDUFV1, NDUFA9, NDUFA8, NDUFA7, RRM1, PDHA1, NDUFA6, NDUFA5, NDUFA4, NDUFA2, P4HA1, NDUFAB1, …	<0.001	0.0104172
	REACTOME_RESPIRATORY_ELECTRON_TRANSPORT	2.10081	51	NDUFB9, COX7B, NDUFB8, NDUFA13, NDUFB7, NDUFB6, NDUFA11, NDUFB5, NDUFA12, NDUFB4, COX4I1, NDUFA10, NDUFB3, ETFA, UQCR11, COX6A1, COX5B, COX7C, UQCRFS1, CYC1, NDUFV3, NDUFV2, NDUFV1, NDUFA9, NDUFA8, NDUFA7, NDUFA6, NDUFA5, NDUFA4, NDUFA2, NDUFC2, SDHC, NDUFC1, SDHD, SDHA, SDHB, COX7A2L, NDUFS8, NDUFS6, UQCRQ, NDUFAB1, NDUFS4, UQCRC1, NDUFS3, NDUFS1	<0.001	0.0113233	Mitochondrion
	REACTOME_RESPIRATORY_ELECTRON_TRANSPORT_ATP_SYNTHESIS_BY_CHEMIOSMOTIC_COUPLING_AND_HEAT_PRODUCTION_BY_UNCOUPLING_PROTEINS_	1.96603	45	COX7B, NDUFA13, NDUFA11, NDUFA12, COX4I1, NDUFA10, ATP5C1, ETFA, COX6A1, ATP5G1, UQCRFS1, NDUFC2, SDHC, NDUFC1, SDHD, ATP5F1, SDHA, SDHB, ATP5J2, COX7A2L, NDUFS8, NDUFS6, NDUFS4, UQCRC1, NDUFS3, NDUFS1, NDUFB9, NDUFB8, NDUFB7, NDUFB6, NDUFB5, NDUFB4, NDUFB3, ATP5A1, ATP5J, UQCR11, COX5B, UCP2, CYC1, NDUFV3, NDUFV2, NDUFV1, NDUFA9, NDUFA8, NDUFA7, NDUFA6, NDUFA5, NDUFA4, NDUFA2, UQCRQ, NDUFAB1	<0.001	0.011616
	GO_RESPIRATORY_CHAIN	1.90277	49	COX7B, NDUFA13, NDUFA11, NDUFA12, COX4I1, NDUFA10, PARK7, COX6A1, NNT, PMPCB, UQCRFS1, NDUFC2, SDHC, NDUFC1, SDHD, SDHB, OXA1L, COX7A2L, NDUFS8, NDUFS6, NDUFS4, UQCRC1, NDUFS3, NDUFS1, NDUFB9, NDUFB8, NDUFB7, NDUFB6, NDUFB11, NDUFB5, NDUFB4, NDUFB3, UQCR11, COX7A2, UQCR10, HIGD1A, CYC1, NDUFV3, NDUFV2, NDUFV1, NDUFA9, NDUFA8, NDUFA7, NDUFA6, NDUFA5, NDUFA4, NDUFA2, UQCRQ, NDUFAB1	<0.001	0.0145232	Mitochondrion
	GO_MITOCHONDRIAL_RESPIRATORY_CHAIN_COMPLEX_I_BIOGENESIS	1.86582	32	NDUFB9, NDUFB8, NDUFA13, NDUFB7, NDUFB6, NDUFA11, NDUFB11, NDUFB5, NDUFA12, NDUFB4, NDUFA10, NDUFB3, AIFM1, NDUFV3, NDUFV2, NDUFV1, NDUFA9, NDUFA8, NDUFA7, NDUFA6, NDUFA5, NDUFA2, ACAD9, NDUFC2, NDUFC1, OXA1L, NDUFS8, NDUFS6, NDUFAB1, NDUFS4, NDUFS3, NDUFS1	<0.001	0.0191471	Mitochondrion
	GO_NADH_DEHYDROGENASE_COMPLEX	1.8602	31	NDUFB9, NDUFB8, NDUFA13, NDUFB7, NDUFB6, NDUFA11, NDUFB11, NDUFB5, NDUFA12, NDUFB4, NDUFA10, NDUFB3, PARK7, NDUFV3, NDUFV2, NDUFV1, NDUFA9, NDUFA8, NDUFA7, NDUFA6, NDUFA5, NDUFA4, NDUFA2, NDUFC2, NDUFC1, NDUFS8, NDUFS6, NDUFAB1, NDUFS4, NDUFS3, NDUFS1	<0.001	0.0195487
	GO_OXIDATIVE_PHOSPHORYLATION	1.85379	52	COX7B, NDUFA13, NDUFA11, NDUFA12, COX4I1, NDUFA10, ATP5C1, COX6A1, COX7C, PMPCB, UQCRFS1, NDUFC2, SDHC, NDUFC1, COX7A2L, NDUFS8, SDHAF2, NDUFS6, NDUFS4, UQCRC1, NDUFS3, NDUFS1, FXN, DLD, NDUFB9, NDUFB8, NDUFB7, NDUFB6, NDUFB11, NDUFB5, COX15, NDUFB4, NDUFB3, NDUFB1, UQCR11, UQCR10, COX5B, ATP5D, CYC1, NDUFV3, NDUFV2, NDUFV1, NDUFA9, NDUFA8, NDUFA7, NDUFA6, NDUFA5, NDUFA4, NDUFA2, CHCHD10, UQCRQ, …	0.0017301	0.0205732
	GO_MITOCHONDRIAL_MEMBRANE_PART	1.82795	81	COX7B, NDUFA13, NDUFA11, TAMM41, NDUFA12, COX4I1, NDUFA10, ATP5C1, PARK7, ATP5G2, COX6A1, TOMM20, ATP5G1, TOMM22, OPA1, NNT, TIMM17A, PMPCB, UQCRFS1, ATPIF1, MUL1, TIMM23, NDUFC2, SDHC, NDUFC1, SDHD, ATP5F1, SDHB, TOMM40L, ATP5J2, OXA1L, COX7A2L, NDUFS8, NDUFS6, NDUFS4, UQCRC1, NDUFS3, NDUFS1, MICU1, NDUFB9, NDUFB8, NDUFB7, NDUFB6, NDUFB11, NDUFB5, TIMM9, COX18, NDUFB4, NDUFB3, ATP5A1, ATP5J, COX…	<0.001	0.0253593
	REACTOME_MITOCHONDRIAL_PROTEIN_IMPORT	1.75153	19	DNAJC19, TIMM8A, MTX1, TIMM9, COX17, ATP5A1, TIMM44, TIMM10, GFER, TOMM20, CHCHD4, COQ2, TIMM23B, SAMM50, PMPCB, PMPCA, CYC1, SLC25A12, SLC25A13	<0.001	0.0292907	Mitochondrion
	GO_MITOCHONDRIAL_TRANSMEMBRANE_TRANSPORT	1.78871	26	ATP5S, NDUFA13, TIMM9, ATP5A1, ATP5C1, ATP5J, TIMM10, ATP5G2, TOMM20, ATP5G1, ACACA, TOMM22, CHCHD4, SAMM50, CPT2, TIMM17A, SLC25A20, PRKAB2, HSPA4, CCDC109B, TIMM23, TIMM44, ATP5F1, TOMM40L, ATP5J2, MICU1	<0.001	0.0333837
	KEGG_HUNTINGTONS_DISEASE	1.72282	75	COX7B, COX4I1, NDUFA10, CLTC, CLTB, ATP5C1, CLTA, ATP5G2, COX6A1, ATP5G1, CREB3L4, CASP3, EP300, UQCRFS1, AP2M1, TGM2, TBP, SDHC, NDUFC1, SDHD, ATP5F1, SDHB, COX7A2L, NDUFS8, CREB1, NDUFS6, NDUFS4, UQCRC1, NDUFS3, VDAC3, TBPL1, TFAM, NDUFS1, PLCB2, TP53, NDUFB9, DNAH1, NDUFB8, NDUFB7, DCTN2, NDUFB6, DCTN1, NDUFB5, NDUFB4, NDUFB3, ATP5A1, ITPR1, ATP5J, UQCR11, COX7A2, NRF1, UQCR10, POLR2C, AP2S1, …	<0.001	0.0352854
	KEGG_OXIDATIVE_PHOSPHORYLATION	1.71333	56	COX7B, NDUFA11, COX4I1, NDUFA10, ATP5C1, ATP5G2, COX6A1, ATP5G1, UQCRFS1, ATP6V0B, ATP6V1G1, SDHC, NDUFC1, ATP5F1, SDHB, ATP5J2, COX7A2L, NDUFS8, PPA2, NDUFS6, NDUFS4, UQCRC1, NDUFS3, NDUFS1, ATP6V1A, NDUFB9, NDUFB8, NDUFB7, NDUFB6, NDUFB5, NDUFB4, COX17, NDUFB3, ATP5A1, ATP5J, UQCR11, COX7A2, UQCR10, ATP6V0A2, ATP6V1H, CYC1, NDUFV3, NDUFV2, ATP6V0E2, NDUFV1, ATP6V1C1, ATP6V1C2, NDUFA9, NDUFA8, N…	<0.001	0.036645	Mitochondrion
	GO_ORGANELLE_INNER_MEMBRANE	1.75133	189	MTCH2, NDUFA11, TAMM41, NDUFA10, CPOX, ATP5C1, PARK7, GHITM, COX6A1, LGALS3, HERC2, FPGS, PMPCB, SLC25A40, PMPCA, MPV17, CHCHD1, SLC25A46, MRPS18B, MRPS18A, SDHC, ATP11B, LEMD3, SDHB, CLPX, MRPS18C, ALDH3A2, ERN1, COX7A2L, GPD2, UNC50, UQCRC1, SPNS1, TMEM126A, YME1L1, SUCLG1, AURKAIP1, ATP5S, FECH, ABCB7, NDUFB11, COX18, MRPL19, ITPR1, ABCB8, MRPL15, HIGD1A, MRPL12, MRPL10, TOR1AIP1, ACAT1, MRPL1…	<0.001	0.0400536
	KEGG_PARKINSONS_DISEASE	1.66058	65	COX7B, COX4I1, NDUFA10, ATP5C1, PARK7, ATP5G2, COX6A1, ATP5G1, COX7C, PARK2, UCHL1, CASP3, UQCRFS1, NDUFC2, SDHC, NDUFC1, SDHD, ATP5F1, SDHA, SDHB, COX7A2L, NDUFS8, NDUFS6, NDUFS4, UQCRC1, NDUFS3, VDAC3, NDUFS1, VDAC1, SLC25A6, NDUFB9, NDUFB8, NDUFB7, NDUFB6, UBA7, NDUFB5, NDUFB4, NDUFB3, ATP5A1, HTRA2, ATP5J, NDUFB1, UQCR11, COX7A2, UQCR10, UBE2J2, COX5B, UBE2J1, ATP5D, CYC1, NDUFV3, NDUFV2, NDU…	<0.001	0.0513724
	GO_MITOCHONDRION_ORGANIZATION	1.69802	176	MTCH2, RAB3A, FAM13B, NDUFA10, PARK7, ALKBH7, GABPB1, YARS2, TOMM20, CHCHD4, COL4A3BP, MTRF1, LONP1, PMPCA, MPV17, CHCHD1, TP63, SLC25A46, RARS2, AGTPBP1, DNAAF2, SLC35C1, ATG9A, TOMM34, MRPS18B, MRPS18A, MUL1, TRNT1, CRNKL1, TUFM, MRPS18C, HCFC1, NUP93, YME1L1, TFAM, DNA2, AURKAIP1, TP53, GGNBP1, NDUFB11, COX18, MRPL19, HTRA2, SLC1A4, NRF1, MRPL15, MRPL10, MTM1, MRPL11, PRDX3, APOO, BLOC1S1, BLO…	<0.001	0.056396	Mitochondrion
	GO_MITOCHONDRIAL_RESPIRATORY_CHAIN_COMPLEX_ASSEMBLY	1.68816	35	NDUFB9, NDUFB8, NDUFA13, AARS2, NDUFB7, NDUFB6, NDUFA11, NDUFB11, NDUFB5, NDUFA12, NDUFB4, NDUFA10, NDUFB3, UQCR10, SAMM50, AIFM1, NDUFV3, NDUFV2, NDUFV1, NDUFA9, NDUFA8, NDUFA7, NDUFA6, NDUFA5, NDUFA2, NDUFC2, NDUFC1, OXA1L, NDUFS8, NDUFS6, NDUFAB1, NDUFS4, NDUFS3, TFAM, NDUFS1	<0.001	0.0572073
	GO_CELLULAR_RESPIRATION	1.65919	75	COX7B, NDUFA13, NDUFA11, FASTKD2, NDUFA12, COX4I1, NDUFA10, ETFA, COX6A1, COX7C, NNT, IDH3B, PMPCB, UQCRFS1, DLAT, NDUFC2, SDHC, NDUFC1, SDHD, SDHA, SDHB, SIRT3, OXA1L, COX7A2L, NDUFS8, SDHAF2, NDUFS6, CAT, NDUFS4, UQCRC1, NDUFS3, NDUFS1, MTFR1, SUCLG1, SLC25A12, FXN, DLD, SLC25A14, SLC25A13, NDUFB9, NDUFB8, NDUFB7, NDUFB6, NDUFB11, NDUFB5, COX15, NDUFB4, NDUFB3, DLST, UQCR11, UQCR10, COX5B, TBRG…	<0.001	0.067705
Mitochondrial translation and organization
	GO_NUCLEOID	2.03486	16	TOP2A, DDX28, POLDIP2, FASTKD2, ELAC2, TFB1M, LRPPRC, CLPX, TUFM, HADHB, TOP1MT, DNAJA3, DBT, LONP1, DNA2, GRSF1	<0.001	0.00579236
	GO_TRANSLATIONAL_TERMINATION	1.98778	46	MRPS16, MRPS14, MRPS11, MRPL19, MRPS34, MRPL38, MRPL39, MRPL36, MRPL37, MRPL15, MRPS30, GSPT2, MRPL35, MRPL54, MRPL10, GSPT1, MRPL33, MRPL11, MRPL42, MRPL2, MTRF1, ICT1, MRPL9, CHCHD1, GADD45GIP1, PTCD3, MRPS23, MRPL27, MRPS18B, MRPS21, MRPS18A, MRPL47, MRPL48, MRPS7, MRPL45, MRPS6, MRPL24, MRPS5, MRPL44, MRPS18C, MRPL30, MRPL53, ETF1, AURKAIP1, MTRF1L, MRRF	<0.001	0.00660246
	GO_MITOCHONDRIAL_MATRIX	2.06066	146	GLDC, NDUFA10, NUDT2, ATP5C1, PARK7, ALKBH7, NR3C1, YARS2, ABHD10, FPGS, LONP1, FDXR, PDK3, PMPCB, PMPCA, MLYCD, RARS2, MCCC2, ACOT9, DIMT1, MRPS18B, MRPS18A, TRNT1, CLPX, TUFM, MRPS18C, LARS2, KARS, PPA2, MTHFD2, FDX1, TFAM, SUCLG1, DNA2, CARS2, TP53, GCDH, FECH, SHC1, MRPL19, AK3, ARL2, MRPL15, MRPL10, ACAT1, MRPL11, PRDX3, PRDX5, BLOC1S1, DECR1, PCK2, TRAP1, PDHA1, IDH2, GOT2, MRPL27, TIMM44, …	<0.001	0.00729901	Mitochondrion
	GO_MITOCHONDRIAL_TRANSLATION	1.9206	48	MRPS16, MRPS14, MRPS11, MRPL19, MRPS34, MRPL38, MRPL39, MRPL36, MRPL37, MRPL15, YARS2, MRPL35, MRPL54, MRPL33, MRPL11, MRPL42, MRPL2, MTRF1, ICT1, MRPL9, HARS, CHCHD1, RARS2, GADD45GIP1, PTCD3, TSFM, NDUFA7, MRPS23, MRPL27, MRPS18B, MRPS21, MRPS18A, MRPL47, MRPL48, MRPS7, MRPL45, MRPS6, MRPL24, HARS2, MRPS5, TUFM, MRPL44, MRPS18C, MRPL30, MRPL53, AURKAIP1, MTRF1L, MRRF	<0.001	0.0127181	Mitochondrion
	GO_TRANSLATIONAL_ELONGATION	1.87035	43	HBS1L, MRPS16, MRPS14, MRPS11, MRPL19, MRPS34, MRPL38, MRPL39, MRPL36, MRPL37, MRPL15, MRPL35, MRPL54, MRPL33, MRPL11, MRPL42, MRPL2, ICT1, MRPL9, CHCHD1, GADD45GIP1, PTCD3, TSFM, MRPS23, MRPL27, MRPS18B, MRPS21, MRPS18A, MRPL47, TRNAU1AP, MRPL48, GTPBP2, MRPS7, MRPL45, MRPS6, MRPL24, MRPS5, TUFM, MRPL44, MRPS18C, MRPL30, MRPL53, AURKAIP1	<0.001	0.0189047
	GO_AMIDE_BIOSYNTHETIC_PROCESS	1.85776	136	YARS2, CNDP2, MTRF1, FPGS, SLC25A40, EIF2D, CHAC1, CHCHD1, EIF2A, RARS2, MRPS18B, MRPS18A, GTPBP2, TUFM, MRPS18C, LARS2, KARS, PPA2, MTHFD2, MRTO4, AURKAIP1, CARS2, RPS4Y2, MRPL19, MRPL15, RPS4Y1, GSPT2, MRPL10, GSPT1, MRPL11, UGT8, LARP1, EIF4EBP2, ST3GAL2, MCTS1, EIF2B4, EIF2B2, MRPL27, EIF2AK2, MTHFS, EIF2AK4, MRPL24, HARS2, EIF2S1, MRPL30, GGCT, DHFR, EIF2S3, COPS5, QARS, EIF6, DEGS1, FARSA, …	<0.001	0.0199207
	GO_CELLULAR_PROTEIN_COMPLEX_DISASSEMBLY	1.7975	53	MRPS16, MRPS14, MRPS11, MRPL38, MRPL39, MRPL36, MRPL37, MRPL35, MRPL33, MRPL42, MRPL2, MTRF1, STMN1, MRPL9, CHCHD1, MRPS23, MRPS18B, MRPS21, MRPS18A, MRPL47, MRPL48, MRPS7, MRPL45, MRPS6, MRPS5, MRPL44, MRPS18C, MRPL53, MRPL51, ETF1, AURKAIP1, MTRF1L, MRRF, NAPB, MRPS35, VPS4B, MRPL19, MRPS34, MRPL15, MRPS30, GSPT2, MRPL54, MRPL10, GSPT1, MRPL11, ICT1, GADD45GIP1, PTCD3, MRPL27, MRPL24, PEX14, MR…	<0.001	0.0326707
	GO_RIBOSOME	1.74879	85	MRPS16, MRPS14, MRPS11, MRPL38, MRPL39, MRPL36, MRPL37, MRPL35, MRPL33, MRPL42, MRPL2, MTG1, EIF2D, MRPL9, RPS9, NSUN4, MRPS23, MRPS18B, MRPS21, MRPS18A, MRPL47, MRPL48, LARP4B, MRPS7, MRPL45, MRPS6, MRPS5, MRPL44, MRPS18C, MRPL53, MRPL51, MRTO4, RPS4Y2, MRPS35, MRPL19, MRPS34, RPS27L, MRPL15, MRPS30, HSPA14, RPS4Y1, MRPL54, MRPL10, MRPL11, FXR2, ICT1, DNAJC21, ZNF622, ABCF1, GADD45GIP1, MCTS1, N…	<0.001	0.0406234
	GO_CERAMIDE_BIOSYNTHETIC_PROCESS	1.69392	15	CERS4, CERS6, SAMD8, GBA, CLN8, P2RX7, UGT8, SMPD2, SPTLC1, SMPD4, SMPD1, DEGS1, ST3GAL2, ST6GALNAC6, CERS2	0.00181159	0.0569439
	GO_STRUCTURAL_CONSTITUENT_OF_RIBOSOME	1.64181	62	SLC25A1, SLC25A3, MRPS16, MRPS14, MRPS11, RPLP0, MRPL36, MRPL37, MRPL34, MRPL35, MRPL33, MRPL4, MRPL42, MRPL3, MRPL2, SLC25A40, MRPL9, RPS9, RPS5, MRPS23, MRPS18B, MRPS21, MRPS18A, MRPS2, MRPL47, RPSA, MRPS7, MRPS6, MRPS5, MRPS18C, SLC25A15, MRPL51, SLC25A17, MRTO4, SLC25A12, SLC25A11, SLC25A14, SLC25A13, RPS4Y2, MRPS35, MRPS36, MRPL19, MRPS34, RPS27L, MRPL14, MRPL15, MRPS30, RPS4Y1, MRPL12, MRPL…	<0.001	0.0732827
	GO_MACROMOLECULAR_COMPLEX_DISASSEMBLY	1.60681	64	HBS1L, MRPS16, MRPS14, MRPS11, MRPL38, MRPL39, MRPL36, MRPL37, MRPL35, MRPL33, MRPL42, FRAT1, MRPL2, MTRF1, KIF5B, EIF2D, MRPL9, ARID2, CHCHD1, SMARCC1, MRPS23, AXIN1, MRPS18B, MRPS21, MRPS18A, MRPL47, MRPL48, MRPS7, MRPL45, MRPS6, MRPS5, MRPL44, MRPS18C, MRPL53, ETF1, AURKAIP1, MTRF1L, CHMP7, MRRF, NAPB, SMARCD1, MRPL19, MRPS34, MRPL15, GSPT2, HDAC6, MRPL54, MRPL10, GSPT1, MRPL11, ICT1, DVL3, SM…	<0.001	0.0837814
	GO_PEPTIDE_METABOLIC_PROCESS	1.59873	131	SPPL2A, YARS2, CNDP2, MTRF1, SLC25A40, EIF2D, CHAC1, CHCHD1, EIF2A, RARS2, G6PD, MRPS18B, MRPS18A, GTPBP2, TUFM, MRPS18C, LARS2, KARS, PPA2, MRTO4, AURKAIP1, CARS2, RPS4Y2, MRPL19, MRPL15, RPS4Y1, GSPT2, MRPL10, GSPT1, MRPL11, LARP1, EIF4EBP2, LTA4H, MCTS1, EIF2B4, GSTM2, EIF2B2, MRPL27, EIF2AK2, LNPEP, EIF2AK4, MRPL24, HARS2, EIF2S1, MRPL30, GGCT, EIF2S3, COPS5, QARS, EIF6, TPP1, FARSA, EIF4G2, …	<0.001	0.0867998
	GO_MITOCHONDRIAL_GENOME_MAINTENANCE	1.58686	6	OPA1, PARP1, DNAJA3, LONP1, MRPL39, DNA2	0.0309091	0.0915974
Ribosome biogenesis
	GO_MATURATION_OF_SSU_RRNA_FROM_TRICISTRONIC_RRNA_TRANSCRIPT_SSU_RRNA_5_8S_RRNA_LSU_RRNA_	2.03463	14	TBL3, UTP3, WDR3, MRPS11, UTP23, NGDN, UTP20, WDR46, UTP18, DIEXF, BYSL	<0.001	0.00537862
	GO_NCRNA_METABOLIC_PROCESS	2.02318	121	POP5, CCNT2, TP53RK, POP4, YARS2, THG1L, HENMT1, CDK5RAP1, RARS2, TYW3, NGDN, METTL3, WDR75, TRNT1, DICER1, QTRTD1, GTF2F2, GTPBP3, LARS2, EBNA1BP2, XRN1, KARS, PPA2, MRTO4, NHP2, UBA5, DDX1, UTP23, RPS4Y1, RPF2, GTF2E1, ERI1, ERI3, GAR1, UTP20, RPRD1B, TRMT1L, POU2F1, PNO1, HARS2, ELL3, TBL3, LSM6, QARS, SP1, INTS4, MPHOSPH10, TRMT11, DUS1L, GRSF1, INTS9, FARSA, NOP10, AARS, FARSB, DDX47, WDR3, …	<0.001	0.00553363
	GO_MATURATION_OF_SSU_RRNA	1.99503	11	UTP3, WDR3, MRPS11, UTP23, NGDN, WDR46, UTP18, DIEXF, BYSL, TBL3, LSM6, MPHOSPH10, UTP20, UTP14A	<0.001	0.00687793
	GO_SMALL_SUBUNIT_PROCESSOME	1.9389	13	UTP3, WDR3, UTP23, NGDN, HEATR1, WDR46, UTP18, DIEXF, NOL6, TBL3, MPHOSPH10, UTP20, UTP14A	<0.001	0.011339
	GO_RIBONUCLEOPROTEIN_COMPLEX_BIOGENESIS	1.92259	133	LTV1, TXNL4B, POP4, GEMIN2, RPP30, FBL, OGFOD1, LUC7L, EIF2D, SNRPD3, EIF2A, CCRN4L, NOM1, RPS9, USP4, PIH1D1, NGDN, CIRBP, WDR74, RC3H1, WDR75, DICER1, CRNKL1, CDC40, GTPBP4, EBNA1BP2, RBMXL1, PRPF6, CLNS1A, MRTO4, NHP2, SBDS, CD2BP2, SNRPE, GEMIN7, SNRPC, GEMIN8, SNRNP200, SRSF9, DDX1, UTP23, NMD3, RPS4Y1, RPF2, MRPL10, MRPL11, ERI1, ERI3, GAR1, UTP20, MDN1, SRPK2, MCTS1, PNO1, FAM103A1, MINA, …	<0.001	0.012566
	GO_NCRNA_PROCESSING	1.87246	106	LTV1, POP5, TP53RK, POP4, RPP30, TSEN54, THG1L, FBL, CDK5RAP1, RPS9, METTL1, TYW3, NGDN, METTL3, WDR75, TRNT1, DICER1, QTRTD1, GTPBP3, EBNA1BP2, KARS, MRTO4, NHP2, SBDS, DUS3L, UBA5, DDX1, UTP23, RPS4Y1, RPF2, OSGEP, ERI1, ERI3, GAR1, UTP20, PUSL1, TRMT1L, CPSF4, PNO1, INTS3, ISG20, TBL3, LSM6, EIF6, INTS4, MPHOSPH10, TRMT11, DUS1L, INTS6, GRSF1, INTS9, NOP10, AARS, DDX47, WDR3, MRPS11, INTS10, W…	<0.001	0.0190048
	GO_RIBOSOMAL_SMALL_SUBUNIT_BIOGENESIS	1.78168	14	UTP3, WDR3, MRPS11, UTP23, NGDN, WDR46, UTP18, DIEXF, BYSL, TBL3, LSM6, MPHOSPH10, UTP20, UTP14A	<0.001	0.0342642
	GO_PRERIBOSOME	1.77669	16	UTP3, WDR3, UTP23, MAK16, NGDN, WDR46, UTP18, DIEXF, NOL6, TBL3, EBNA1BP2, MRTO4, MPHOSPH10, UTP20, ZNF622, UTP14A	<0.001	0.0343347
	GO_RRNA_METABOLIC_PROCESS	1.77573	51	DDX47, WDR3, POP4, MRPS11, TFB1M, WDR46, RIOK2, RIOK1, UTP14A, METTL15, DIS3L2, NGDN, WDR75, DDX51, DDX52, UTP18, SIRT1, DIEXF, EBNA1BP2, XRN1, MRTO4, FRG1, C1D, NHP2, SKIV2L2, UTP23, MAK16, HEATR1, NOL9, RPS4Y1, RPF2, RBFA, NOL6, EXOSC5, EXOSC10, RNMTL1, ERI1, EXOSC8, ERI3, GAR1, UTP20, RPP14, FDXACB1, UTP3, PNO1, BYSL, TBL3, LSM6, MPHOSPH10, NOP10, MPHOSPH6	<0.001	0.0345809
	GO_RIBOSOME_BIOGENESIS	1.73598	61	LTV1, NVL, FASTKD2, DDX47, WDR3, POP4, MRPS11, RPP30, MRPL36, TFB1M, WDR46, FBL, XPO1, MTG1, RIOK2, RIOK1, METTL16, UTP14A, METTL15, DIS3L2, EIF2A, NOM1, RPS9, NSUN4, DIMT1, NGDN, WDR74, WDR75, DDX51, DDX52, MRPS7, UTP18, SIRT1, DIEXF, GTPBP4, GNL3, EBNA1BP2, CIRH1A, MRTO4, FRG1, C1D, NHP2, SBDS, SKIV2L2, DDX28, UTP23, MAK16, HEATR1, RPS27L, NOL9, NMD3, RPS4Y1, RPF2, RBFA, MRPL10, NOL6, MRPL11, E…	<0.001	0.0452317
RNA transcription and maturation
	GO_RNA_SPLICING	2.23222	131	TXNL4B, GEMIN2, GPATCH1, WDR83, TSEN54, LGALS3, PNN, RBMX2, CWC22, MAGOH, RAVER2, LUC7L, ZNF326, SNRPD3, AQR, MBNL2, SNRPN, USP4, METTL3, THOC1, PRPF4B, THOC2, THOC5, GTF2F2, CRNKL1, THOC7, CDC40, JMJD6, THOC6, ERN1, PRPF4, RBMXL1, PRPF6, RRAGC, CLNS1A, CD2BP2, PPIH, SRSF4, SNRPE, GEMIN7, SNRNP25, PPIG, SNRPC, GEMIN8, SNRNP200, SRSF8, SRSF9, ZCCHC8, DDX1, HTATSF1, RNPC3, DHX35, ZMAT5, DHX38, SRPK…	<0.001	<0.0001
	GO_RNA_SPLICING_VIA_TRANSESTERIFICATION_REACTIONS	2.23463	93	ISY1, TXNL4B, GEMIN2, CELF4, GPATCH1, PPWD1, WDR83, USP39, ELAVL1, PQBP1, PNN, PTBP1, METTL14, SART3, RSRC1, RBMX2, PCF11, CWC22, MAGOH, RAVER2, DHX15, LUC7L, SNRPD3, AQR, SNRPN, NCBP2, METTL3, PRPF4B, PLRG1, GTF2F2, CRNKL1, PTBP2, CDC40, PRPF4, SFPQ, RBMXL1, PRPF6, CLNS1A, FRG1, CD2BP2, LUC7L3, HNRNPH2, PPIH, SNRPA1, SRSF4, SNRPE, GEMIN7, HNRNPH3, SNRNP25, SNRPC, GEMIN8, SNRNP200, SLU7, SKIV2L2,…	<0.001	<0.0001
	GO_SPLICEOSOMAL_COMPLEX	2.19376	21	ISY1, TXNL4B, GEMIN2, GPATCH1, PPWD1, WDR83, USP39, LGALS3, PNN, RBMX2, CWC22, MAGOH, DHX15, LUC7L, ZNF326, SNRPD3, AQR, SNRPN, PRPF4B, PLRG1, CRNKL1, PTBP2, CDC40, PRPF4, PRPF6, FRG1, LUC7L3, PPIH, SNRPA1, SNRPE, HNRNPH3, SNRNP25, SNRPC, SNRNP200, SLU7, SKIV2L2, SF3B4, ZCCHC8, SF3B5, SF3B2, HTATSF1, RNPC3, SCAF8, DHX35, ZMAT5, DHX38, SNRPB2, SMNDC1, PRPF38A, CDC5L, CWC15, FRG1B, LSM3, LSM2, LSM7…	<0.001	0.000302477
	GO_PROTEIN_KINASE_COMPLEX	2.02982	33	RB1, PRKAA1, CCNT2, PRKAG1, BCCIP, IKBKB, PRDX3, PHKG1, PUF60, RB1CC1, CCNL2, ERC1, MAP3K7, MAP3K5, PRKAB2, CHUK, FAM58A, PHKA1, GTF2F2, ATG13, TGFBR2, ERN1, SNW1, ERCC3, CDK4, TBC1D5, CCNE1, DNAJA3, PYDC1, TAF7, ULK1, CDK12, MAP3K13	<0.001	0.00515426
	GO_MRNA_PROCESSING	2.09404	146	TXNL4B, AHCYL1, GEMIN2, GPATCH1, WDR83, ADARB1, TSEN54, LGALS3, PNN, RBMX2, PAPOLG, CWC22, MAGOH, RAVER2, LUC7L, ZNF326, SNRPD3, CCRN4L, AQR, MBNL2, SNRPN, USP4, METTL3, THOC1, PRPF4B, THOC2, THOC5, GTF2F2, CRNKL1, THOC7, CDC40, JMJD6, THOC6, ERN1, PRPF4, RBMXL1, PRPF6, CLNS1A, SARNP, CD2BP2, PPIH, SRSF4, SNRPE, GEMIN7, SNRNP25, SNRPC, GEMIN8, SNRNP200, SRSF8, SRSF9, ZCCHC8, SLBP, DDX1, HTATSF1, …	<0.001	0.00628985
	GO_TRANSFERASE_COMPLEX_TRANSFERRING_PHOSPHORUS_CONTAINING_GROUPS	2.04887	81	RB1, CCNT2, INTS10, PRKAG1, BCCIP, CDC73, PIK3C2B, IKBKB, RB1CC1, REV3L, CCNL2, ERC1, MAP3K7, MAP3K5, PRKAB2, TBP, CHUK, PAPD4, PHKA1, PEX2, MED4, GTF2F2, MED6, TGFBR2, ERN1, PIK3CA, TBC1D5, CCNE1, POLR1B, MCM3, POLR1D, TBPL1, POLR1E, ULK1, DNA2, TP53, BECN1, GTF2A1, VAC14, GTF2A2, PRKAA1, CTDP1, TAF9, PIK3R4, WDR61, PIK3R2, PRPSAP1, PRDX3, PRPSAP2, CHRAC1, PHKG1, PUF60, POLR2C, RPRD1B, POLR2G, N…	<0.001	0.00647268
	GO_U4_U6_X_U5_TRI_SNRNP_COMPLEX	1.99332	12	PRPF4, TXNL4B, LSM6, SART3, SNRPN, PRPF6, CD2BP2, PPIH, PRPF31, SNRPE, LSM3, LSM2	<0.001	0.00652284
	GO_SMALL_NUCLEAR_RIBONUCLEOPROTEIN_COMPLEX	2.04947	27	SF3B5, SF3B2, TXNL4B, HTATSF1, SART3, RBMX2, TGS1, LUC7L, SNRPB2, SNRPD3, SNRPN, LSM3, LSM2, PRPF4, LSM7, SNRNP40, LSM6, PRPF6, CD2BP2, LUC7L3, PPIH, PRPF31, SNRPA1, SNRPE, SNRPC, SNRNP200, SLU7	<0.001	0.00716824
	GO_CATALYTIC_STEP_2_SPLICEOSOME	2.06708	35	ISY1, ZCCHC8, SF3B2, GPATCH1, PPWD1, WDR83, PNN, RBMX2, DHX35, CWC22, MAGOH, DHX38, SNRPB2, SNRPD3, AQR, SNRPN, CDC5L, PRPF4B, PLRG1, CWC15, FRG1B, CRNKL1, CDC40, LSM3, LSM2, LSM7, SNRNP40, SNW1, PRPF6, FRG1, SNRPA1, SNRPE, SNRNP200, SLU7, SKIV2L2	<0.001	0.00747275
	GO_SPLICEOSOMAL_TRI_SNRNP_COMPLEX	1.96514	14	TXNL4B, SNRPN, LSM3, LSM2, PRPF4, LSM7, LSM6, SART3, PRPF6, CD2BP2, PPIH, PRPF31, SNRPE, SNRPD3	<0.001	0.00823076
	REACTOME_RNA_POL_II_TRANSCRIPTION	1.94273	11	GTF2A1, SLBP, GTF2A2, CCNT2, CTDP1, TAF9, GTF2E1, PABPN1, PCF11, POLR2C, MAGOH, TCEB3, DHX38, POLR2G, SNRPD3, POLR2I, CPSF7, TBP, NCBP2, TAF13, TAF11, SSRP1, GTF2F2, CDC40, NUDT21, ERCC3, NFX1, TAF4B, SRSF4, SNRPE, TAF5, SRSF9	<0.001	0.00906469
	GO_POSITIVE_REGULATION_OF_VIRAL_PROCESS	1.93657	21	TOP2A, SRPK2, TSG101, TAF11, ADARB1, IFIT1, GTF2F2, SRPK1, SNW1, PC, VAPA, SP1, POLR2C, CHMP2B, CD28, EP300, CHMP3, PPIH, POLR2G, LGALS9, POLR2I	<0.001	0.0111871
	GO_POSITIVE_REGULATION_OF_VIRAL_TRANSCRIPTION	1.93504	8	SNW1, SP1, POLR2C, TAF11, EP300, POLR2G, POLR2I, GTF2F2	<0.001	0.0112606
	REACTOME_RNA_POL_II_PRE_TRANSCRIPTION_EVENTS	1.87881	19	GTF2A1, GTF2A2, TBP, CCNT2, CTDP1, NCBP2, TAF13, TAF11, TAF9, SSRP1, GTF2F2, GTF2E1, ERCC3, POLR2C, TCEB3, TAF4B, POLR2G, TAF5, POLR2I	<0.001	0.0130236
	REACTOME_PROCESSING_OF_CAPPED_INTRON_CONTAINING_PRE_MRNA	1.85692	42	SF3B4, SLBP, SF3B5, NUP205, SF3B2, NUP107, AAAS, PTBP1, PABPN1, PCF11, NUP85, POLR2C, MAGOH, NUP62, DHX38, POLR2G, SNRPB2, SNRPD3, POLR2I, RAE1, HNRNPA0, CPSF7, NCBP2, METTL3, GTF2F2, CDC40, LSM2, NUP93, PRPF4, NUDT21, SNRNP40, PRPF6, NFX1, CD2BP2, NUP35, HNRNPH2, SNRPA1, SRSF4, SNRPE, SNRNP200, NUPL1, SRSF9	<0.001	0.0154523
	KEGG_SPLICEOSOME	1.83192	46	SF3B4, ISY1, SF3B5, TCERG1, SF3B2, DDX42, USP39, PQBP1, PUF60, MAGOH, DHX15, DHX38, SNRPB2, SNRPD3, SMNDC1, AQR, PRPF38A, CCDC12, HSPA1L, NCBP2, THOC1, CDC5L, THOC2, PLRG1, CWC15, CRNKL1, CDC40, LSM3, LSM2, PRPF4, LSM7, SNRNP40, SNW1, LSM6, PRPF6, ACIN1, PPIH, PRPF31, SNRPA1, SRSF4, SNRPE, SNRPC, SNRNP200, SLU7, SRSF8, SRSF9	<0.001	0.0171275
	REACTOME_RNA_POL_II_TRANSCRIPTION_PRE_INITIATION_AND_PROMOTER_OPENING	1.84134	32	GTF2A1, GTF2A2, TBP, POLR2C, TAF11, TAF9, TAF4B, POLR2G, POLR2I, GTF2F2, GTF2E1	<0.001	0.0171326
	GO_POSITIVE_REGULATION_OF_VIRAL_GENOME_REPLICATION	1.88105	11	TOP2A, SRPK2, LARP1, VAPA, VAPB, CD28, PPIH, ADARB1, IFIT1, PPIB, SRPK1	<0.001	0.0176627
	REACTOME_ELONGATION_ARREST_AND_RECOVERY	1.82496	6	CCNT2, POLR2C, TCEB3, POLR2G, POLR2I, GTF2F2	0.00362319	0.0182226
	GO_NCRNA_TRANSCRIPTION	1.86193	27	GTF2A1, GTF3C2, GTF2A2, GTF3C4, CCNT2, INTS10, TAF9, GTF2E1, SNAPC5, POLR2C, SPIN1, RPRD1B, POLR2G, POLR2I, TBP, POU2F1, NCBP2, TAF11, POU2F2, GTF2F2, ELL3, SP1, POLR1B, INTS4, POLR1E, INTS6, INTS9	<0.001	0.0194056
	REACTOME_TRANSCRIPTION	1.79901	57	CCNT2, SNAPC5, PCF11, MAGOH, SNRPD3, TBP, H2AFZ, NCBP2, GTF2F2, CDC40, KAT2B, HIST4H4, NFX1, POLR1B, POLR1D, TFAM, SRSF4, SNRPE, SRSF9, GTF2A1, SLBP, GTF3C2, GTF2A2, GTF3C4, CTDP1, TAF9, GTF2E1, PABPN1, POLR2C, TCEB3, HIST1H3F, DHX38, POLR2G, HIST1H3H, HIST1H3I, POLR2I, HIST1H3B, HIST1H3C, HIST1H3E, CPSF7, POU2F1, HIST1H4L, POLR3GL, TAF13, TAF11, MBD2, SSRP1, NUDT21, HIST1H4A, HIST1H4B, POLR3B, E…	<0.001	0.0215176
	GO_RNA_3_END_PROCESSING	1.84245	37	SLBP, AHCYL1, CDC73, FBL, EXOSC5, FIP1L1, PABPN1, ERI1, PCF11, PAPOLG, EXOSC9, MAGOH, EXOSC8, ERI3, DHX38, CPSF7, PTCD1, CHTOP, CPSF6, PNPT1, NCBP2, ELAC2, THOC1, TRNT1, THOC2, THOC5, THOC7, CDC40, WDR33, THOC6, NUDT21, SARNP, SRSF4, PABPC1L, GRSF1, SLU7, SRSF9	<0.001	0.022772
	REACTOME_MRNA_SPLICING	1.77816	14	SF3B4, SF3B5, SF3B2, PTBP1, PABPN1, PCF11, POLR2C, MAGOH, DHX38, POLR2G, SNRPB2, SNRPD3, POLR2I, RBM5, HNRNPA0, CPSF7, NCBP2, GTF2F2, CDC40, LSM2, PRPF4, NUDT21, SNRNP40, PRPF6, NFX1, HNRNPF, CD2BP2, HNRNPH2, SNRPA1, SRSF4, SNRPE, SNRNP200, RBMX, SRSF9	<0.001	0.0248865
	REACTOME_HIV_LIFE_CYCLE	1.76798	38	GTF2A1, NUP205, GTF2A2, FEN1, TSG101, CCNT2, NUP107, CTDP1, TAF9, AAAS, GTF2E1, XPO1, NUP85, POLR2C, NUP62, TCEB3, POLR2G, POLR2I, CCR5, RAE1, XRCC6, TBP, LIG1, XRCC5, NCBP2, TAF13, TAF11, VPS37A, SSRP1, RANGAP1, GTF2F2, NUP93, ERCC3, NMT1, NUP35, TAF4B, TAF5, NUPL1	<0.001	0.0262481
	GO_MRNA_3_END_PROCESSING	1.80464	30	SLBP, AHCYL1, CDC73, FIP1L1, PABPN1, PCF11, PAPOLG, MAGOH, DHX38, CPSF7, CHTOP, CPSF6, PNPT1, NCBP2, THOC1, THOC3, THOC2, THOC5, THOC7, CDC40, WDR33, THOC6, NUDT21, SARNP, SRSF4, PABPC1L, GRSF1, SLU7, SRSF7, SRSF9	<0.001	0.0303338
	REACTOME_MRNA_PROCESSING	1.7353	44	SF3B4, SLBP, SF3B5, NUP205, SF3B2, NUP107, ADARB1, AAAS, PTBP1, PABPN1, PCF11, NUP85, POLR2C, MAGOH, NUP62, DHX38, POLR2G, SNRPB2, SNRPD3, POLR2I, RAE1, HNRNPA0, CPSF7, NCBP2, METTL3, GTF2F2, CDC40, LSM2, NUP93, PRPF4, NUDT21, SNRNP40, PRPF6, ERCC3, NFX1, CD2BP2, NUP35, HNRNPH2, SNRPA1, SRSF4, SNRPE, SNRNP200, NUPL1, SRSF9	<0.001	0.0324949
	GO_SPLICEOSOMAL_COMPLEX_ASSEMBLY	1.79602	59	SRPK2, ISY1, TXNL4B, DDX1, GEMIN2, CELF4, USP39, NOL3, CRNKL1, PTBP2, SETX, SART3, RBMXL1, LUC7L3, LUC7L, SNRPE, SNRPD3, SNRPC, SNRNP200, SLU7, SRSF9	<0.001	0.0325894
	REACTOME_LATE_PHASE_OF_HIV_LIFE_CYCLE	1.72512	33	GTF2A1, NUP205, GTF2A2, TSG101, CCNT2, NUP107, CTDP1, TAF9, AAAS, GTF2E1, XPO1, NUP85, POLR2C, NUP62, TCEB3, POLR2G, POLR2I, RAE1, TBP, NCBP2, TAF13, TAF11, VPS37A, SSRP1, RANGAP1, GTF2F2, NUP93, ERCC3, NMT1, NUP35, TAF4B, TAF5, NUPL1	<0.001	0.0349898
	GO_REGULATION_OF_VIRAL_GENOME_REPLICATION	1.77334	23	TOP2A, SRPK2, APOBEC3H, IFNB1, MX1, EIF2AK2, EIF2AK4, ADARB1, IFIT1, SRPK1, BST2, ISG20, ILF3, LARP1, OAS1, VAPA, IFI16, TNIP1, TBC1D20, VAPB, CD28, PPIH, PPIB	<0.001	0.0350102
	GO_NUCLEAR_SPECK	1.7641	63	AKAP8L, DDX42, SMC6, PQBP1, GLI2, PNN, PPP1CC, SART3, RSRC1, CWC22, MAGOH, CCNL2, KIAA1429, TRIM22, ATPAF2, PIAS3, METTL3, THOC1, THOC3, THOC2, PLRG1, CRNKL1, TOPORS, THOC7, PATL1, THOC6, PRPF4, PRPF6, SCNM1, THAP7, THRAP3, ZNF638, SARNP, PSME4, CD2BP2, LUC7L3, PPIH, SRSF4, PPIG, CBLL1, SLU7, FYTTD1, RNF34, RCHY1, IFI16, NRIP1, EP400, SPOP, SMNDC1, SRSF10, CHTOP, PYHIN1, SETD1A, EAF1, CDC5L, HIPK…	<0.001	0.0367654
	GO_REGULATION_OF_VIRAL_TRANSCRIPTION	1.76153	9	SNW1, SP1, POLR2C, TAF11, EP300, POLR2G, POLR2I, GTF2F2, TRIM32	<0.001	0.0376562
	GO_RIBONUCLEOPROTEIN_COMPLEX_LOCALIZATION	1.74948	39	FYTTD1, SLBP, NUP205, NUP107, NMD3, AAAS, NOL6, XPO1, FIP1L1, PABPN1, RBMX2, NUP85, TGS1, MAGOH, NUP62, DHX38, RAE1, SRSF10, AGFG1, CHTOP, NCBP2, THOC1, THOC2, THOC5, THOC7, CDC40, THOC6, NUP93, DDX19B, EIF6, SARNP, NUP35, PRPF31, SRSF4, BUD13, NUP98, SLU7, NUPL1, SRSF9	<0.001	0.040604
	KEGG_EPITHELIAL_CELL_SIGNALING_IN_HELICOBACTER_PYLORI_INFECTION	1.69024	17	ATP6V1A, ATP6V0B, CHUK, NOD1, MAPK14, NFKB1, IKBKB, MAPK9, MAPK8, CASP3, CXCR2, ATP6V0A2, CSK, PLCG1, MAP3K14, ATP6V1C1, ATP6V1C2	0.00518135	0.0417713
	REACTOME_INFLUENZA_VIRAL_RNA_TRANSCRIPTION_AND_REPLICATION	1.67678	7	DNAJC3, POLR2C, POLR2G, GRSF1, POLR2I, RPS4Y1, GTF2F2	0.00165563	0.0456869
	BIOCARTA_RARRXR_PATHWAY	1.67213	6	NCOA1, KAT2B, GTF2A1, TBP, RXRA, GTF2E1	0.0225564	0.0467886
	GO_SNRNA_METABOLIC_PROCESS	1.72974	29	GTF2A1, GTF2A2, CCNT2, INTS10, TAF9, GTF2E1, SNAPC5, EXOSC5, POLR2C, EXOSC9, EXOSC8, SNAPC4, RPRD1B, POLR2G, POLR2I, TBP, POU2F1, NCBP2, TAF13, INTS3, TAF11, POU2F2, GTF2F2, ELL3, SP1, INTS4, INTS6, TAF5, INTS9	<0.001	0.0475055
	GO_TERMINATION_OF_RNA_POLYMERASE_II_TRANSCRIPTION	1.72345	26	SLBP, MAZ, FIP1L1, PABPN1, PCF11, MAGOH, DHX38, SNRPD3, CPSF7, CHTOP, NCBP2, THOC1, THOC3, THOC2, THOC5, THOC7, CDC40, THOC6, SETX, NUDT21, SARNP, SRSF4, SNRPE, SLU7, SRSF7, SRSF9	<0.001	0.0483308
	GO_RNA_POLYMERASE_COMPLEX	1.7141	37	GTF2A1, GTF2A2, CTDP1, INTS10, TAF9, WDR61, CDC73, POLR2C, RPRD1B, POLR2G, POLR2I, TBP, POLR3GL, TAF13, TAF11, PAPD4, PEX2, MED4, GTF2F2, MED6, POLA2, POLR3B, ERCC3, POLR1B, TADA3, MCM3, POLR1D, INTS4, TBPL1, TAF4B, POLR1E, INTS6, TAF5, INTS9, POLR3K, TP53, TAF2	<0.001	0.0515009
	GO_RIBONUCLEOPROTEIN_COMPLEX_SUBUNIT_ORGANIZATION	1.7046	68	ISY1, HBS1L, TXNL4B, FASTKD2, MRPS11, GEMIN2, CELF4, USP39, SART3, OGFOD1, KIF5B, LUC7L, EIF2D, SNRPD3, RBM5, EIF2A, CCRN4L, NSUN4, USP4, PIH1D1, CIRBP, RC3H1, DICER1, MRPS7, CRNKL1, PTBP2, CDC40, PATL1, RBMXL1, PRPF6, CLNS1A, MRTO4, SBDS, CD2BP2, LUC7L3, SNRPE, GEMIN7, SNRPC, GEMIN8, SNRNP200, SLU7, MRRF, SRSF9, DDX28, CDC123, DDX1, TAF9, RPS27L, RPF2, NOL3, MRPL11, TGS1, SRSF10, MDN1, SRPK2, MC…	<0.001	0.0549341
	GO_NUCLEAR_BODY	1.70381	111	RB1, ZNF451, GEMIN2, SMC6, PARK7, PNN, PPP1CC, FBL, CWC22, MAGOH, CCNL2, NBN, TRIM22, PIAS3, ANGEL2, NSMCE2, METTL3, THOC1, THOC3, THOC2, CRNKL1, THOC7, THOC6, PRPF4, PRPF6, THAP7, SARNP, PSME4, NHP2, CD2BP2, PPIH, SRSF4, GEMIN7, PPIG, SNRPC, GEMIN8, CBLL1, TP53, DDX1, ZBTB1, EP400, GAR1, N4BP1, CHTOP, CREBBP, CPSF6, CBX5, SS18L1, PYHIN1, SETD1A, EAF1, KLHL20, ISG20, SON, TDP2, CDK12, NOP10, ATR,…	<0.001	0.055018
	GO_DNA_DIRECTED_RNA_POLYMERASE_II_HOLOENZYME	1.68601	30	GTF2A1, GTF2A2, CTDP1, INTS10, TAF9, WDR61, CDC73, POLR2C, RPRD1B, POLR2G, POLR2I, TBP, TAF13, INTS3, TAF11, PEX2, MED4, GTF2F2, MED6, ERCC3, TADA3, INTS4, TBPL1, TAF4B, TAF7, INTS6, TAF5, INTS9, TP53, TAF2	<0.001	0.0575401
	GO_NUCLEOTIDYLTRANSFERASE_ACTIVITY	1.68648	34	GALT, FICD, TAMM41, RPAP1, THG1L, GMPPB, UGP2, CHRAC1, POLR2C, PAPOLG, POLD2, GMPPA, REV3L, POLR2G, POLR2I, NANS, MB21D1, PNPT1, POLR3GL, REV1, TRNT1, COASY, POLA2, OAS1, POLR3B, PAPD7, TEP1, OAS2, POLR1B, MED21, POLR1D, POLR1E, POLR3K, CDS2	<0.001	0.0575754
	REACTOME_FORMATION_OF_RNA_POL_II_ELONGATION_COMPLEX_	1.61774	10	CCNT2, CTDP1, ERCC3, NCBP2, POLR2C, TCEB3, POLR2G, SSRP1, POLR2I, GTF2F2	0.0142096	0.0694895
	REACTOME_MRNA_SPLICING_MINOR_PATHWAY	1.60308	34	SF3B4, SF3B5, SF3B2, NCBP2, GTF2F2, LSM2, SNRNP40, PRPF6, POLR2C, POLR2G, SNRPE, SNRPD3, POLR2I, SNRNP200	0.0160714	0.0765266
	REACTOME_TRANSPORT_OF_MATURE_TRANSCRIPT_TO_CYTOPLASM	1.59749	16	SLBP, NUP205, NUP107, NCBP2, AAAS, CDC40, NUP93, NFX1, MAGOH, NUP62, NUP35, DHX38, SRSF4, RAE1, NUPL1, SRSF9	0.00688468	0.0777597
	REACTOME_ABORTIVE_ELONGATION_OF_HIV1_TRANSCRIPT_IN_THE_ABSENCE_OF_TAT	1.5906	4	POLR2C, POLR2G, POLR2I, GTF2F2	0.012939	0.0811827
	REACTOME_CLEAVAGE_OF_GROWING_TRANSCRIPT_IN_THE_TERMINATION_REGION_	1.58789	14	SLBP, CPSF7, NCBP2, CDC40, NUDT21, PABPN1, NFX1, PCF11, MAGOH, DHX38, SRSF4, SNRPE, SNRPD3, SRSF9	0.0122378	0.0827333
	REACTOME_REGULATORY_RNA_PATHWAYS	1.58448	5	POLR2C, POLR2G, DICER1, POLR2I, TNRC6A	0.02	0.0837064
	KEGG_RNA_POLYMERASE	1.57264	9	POLR3B, POLR3GL, POLR1B, POLR2C, POLR1D, POLR1E, POLR2G, POLR2I, POLR3K	0.0112782	0.090777
	GO_REGULATION_OF_SYMBIOSIS_ENCOMPASSING_MUTUALISM_THROUGH_PARASITISM	1.57319	62	TOP2A, IFITM3, FCN3, SMARCB1, ADARB1, IFIT1, LGALS1, OSBP, EP300, TRIM25, LGALS9, CCR2, VPS37B, GTF2F2, ILF3, OAS1, TBC1D20, LTA, CHMP3, CHMP4B, PPIH, PPIB, PFN1, VPS25, EXOC2, DDX5, TSG101, CTDP1, VPS4B, VPS4A, DERL1, SNX3, LARP1, IFI16, POLR2C, POLR2G, POLR2I, SRPK2, APOBEC3H, IFNB1, STAT1, TAF11, FUCA2, MX1, EIF2AK2, EIF2AK4, PML, SRPK1, PM20D1, BST2, ISG20, SNW1, PC, VAPA, TNIP1, SP1, VAPB, C…	<0.001	0.0977744
Proteasome, regulation of cell cycle, signaling
	GO_NUCLEOTIDE_BINDING_DOMAIN_LEUCINE_RICH_REPEAT_CONTAINING_RECEPTOR_SIGNALING_PATHWAY	2.01622	11	IKBKB, ITCH, RNF34, CHUK, IRAK1, RIPK2, TAB3, NOD1, TAB2, TAB1, MAP3K7	<0.001	0.00551824
	REACTOME_ANTIGEN_PROCESSING_UBIQUITINATION_PROTEASOME_DEGRADATION	2.06684	94	UBE3C, UBE2D2, KEAP1, CBLB, PSMD8, NPEPPS, PSMD6, HERC2, UBE2Q1, UBE2Q2, CDC26, PSMD2, PSMD3, FBXO3, PSMD1, SKP2, BTRC, TRIM21, SKP1, FBXW8, FBXW11, FBXO2, UBE2E1, UBE4A, RNF41, PJA1, RBX1, PSMA5, PSMA3, PSMA4, PSMA2, PSME4, UBE2V2, PSME2, ANAPC5, RBCK1, ANAPC13, PSMD12, RNF34, PSMD11, TCEB1P3, PSMD14, UBA5, CUL3, CUL2, VPRBP, UBR4, RNF6, UBE2J2, RCHY1, RNF4, FBXO44, PSMB10, UBE2J1, ANAPC11, PSMB…	<0.001	0.00703022
	REACTOME_SCFSKP2_MEDIATED_DEGRADATION_OF_P27_P21	2.04882	35	PSMD12, PSMD11, CDKN1B, PSMD14, PSMB10, CKS1B, PSMD8, PSMB7, PSMD6, PSMB4, PSMB5, PSMB2, PSMB3, PSMD2, PSMD3, PSMB1, PSMD1, PSMF1, SKP2, SKP1, PSMB8, CCNA2, PSMA5, PSMA3, PSMC5, PSMA4, PSMC6, PSMC3, PSMA1, PSMA2, CCNE1, PSMC1, PSMC2, CDK2, PSME2	<0.001	0.00808575	Cell cycle
	REACTOME_AUTODEGRADATION_OF_CDH1_BY_CDH1_APC_C	1.93606	35	PSMD12, PSMD11, PSMD14, UBE2D1, PSMB10, ANAPC11, PSMD8, PSMB7, PSMD6, PSMB4, PSMB5, PSMB2, PSMB3, CDC26, PSMD2, PSMD3, PSMB1, PSMD1, PSMF1, UBE2C, UBE2E1, PSMB8, PSMA5, PSMA3, PSMC5, PSMA4, PSMC6, PSMC3, PSMA1, PSMA2, PSMC1, CDC16, PSMC2, PSME2, ANAPC5	<0.001	0.00921066
	REACTOME_CLASS_I_MHC_MEDIATED_ANTIGEN_PROCESSING_PRESENTATION	1.95084	120	UBE3C, UBE2D2, KEAP1, UBE2D1, CBLB, UBE3A, PARK2, PSMD8, NPEPPS, PSMD6, HERC2, CDC26, PSMD2, PSMD3, FBXO3, PSMD1, SKP2, BTRC, TRIM21, SKP1, FBXW8, FBXW11, FBXO2, UBE2E3, UBE2E1, CYBB, UBE4A, HLA-C, CYBA, HLA-A, RNF41, RBX1, PSME4, UBE2V2, PSME2, ANAPC5, RBCK1, ANAPC13, PSMD12, PSMD11, PSMD14, UBA7, UBA6, UBA5, CUL3, CUL2, UBR4, UBE2J2, FBXO44, UBE2J1, ANAPC11, SOCS1, PSMF1, UBE2F, UBE2H, UBE2B, H…	<0.001	0.00947102
	REACTOME_SCF_BETA_TRCP_MEDIATED_DEGRADATION_OF_EMI1	1.94353	31	PSMD12, PSMD11, PSMD14, PSMB10, PSMD8, PSMB7, PSMD6, PSMB4, PSMB5, PSMB2, PSMB3, PSMD2, PSMD3, PSMB1, PSMD1, PSMF1, BTRC, SKP1, PSMB8, PSMA5, PSMA3, PSMC5, PSMA4, PSMC6, PSMC3, PSMA1, PSMA2, PSMC1, PSME4, PSMC2, PSME2	<0.001	0.00952283
	REACTOME_ACTIVATION_OF_NF_KAPPAB_IN_B_CELLS	1.96308	41	PSMD12, PSMD11, PSMD14, LOC646626, MALT1, PSMB10, IKBKB, PSMD8, PSMB7, PSMD6, PSMB4, PSMB5, PSMB2, PSMB3, PSMD2, PSMD3, PSMB1, PSMD1, PSMF1, IKBKG, BTRC, MAP3K7, SKP1, CHUK, FBXW11, PRKCB, PSMB8, PSMA5, PSMA3, PSMC5, PSMA4, PSMC6, PSMC3, PSMA1, PSMA2, PSMC1, PSME4, PSMC2, REL, PSME2, NFKBIB	0.00170648	0.0102913
	REACTOME_ORC1_REMOVAL_FROM_CHROMATIN	1.95595	42	RB1, PSMD12, PSMD11, CDKN1B, PSMD14, MCM7, PSMB10, ORC5, PSMD8, PSMB7, PSMD6, PSMB4, PSMB5, ORC1, PSMB2, PSMB3, PSMD2, ORC3, PSMD3, ORC2, PSMB1, PSMD1, PSMF1, CDT1, PSMB8, CCNA2, PSMA5, PSMA3, PSMC5, PSMA4, PSMC6, PSMC3, PSMA1, PSMA2, PSMC1, PSME4, PSMC2, CDK2, MCM3, PSME2, MCM5, MCM6	<0.001	0.0103688
	REACTOME_MITOTIC_M_M_G1_PHASES	2.00057	69	NUP107, SMC3, PSMD8, PPP1CC, PSMD6, XPO1, PPP2R5E, PSMD2, PSMD3, PSMD1, SEC13, PPP2R5A, KIF23, PPP2R5D, RANGAP1, PSMA5, PSMA3, CLIP1, PSMA4, KIF2A, PSMA2, ZW10, GORASP1, PSME4, MCM3, BIRC5, PSME2, MCM5, KIF20A, MCM6, PSMD12, PSMD11, PSMD14, CDCA8, NSL1, PSMB10, ORC5, PPP2CA, PPP2CB, PSMB4, CDC45, ORC1, PSMB3, NUP85, RAD21, ORC2, E2F2, E2F3, PSMF1, CLASP1, CDT1, RCC2, CDC7, NDC80, PSMB8, POLA2, ST…	<0.001	0.0104654
	REACTOME_DNA_REPLICATION	2.06744	66	RB1, FEN1, NUP107, SMC3, PSMD8, PPP1CC, PSMD6, XPO1, PPP2R5E, PSMD2, PSMD3, RFC5, RFC3, SEC13, RFC4, LIG1, PPP2R5A, KIF23, RANGAP1, CCNA2, PSMA3, KIF2A, PSMA2, ZW10, GORASP1, PSME4, MCM3, BIRC5, PSME2, MCM5, DNA2, KIF20A, MCM6, PSMD12, PCNA, PSMD11, CDCA8, NSL1, PSMB10, ORC5, PPP2CA, CDC45, ORC1, PSMB3, NUP85, RAD21, POLD2, ORC2, E2F2, E2F3, CLASP1, CDT1, RCC2, CDC7, NDC80, PSMB8, POLA2, STAG2, P…	<0.001	0.0105453
	REACTOME_MITOTIC_G1_G1_S_PHASES	1.90091	61	RB1, LIN54, CDKN1B, MCM7, PPP2R2A, CKS1B, PSMD8, PSMD6, PSMD2, PSMD3, PSMD1, SKP2, SKP1, CCNA2, PSMA5, PSMA3, RBL1, TFDP1, PSMA4, PSMA1, PSMA2, CCNE1, MCM3, PSME2, MCM5, MCM6, PSMD12, PCNA, PSMD11, PSMD14, LIN9, TYMS, PSMB10, ORC5, PPP2CA, PPP2CB, PSMB4, CDC45, ORC1, RBBP4, PSMB3, ORC3, ORC2, PSMB1, E2F2, E2F3, E2F4, PSMF1, CDT1, CDC7, PSMB8, DHFR, POLA2, WEE1, PSMC6, CDK6, PSMC3, CDK4, RPA3, PSM…	<0.001	0.0108265
	REACTOME_S_PHASE	1.90427	51	RB1, FEN1, CDKN1B, CKS1B, PSMD8, PSMD6, PSMD2, PSMD3, PSMD1, SKP2, SKP1, RFC5, RFC3, RFC4, LIG1, CDC25B, CCNA2, PSMA5, PSMA3, PSMA4, PSMA2, CCNE1, PSME4, MCM3, PSME2, MCM5, DNA2, MCM6, PSMD12, PCNA, PSMD11, PSMD14, PSMB10, ORC5, PSMB4, CDC45, ORC1, PSMB3, POLD2, ORC2, PSMF1, CDT1, PSMB8, POLA2, WEE1, PSMC6, PSMC3, CDK4, RPA3, PSMC1, PSMC2	<0.001	0.0108581
	REACTOME_CELL_CYCLE	1.91074	56	RB1, NUP107, HJURP, SMC3, PSMD8, PPP1CC, PSMD6, CDC26, PSMD2, PSMD3, HIST1H2AD, PSMD1, SKP2, BTRC, SKP1, LIG1, TINF2, HIST1H2AJ, UBE2E1, HUS1, CDC25B, CLIP1, CCNE1, ZW10, PSME4, NHP2, PSME2, ANAPC5, DNA2, KIF20A, TP53, PSMD12, PSMD11, PSMD14, CDCA8, ANAPC11, ORC5, ORC1, NUP85, RAD21, ORC2, CEP192, PSMF1, ATRIP, PLK4, CDT1, ACD, UBE2I, UBE2C, HIST1H4L, RCC2, CDC7, NDC80, DHFR, HIST1H4A, POLA2, HIS…	<0.001	0.0109198	Cell cycle
	KEGG_RNA_DEGRADATION	1.91539	33	WDR61, EDC3, EDC4, EXOSC5, EXOSC10, PAPOLG, EXOSC9, EXOSC8, EXOSC3, EXOSC2, DCPS, PNPT1, CNOT6L, LSM1, CNOT10, LSM4, LSM3, PATL1, LSM2, LSM7, CNOT6, LSM6, CNOT7, PAPD7, XRN1, CNOT3, C1D, RQCD1, SKIV2L, CNOT8, SKIV2L2, DCP2, MPHOSPH6	<0.001	0.0110599
	REACTOME_VIF_MEDIATED_DEGRADATION_OF_APOBEC3G	1.9083	32	PSMD12, PSMD11, TCEB1P3, PSMD14, PSMB10, PSMD8, PSMB7, PSMD6, PSMB4, PSMB5, PSMB2, PSMB3, PSMD2, PSMD3, PSMB1, PSMD1, TCEB2, PSMF1, PSMB8, RBX1, PSMA5, PSMA3, PSMC5, PSMA4, PSMC6, PSMC3, PSMA1, PSMA2, PSMC1, PSME4, PSMC2, PSME2	<0.001	0.011075
	REACTOME_G1_S_TRANSITION	1.96394	51	RB1, CDKN1B, MCM7, CKS1B, PSMD8, PSMD6, PSMD2, PSMD3, PSMD1, SKP2, SKP1, CCNA2, PSMA5, PSMA3, TFDP1, PSMA4, PSMA1, PSMA2, CCNE1, MCM3, PSME2, MCM5, MCM6, PSMD12, PCNA, PSMD11, PSMD14, TYMS, PSMB10, ORC5, PPP2CA, PPP2CB, PSMB4, CDC45, ORC1, PSMB3, ORC3, ORC2, PSMB1, PSMF1, CDT1, CDC7, PSMB8, DHFR, POLA2, WEE1, PSMC6, PSMC3, RPA3, PSMC1, PSMC2	<0.001	0.0111117
	REACTOME_PHOSPHORYLATION_OF_THE_APC_C	1.91254	4	UBE2C, CDC26, CDC16, UBE2E1	0.00179211	0.0111688
	REACTOME_REGULATION_OF_ORNITHINE_DECARBOXYLASE_ODC	1.90577	31	PSMD12, PSMD11, PSMD14, ODC1, PSMB10, PSMD8, PSMB7, PSMD6, PSMB4, PSMB5, PSMB2, PSMB3, PSMD2, PSMD3, PSMB1, PSMD1, PSMF1, PSMB8, AZIN1, PSMA5, PSMA3, PSMC5, PSMA4, PSMC6, PSMC3, PSMA1, PSMA2, PSMC1, PSME4, PSMC2, PSME2	<0.001	0.0112603
	REACTOME_CONVERSION_FROM_APC_C_CDC20_TO_APC_C_CDH1_IN_LATE_ANAPHASE	1.91845	4	UBE2C, CDC26, CDC16, UBE2E1	0.00369686	0.0113368
	REACTOME_CDK_MEDIATED_PHOSPHORYLATION_AND_REMOVAL_OF_CDC6	1.89482	30	PSMD12, PSMD11, PSMD14, PSMB10, PSMD8, PSMB7, PSMD6, PSMB4, PSMB5, PSMB2, PSMB3, PSMD2, PSMD3, PSMB1, PSMD1, PSMF1, PSMB8, PSMA5, PSMA3, PSMC5, PSMA4, PSMC6, PSMC3, PSMA1, PSMA2, PSMC1, PSME4, PSMC2, CDK2, PSME2	<0.001	0.0114146
	REACTOME_APC_C_CDC20_MEDIATED_DEGRADATION_OF_CYCLIN_B	1.9824	4	UBE2C, CDC26, CDC16, UBE2E1	<0.001	0.0117657
	REACTOME_CYCLIN_E_ASSOCIATED_EVENTS_DURING_G1_S_TRANSITION_	2.0036	38	RB1, PSMD12, PSMD11, CDKN1B, PSMD14, PKMYT1, PSMB10, CKS1B, PSMD8, PSMB7, PSMD6, PSMB4, PSMB5, PSMB2, PSMB3, PSMD2, PSMD3, PSMB1, PSMD1, PSMF1, SKP2, SKP1, PSMB8, CCNA2, PSMA5, PSMA3, WEE1, PSMC5, PSMA4, PSMC6, PSMC3, PSMA1, PSMA2, CCNE1, PSMC1, PSMC2, CDK2, PSME2	<0.001	0.0119988	Cell cycle
	GO_T_CELL_RECEPTOR_SIGNALING_PATHWAY	1.92513	64	DENND1B, UBE2D2, PTEN, PIK3CD, PTPRJ, CD3G, CD3E, CD3D, IKBKB, PSMD8, PSMD6, STK11, PSMD2, GRAP2, PSMD3, PSMD1, BTRC, MAP3K7, SKP1, CHUK, RIPK2, FBXW11, PDE4D, PSMA5, PSMA3, PSMA4, PIK3CA, PSMA2, LCK, TRAF6, PSME4, PSME2, PRKCQ, RBCK1, TNFRSF21, SKAP1, PSMD12, PSMD11, PSMD14, PIK3R2, MALT1, PSMB10, FYB, PSMB4, PSMB3, MAPK1, CSK, PLCG1, PSMF1, PAK2, NFKB1, PSMB8, PTPRC, PSMC6, PSMC3, PSMC1, PSMC2,…	<0.001	0.0124697	Cell signaling
	REACTOME_ASSEMBLY_OF_THE_PRE_REPLICATIVE_COMPLEX	1.87965	40	PSMD12, PSMD11, PSMD14, MCM7, PSMB10, ORC5, PSMD8, PSMB7, PSMD6, PSMB4, PSMB5, ORC1, PSMB2, PSMB3, PSMD2, ORC3, PSMD3, ORC2, PSMB1, E2F2, PSMD1, E2F3, PSMF1, CDT1, PSMB8, PSMA5, PSMA3, PSMC5, PSMA4, PSMC6, PSMC3, PSMA1, PSMA2, PSMC1, PSME4, PSMC2, MCM3, PSME2, MCM5, MCM6	<0.001	0.0131164
	REACTOME_P53_INDEPENDENT_G1_S_DNA_DAMAGE_CHECKPOINT	1.87664	31	PSMD12, PSMD11, PSMD14, PSMB10, PSMD8, PSMB7, PSMD6, PSMB4, PSMB5, PSMB2, PSMB3, PSMD2, PSMD3, PSMB1, PSMD1, PSMF1, PSMB8, CDC25A, PSMA5, PSMA3, PSMC5, PSMA4, PSMC6, PSMC3, PSMA1, PSMA2, PSMC1, PSME4, PSMC2, PSME2, ATM	<0.001	0.0131546	DNA damage / DNA repair
	GO_UBIQUITIN_LIKE_PROTEIN_BINDING	1.91634	41	TOP2A, UFD1L, DYRK2, TSG101, FAF1, USP33, ZFAND6, FAF2, DCUN1D1, ZBTB1, DCUN1D2, RNF4, HDAC6, BAG6, UCHL1, HERC2, WDR92, UBR5, NUP62, UIMC1, MARK4, EPS15, VPS36, UBQLN4, ATRIP, RAE1, USP5, UBE2A, UCHL3, RAD23B, NPLOC4, BRE, TNIP2, FAM175B, UBAP1, TAB2, RBCK1, TRIM32, FAN1, DZIP3, OPTN	<0.001	0.0132119
	REACTOME_CELL_CYCLE_MITOTIC	2.00682	146	RB1, NUP107, SMC3, PSMD8, PPP1CC, PSMD6, CDC26, PSMD2, PSMD3, SKP2, BTRC, SKP1, LIG1, UBE2E1, CDC25B, CLIP1, CCNE1, ZW10, PSME4, PSME2, ANAPC5, DNA2, KIF20A, PSMD12, PSMD11, PSMD14, CDCA8, ANAPC11, ORC5, ORC1, NUP85, RAD21, ORC2, CEP192, PSMF1, PLK4, CDT1, UBE2C, RCC2, CDC7, NDC80, DHFR, POLA2, STAG2, CDK4, CDC16, TUBGCP5, FGFR1OP, CEP57, YWHAE, LIN54, FEN1, CDKN1B, CETN2, CKS1B, ACTR1A, PCM1, XP…	<0.001	0.0134194
	REACTOME_REGULATION_OF_MITOTIC_CELL_CYCLE	1.8701	42	PSMD12, PSMD11, PSMD14, UBE2D1, PSMB10, ANAPC11, PSMD8, PSMB7, PSMD6, PSMB4, PSMB5, PSMB2, PSMB3, CDC26, PSMD2, PSMD3, PSMB1, PSMD1, PSMF1, SKP2, BTRC, SKP1, UBE2C, UBE2E1, PSMB8, CCNA2, PSMA5, PSMA3, PSMC5, PSMA4, PSMC6, PSMC3, PSMA1, PSMA2, PSMC1, CDC16, PSME4, PSMC2, CDK2, PSME2, ANAPC5, MAD2L1	<0.001	0.014198
	GO_PROTEASOMAL_PROTEIN_CATABOLIC_PROCESS	1.90215	113	CCNF, KEAP1, PSMD8, PSMD6, CDC26, PSMD2, PSMD3, PSMD1, SKP2, BTRC, FBXO9, SKP1, RNF44, FBXW5, FBXW11, FBXO2, UBE2E1, RNF41, RBX1, TBL1XR1, PSME4, PSME2, ANAPC5, RBCK1, TP53, RNF121, PSMD12, PSMD11, ANAPC16, PSMD14, SEL1L, UBE2J2, UBE2J1, ANAPC11, HSP90B1, RNF216, PMAIP1, PSMF1, ANKZF1, WWTR1, UBE2H, TOR1A, UBE2B, UBE2C, SMURF1, SIAH1, BFAR, UBE2A, MARCH6, FBXO31, KLHL20, NPLOC4, RNF103, UBXN11, C…	<0.001	0.014406
	REACTOME_SIGNALING_BY_WNT	1.86579	39	PSMD12, PSMD11, PSMD14, PSMB10, PPP2CA, PSMD8, PPP2CB, PSMB7, FRAT1, PSMD6, PSMB4, PSMB5, PSMB2, PSMB3, PPP2R5E, PSMD2, PSMD3, PSMB1, PSMD1, PSMF1, BTRC, SKP1, AXIN1, PPP2R5A, PPP2R5D, PSMB8, PSMA5, PSMA3, PSMC5, PSMA4, PSMC6, PSMC3, PSMA1, PSMA2, PSMC1, PSME4, PSMC2, CTNNB1, PSME2	<0.001	0.0146123	Cell signaling
	REACTOME_DOWNSTREAM_SIGNALING_EVENTS_OF_B_CELL_RECEPTOR_BCR	1.86175	54	GSK3A, CDKN1B, PTEN, IKBKB, PSMD8, PSMD6, PSMD2, PSMD3, MLST8, PSMD1, AKT1, IKBKG, BTRC, MAP3K7, SKP1, CHUK, FBXW11, PRKCB, PSMA5, PSMA3, PSMA4, CREB1, PSMA1, PSMA2, PSME4, PSME2, TRIB3, PSMD12, PHLPP1, PSMD11, PSMD14, MAPKAP1, LOC646626, MALT1, PSMB10, NRAS, PSMB4, PSMB5, PSMB2, PSMB3, PSMB1, RICTOR, PSMF1, PSMB8, MTOR, PSMC5, PSMC6, PSMC3, PSMC1, RPS6KB2, PSMC2, REL, MDM2, NFKBIB	<0.001	0.0153298
	REACTOME_M_G1_TRANSITION	1.85859	41	PSMD12, PSMD11, PSMD14, MCM7, PSMB10, ORC5, PSMD8, PSMD6, PSMB4, CDC45, ORC1, PSMB3, PSMD2, ORC3, PSMD3, ORC2, PSMB1, E2F2, PSMD1, E2F3, PSMF1, CDT1, CDC7, PSMB8, PSMA5, POLA2, PSMA3, PSMC5, PSMA4, PSMC6, PSMC3, PSMA1, PSMA2, RPA3, PSMC1, PSME4, PSMC2, MCM3, PSME2, MCM5, MCM6	<0.001	0.0154712
	REACTOME_APC_C_CDH1_MEDIATED_DEGRADATION_OF_CDC20_AND_OTHER_APC_C_CDH1_TARGETED_PROTEINS_IN_LATE_MITOSIS_EARLY_G1	1.83623	37	PSMD12, PSMD11, PSMD14, UBE2D1, PSMB10, ANAPC11, PSMD8, PSMB7, PSMD6, PSMB4, PSMB5, PSMB2, PSMB3, CDC26, PSMD2, PSMD3, PSMB1, PSMD1, PSMF1, SKP2, UBE2C, UBE2E1, PSMB8, PSMA5, PSMA3, PSMC5, PSMA4, PSMC6, PSMC3, PSMA1, PSMA2, PSMC1, CDC16, PSME4, PSMC2, PSME2, ANAPC5	<0.001	0.0167453
	REACTOME_CELL_CYCLE_CHECKPOINTS	1.83936	116	CDKN1B, MCM7, PSMD8, PSMD6, CDC26, PSMD2, PSMD3, PSMD1, RFC5, RFC3, RFC4, UBE2E1, HUS1, PSMA5, PSMA3, PSMA4, PSMA1, PSMA2, CCNE1, PSME4, MCM3, PSME2, MCM5, ANAPC5, MCM6, TP53, PSMD12, PSMD11, PSMD14, PSMB10, ANAPC11, ORC5, PSMB4, CDC45, ORC1, PSMB3, ORC3, ORC2, PSMB1, PSMF1, ATRIP, UBE2C, CDC7, PSMB8, WEE1, PSMC6, PSMC3, RPA3, PSMC1, CDC16, PSMC2, MDM2, ATM, ATR, MAD2L1, RAD9A	<0.001	0.0168015	Cell cycle
	REACTOME_ER_PHAGOSOME_PATHWAY	1.84364	33	PSMD12, PSMD11, PSMD14, PSMB10, SEC61A2, PSMD8, SEC61A1, PSMB7, PSMD6, PSMB4, PSMB5, PSMB2, PSMB3, PSMD2, PSMD3, PSMB1, PSMD1, PSMF1, HLA-C, HLA-A, PSMB8, PSMA5, PSMA3, PSMC5, PSMA4, PSMC6, PSMC3, PSMA1, PSMA2, PSMC1, PSME4, PSMC2, PSME2	<0.001	0.0169078
	GO_PROTEIN_POLYUBIQUITINATION	1.88619	109	UBE3C, UBE2D2, RNF19B, CBLB, FBXO22, HERC5, PSMD8, NPEPPS, PSMD6, RNF114, RUSC1, CDC26, PSMD2, RNF19A, PSMD3, FBXO3, PSMD1, SKP2, BTRC, TRIM21, SKP1, FBXW11, FBXO2, UBE2E1, UBE4A, RNF41, RBX1, PSME4, UBE2V2, PSME2, ANAPC5, RBCK1, ANAPC13, PSMD12, PSMD11, CBFB, PSMD14, TNKS, CUL3, UBE2J2, ANAPC11, RNF216, UBR5, HLTF, PSMF1, LONRF1, BARD1, UBE2F, UBE2H, UBE2B, UBE2C, SMURF1, SIAH1, LNPEP, MARCH8, B…	<0.001	0.0169256
	GO_REGULATION_OF_LIGASE_ACTIVITY	1.88869	49	PTEN, PARK7, BMI1, PSMD8, PSMD6, CDC26, PSMD2, PSMD3, PSMD1, BTRC, SKP1, RIPK3, UBE2E1, AXIN1, MASTL, TOPORS, PSMA5, PSMA3, PSMA4, PSMA2, GORASP1, PSME4, PSME2, TRIB3, ANAPC5, RAB1A, PSMD12, PSMD11, ANAPC16, PSMD14, DCUN1D1, DCUN1D2, PSMB10, ANAPC11, PSMB4, BAG5, PSMB3, PSMF1, NHEJ1, UBE2C, XRCC3, PSMB8, PSMC6, PSMC3, PSMC1, CDC16, PSMC2, STUB1, MAD2L1	<0.001	0.0170188
	KEGG_PROTEASOME	1.84013	31	PSMD12, PSMD11, PSMD14, POMP, PSMB10, PSMD8, PSMB7, PSMD6, PSMB4, PSMB5, PSMB2, PSMB3, PSMD2, PSMD3, PSMB1, PSMD1, PSMF1, SHFM1, PSMB8, PSMA5, PSMA3, PSMC5, PSMA4, PSMC6, PSMC3, PSMA1, PSMA2, PSMC1, PSME4, PSMC2, PSME2	<0.001	0.0170828
	GO_POSITIVE_REGULATION_OF_LIGASE_ACTIVITY	1.88624	46	RAB1A, PSMD12, PSMD11, ANAPC16, PSMD14, DCUN1D1, PTEN, DCUN1D2, BMI1, PSMB10, ANAPC11, PSMD8, PSMD6, PSMB4, PSMB3, CDC26, PSMD2, PSMD3, PSMD1, PSMF1, BTRC, NHEJ1, SKP1, RIPK3, UBE2C, UBE2E1, AXIN1, MASTL, TOPORS, PSMB8, PSMA5, PSMA3, PSMA4, PSMC6, PSMC3, PSMA2, GORASP1, PSMC1, CDC16, PSME4, PSMC2, PSME2, STUB1, TRIB3, ANAPC5, MAD2L1	<0.001	0.017207
	REACTOME_DOWNSTREAM_TCR_SIGNALING	1.84412	13	CHUK, RIPK2, PTEN, LOC646626, PIK3R2, MALT1, IKBKB, PIK3CA, HLA-DPB1, PRKCQ, TAB2, CD247, MAP3K7	0.00183486	0.0172148
	REACTOME_SYNTHESIS_OF_DNA	1.84537	48	RB1, FEN1, PSMD12, PCNA, PSMD11, CDKN1B, PSMD14, MCM7, PSMB10, ORC5, PSMD8, PSMD6, PSMB4, CDC45, ORC1, PSMB3, PSMD2, ORC3, PSMD3, POLD2, ORC2, PSMB1, PSMD1, PSMF1, RFC5, CDT1, RFC3, RFC4, LIG1, PSMB8, CCNA2, PSMA5, POLA2, PSMA3, PSMA4, PSMC6, PSMC3, PSMA1, PSMA2, RPA3, PSMC1, PSME4, PSMC2, MCM3, PSME2, MCM5, DNA2, MCM6	<0.001	0.0172395
	GO_REGULATION_OF_PROTEIN_UBIQUITINATION_INVOLVED_IN_UBIQUITIN_DEPENDENT_PROTEIN_CATABOLIC_PROCESS	1.87757	52	PTEN, UBE2D1, UBE3A, FBXO22, PSMD8, PSMD6, CDC26, SUFU, PSMD2, PSMD3, PSMD1, BTRC, SKP1, UBE2E1, AXIN1, PSMA5, PSMA3, PSMA4, PSMA1, PSMA2, GORASP1, PSME4, PSME2, ANAPC5, RAB1A, PSMD12, PSMD11, ANAPC16, PSMD14, PSMB10, ANAPC11, PSMB7, PSMB4, PSMB5, RNF139, PSMB2, PSMB3, PSMB1, PSMF1, WNT1, UBE2C, SMURF1, PSMB8, PML, PSMC5, PSMC6, PSMC3, PSMC1, CDC16, PSMC2, CCDC22, MAD2L1	<0.001	0.0181524
	REACTOME_APC_CDC20_MEDIATED_DEGRADATION_OF_NEK2A	1.81989	5	UBE2C, CDC26, CDC16, UBE2E1, MAD2L1	0.00561798	0.0187307
	REACTOME_SIGNALING_BY_THE_B_CELL_RECEPTOR_BCR	1.81663	64	GSK3A, CDKN1B, PTEN, PIK3CD, CBLB, IKBKB, PSMD8, PSMD6, PSMD2, PSMD3, MLST8, PSMD1, AKT1, IKBKG, BTRC, MAP3K7, SKP1, CHUK, FBXW11, PRKCB, VAV1, PSMA5, PSMA3, PSMA4, CREB1, STIM1, PSMA1, PSMA2, PSME4, PSME2, TRIB3, PSMD12, PHLPP1, PSMD11, PSMD14, SHC1, MAPKAP1, ITPR2, LOC646626, ITPR3, MALT1, PSMB10, NRAS, PSMB4, PSMB5, PSMB2, PSMB3, PSMB1, RICTOR, FYN, PLCG1, PSMF1, PSMB8, MTOR, PSMC5, PSMC6, PSM…	<0.001	0.01907	Cell signaling
	REACTOME_INHIBITION_OF_THE_PROTEOLYTIC_ACTIVITY_OF_APC_C_REQUIRED_FOR_THE_ONSET_OF_ANAPHASE_BY_MITOTIC_SPINDLE_CHECKPOINT_COMPONENTS	1.8111	5	UBE2C, CDC26, CDC16, UBE2E1, MAD2L1	0.00171821	0.0198034
	REACTOME_APC_C_CDC20_MEDIATED_DEGRADATION_OF_MITOTIC_PROTEINS	1.80571	37	PSMD12, PSMD11, PSMD14, UBE2D1, PSMB10, ANAPC11, PSMD8, PSMB7, PSMD6, PSMB4, PSMB5, PSMB2, PSMB3, CDC26, PSMD2, PSMD3, PSMB1, PSMD1, PSMF1, UBE2C, UBE2E1, PSMB8, PSMA5, PSMA3, PSMC5, PSMA4, PSMC6, PSMC3, PSMA1, PSMA2, PSMC1, CDC16, PSME4, PSMC2, PSME2, ANAPC5, MAD2L1	0.00164745	0.0201682
	REACTOME_CDT1_ASSOCIATION_WITH_THE_CDC6_ORC_ORIGIN_COMPLEX	1.80655	34	PSMD12, PSMD11, PSMD14, PSMB10, ORC5, PSMD8, PSMB7, PSMD6, PSMB4, PSMB5, ORC1, PSMB2, PSMB3, PSMD2, ORC3, PSMD3, ORC2, PSMB1, PSMD1, PSMF1, CDT1, PSMB8, PSMA5, PSMA3, PSMC5, PSMA4, PSMC6, PSMC3, PSMA1, PSMA2, PSMC1, PSME4, PSMC2, PSME2	0.00169492	0.0202849
	GO_PROTEASOME_COMPLEX	1.8416	46	USP14, PSMD12, PSMD11, UBXN1, UBE3C, PSMD14, SEL1L, UBE3A, PSMB10, BAG6, PSMD8, PSMB7, PSMD6, PSMB4, PSMB5, OS9, PSMB2, PSMB3, PSMD2, PSMD3, PSMB1, PSMD1, PSMF1, UBQLN4, PAAF1, AMFR, SHFM1, TXNL1, MARCH6, RAD23B, PSMB8, UCHL5, PSMA5, PSMA3, PSMC5, PSMA4, PSMC6, PSMC3, PSMA1, PSMA2, PSMC1, PSME4, PSMC2, PSMG3, PSME2, PSMG2	<0.001	0.0224104
	GO_NUCLEAR_TRANSCRIBED_MRNA_CATABOLIC_PROCESS_EXONUCLEOLYTIC	1.84196	21	LSM1, LSM4, LSM3, PATL1, LSM2, EDC3, EDC4, LSM7, CNOT6, EXOSC5, LSM6, CNOT7, EXOSC9, EXOSC8, POLR2G, CNOT8, EXOSC3, EXOSC2, DCPS, DCP2, DIS3L2	<0.001	0.0226291
	REACTOME_NOD1_2_SIGNALING_PATHWAY	1.79056	11	IKBKB, CHUK, IRAK1, RIPK2, CASP1, TAB3, NOD1, TAB2, TAB1, MAPK14, MAP3K7	0.00170648	0.0226762
	REACTOME_E2F_MEDIATED_REGULATION_OF_DNA_REPLICATION	1.7849	12	RB1, DHFR, ORC5, PPP2CA, CDT1, POLA2, CDC45, PCNA, TFDP1, ORC1, CCNE1, TYMS	0.00551471	0.0238009	DNA damage / DNA repair
	REACTOME_HIV_INFECTION	1.78123	102	CCNT2, NUP107, PSMD8, PSMD6, PSMD2, PSMD3, AP1S2, PSMD1, BANF1, BTRC, AP2M1, SKP1, LIG1, NUP210, AP1B1, HLA-A, GTF2F2, RBX1, NUP93, CD8B, PSME4, ELMO1, PSME2, KPNB1, NUP205, PSMD12, POM121, TSG101, PSMD11, PSMD14, SUPT4H1, AAAS, GTF2E1, NUP85, ATP6V1H, PSMF1, AP1M1, XRCC6, XRCC5, HMGA1, CD28, NMT1, TAF4B, FEN1, PSIP1, XPO1, NUP62, CCR5, TBP, NCBP2, VPS37A, VPS37B, RANGAP1, PSMA5, PSMA3, PSMA4, PS…	<0.001	0.0244417
	KEGG_UBIQUITIN_MEDIATED_PROTEOLYSIS	1.77495	61	UBE3C, UBE2D2, KEAP1, CBLB, PRPF19, PARK2, HERC2, UBE2Q1, HERC1, UBE2Q2, CDC26, SKP2, BTRC, SKP1, PIAS3, FBXW8, FBXW11, FBXO2, UBE2E1, UBE4A, DDB2, RBX1, TRAF6, ANAPC5, ANAPC13, CUL3, CUL2, RNF7, UBE2J2, RCHY1, UBE2J1, ANAPC11, SOCS1, UBE2NL, UBR5, UBE2F, UBE2H, PPIL2, MAP3K1, UBE2I, UBE2B, UBE2C, SMURF1, FANCL, SIAH1, WWP1, UBE2G1, UBE2A, UBE2G2, PML, ITCH, CDC16, UBE2U, MDM2, UBE2O, STUB1, TRIM…	<0.001	0.0248768
	REACTOME_DEADENYLATION_DEPENDENT_MRNA_DECAY	1.77507	25	EIF4A2, EDC3, EDC4, EXOSC5, EXOSC9, EXOSC8, EXOSC3, EXOSC2, DCPS, EIF4B, PAIP1, LSM1, CNOT10, LSM4, LSM3, PATL1, LSM2, CNOT6, LSM6, CNOT7, XRN1, CNOT3, RQCD1, CNOT8, DCP2	0.00172414	0.0252168
	REACTOME_CROSS_PRESENTATION_OF_SOLUBLE_EXOGENOUS_ANTIGENS_ENDOSOMES	1.77206	29	PSMD12, PSMD11, PSMD14, PSMB10, PSMD8, PSMB7, PSMD6, PSMB4, PSMB5, PSMB2, PSMB3, PSMD2, PSMD3, PSMB1, PSMD1, PSMF1, PSMB8, PSMA5, PSMA3, PSMC5, PSMA4, PSMC6, PSMC3, PSMA1, PSMA2, PSMC1, PSME4, PSMC2, PSME2	0.00176991	0.0253604
	REACTOME_HOST_INTERACTIONS_OF_HIV_FACTORS	1.7562	70	NUP107, PSIP1, PSMD8, PSMD6, XPO1, PSMD2, PSMD3, NUP62, AP1S2, PSMD1, BANF1, BTRC, AP2M1, SKP1, NUP210, AP1B1, HLA-A, RANGAP1, RBX1, NUP93, PSMA5, PSMA3, PSMA4, CD8B, PSMA1, PSMA2, LCK, NUP50, PSME4, ELMO1, PSME2, NUP54, DOCK2, KPNB1, NUP205, PSMD12, POM121, PSMD11, TCEB1P3, PSMD14, AAAS, PSMB10, PSMB7, PSMB4, PSMB5, PSMB2, PSMB3, NUP85, PSMB1, AP2S1, ATP6V1H, TCEB2, FYN, PSMF1, RAE1, PAK2, AP1M1…	<0.001	0.028172
	REACTOME_ADAPTIVE_IMMUNE_SYSTEM	1.75667	202	KEAP1, CBLB, PSMD8, PSMD6, HERC2, CDC26, PRKACG, PSMD2, PSMD3, AP1S2, FBXO3, PSMD1, SKP2, KIFAP3, BTRC, SKP1, PRKCB, FBXO2, AP1B1, PSME4, PSME2, PRKCQ, TRIB3, KIF20A, RBCK1, ANAPC13, MAPKAP1, PIK3R2, UBE2J2, UBE2J1, ANAPC11, PLCG1, PSMF1, VASP, KIR2DS1, LNPEP, CDC16, CD28, REL, CALM3, HLA-DRB3, DZIP3, RNF220, CDKN1B, CLTC, CLTA, CD3G, KIF11, CD3E, CD3D, IKBKB, CTSO, ACTR1A, CTLA4, CTSD, SEC13, RI…	<0.001	0.0284489	Cell signaling
	REACTOME_P53_DEPENDENT_G1_DNA_DAMAGE_RESPONSE	1.75851	35	PSMD12, PSMD11, CDKN1B, PSMD14, PSMB10, PSMD8, PSMB7, PSMD6, PSMB4, PSMB5, PSMB2, PSMB3, PSMD2, PSMD3, PSMB1, PSMD1, PSMF1, PSMB8, PSMA5, PSMA3, PSMC5, PSMA4, PSMC6, PSMC3, PSMA1, PSMA2, CCNE1, PSMC1, PSME4, PSMC2, CDK2, MDM2, PSME2, ATM, TP53	<0.001	0.0285232	DNA damage / DNA repair
	GO_POSITIVE_REGULATION_OF_CHROMOSOME_SEGREGATION	1.80772	12	RB1, BECN1, RAB1A, SFPQ, ESPL1, GORASP1, RCC2, NSMCE2, PTEN, ANKRD32, SMC6, SIRT2	0.00350877	0.0295414
	REACTOME_REGULATION_OF_MRNA_STABILITY_BY_PROTEINS_THAT_BIND_AU_RICH_ELEMENTS	1.74232	45	PSMD12, PSMD11, PSMD14, ELAVL1, PSMB10, PSMD8, PSMB7, PSMD6, EXOSC5, PSMB4, XPO1, PSMB5, PSMB2, PSMB3, PSMD2, EXOSC9, PSMD3, EXOSC8, PSMB1, PSMD1, AKT1, PSMF1, TNPO1, EXOSC3, EXOSC2, PRKCD, MAPK14, PSMB8, PSMA5, PSMA3, PSMC5, PSMA4, PSMC6, XRN1, PSMC3, PSMA1, PSMA2, PSMC1, PSME4, MAPKAPK2, PSMC2, HNRNPD, PSME2, DCP2, EIF4G1	<0.001	0.0311785
	BIOCARTA_PROTEASOME_PATHWAY	1.74315	21	PSMD12, PSMD11, PSMD14, UBE3A, UBE2A, PSMD8, PSMA5, PSMB7, PSMA3, PSMD6, PSMB4, PSMA4, PSMC6, PSMB5, PSMC3, PSMA1, PSMB2, PSMB3, PSMA2, PSMC2, PSMB1	0.00358423	0.031411
	REACTOME_METABOLISM_OF_MRNA	1.73724	80	EIF4A2, RPLP0, SMG9, PPP2R2A, CASC3, ELAVL1, SMG8, EDC3, EDC4, PSMD8, PSMD6, XPO1, PSMD2, PSMD3, MAGOH, PSMD1, AKT1, TNPO1, RPS9, NCBP2, RPS5, PRKCD, RPSA, PATL1, PSMA5, PSMA3, PSMA4, XRN1, PSMA1, PSMA2, PSME4, MAPKAPK2, PSME2, ETF1, DCP2, PSMD12, PSMD11, PSMD14, RPS4Y1, GSPT2, PSMB10, PPP2CA, PSMB7, EXOSC5, PSMB4, PSMB5, PSMB2, PSMB3, EXOSC9, EXOSC8, PSMB1, RPL14, PSMF1, EXOSC3, EXOSC2, DCPS, EI…	<0.001	0.032076
	KEGG_CELL_CYCLE	1.73814	45	RB1, CDKN1C, ANAPC13, PCNA, CDKN1B, SMC3, ANAPC11, ORC5, CDC45, ORC1, CDC26, RAD21, ORC2, EP300, E2F2, E2F3, SFN, E2F4, SKP2, SKP1, ZBTB17, CREBBP, TGFB3, CDC7, RBX1, CDC25B, GADD45G, CCNA2, WEE1, STAG2, RBL1, TFDP1, ESPL1, TFDP2, CDK4, CCNE1, CDC16, MCM3, MCM5, ANAPC5, ATM, MCM6, TP53, ATR, MAD2L1	<0.001	0.0321403
	GO_ANAPHASE_PROMOTING_COMPLEX_DEPENDENT_CATABOLIC_PROCESS	1.79466	38	PSMD12, PSMD11, ANAPC16, PSMD14, UBE2D1, PSMB10, ANAPC11, PSMD8, PSMD6, PSMB4, PSMB5, PSMB2, PSMB3, CDC26, PSMD2, PSMD3, PSMB1, PSMD1, PSMF1, SKP2, UBE2C, UBE2E1, PSMB8, PSMA5, PSMA3, PSMC5, PSMA4, PSMC6, PSMC3, PSMA1, PSMA2, PSMC1, CDC16, PSME4, PSMC2, PSME2, ANAPC5, MAD2L1	<0.001	0.0325291
	GO_PROTEIN_CATABOLIC_PROCESS	1.79256	212	CCNF, KEAP1, HERC5, PSMD8, NUB1, PSMD6, HERC2, CDC26, PSMD2, PSMD3, LONP1, LONP2, TRIM25, PSMD1, SKP2, FBXO8, BTRC, VPS36, FBXO7, FBXO9, SKP1, FBXO2, CLPX, PSME4, PSME2, YME1L1, RBCK1, VPS25, TP53, RNF121, ANAPC16, UBE2J2, UBE2J1, ANAPC11, RNF216, PSMF1, WWTR1, SIAH1, LNPEP, NPLOC4, RNF103, CDC16, ATM, FBXL5, FBXL4, DZIP3, BAP1, FAF1, FAF2, CTSW, CTSO, UCHL1, ENC1, UBXN4, CTSD, UCHL3, SIRT1, TOPO…	<0.001	0.0328783
	REACTOME_TCR_SIGNALING	1.72875	27	PTEN, LOC646626, PIK3R2, CD3G, CD3E, CD3D, MALT1, FYB, IKBKB, GRAP2, CSK, PLCG1, MAP3K7, PAK2, VASP, CHUK, RIPK2, PTPRC, PIK3CA, LCK, TRAF6, HLA-DPB1, PRKCQ, TAB2, EVL, CD247, HLA-DRB3	<0.001	0.0342207	Cell signaling
	GO_POSITIVE_REGULATION_OF_PROTEIN_MODIFICATION_BY_SMALL_PROTEIN_CONJUGATION_OR_REMOVAL	1.77313	72	PHF23, PTEN, ARRB1, ARRB2, BMI1, FBXO22, PSMD8, PSMD6, SART3, CDC26, PSMD2, PSMD3, PSMD1, SKP2, BTRC, SKP1, PIAS3, RIPK2, AVPR2, UBE2E1, AXIN1, ARNT, MUL1, MASTL, TOPORS, RNF40, GNL3, PSMA5, PSMA3, PSMA4, PSMA2, GORASP1, TRAF6, TBC1D7, PSME4, PSME2, TRIB3, ANAPC5, RAB1A, PSMD12, PSMD11, PAXIP1, ANAPC16, PSMD14, DCUN1D1, DERL1, DCUN1D2, PTTG1IP, RCHY1, MALT1, PSMB10, ANAPC11, PSMB4, RNF139, PSMB3,…	<0.001	0.034784
	REACTOME_AUTODEGRADATION_OF_THE_E3_UBIQUITIN_LIGASE_COP1	1.71971	31	PSMD12, PSMD11, PSMD14, PSMB10, PSMD8, PSMB7, PSMD6, PSMB4, PSMB5, PSMB2, PSMB3, PSMD2, PSMD3, PSMB1, PSMD1, PSMF1, PSMB8, PSMA5, PSMA3, PSMC5, PSMA4, PSMC6, PSMC3, PSMA1, PSMA2, PSMC1, PSME4, PSMC2, PSME2, ATM, TP53	0.00163399	0.0358744
	BIOCARTA_NTHI_PATHWAY	1.71532	9	IKBKB, CHUK, EP300, MAPK14, NR3C1, MAP3K14, MAP3K7, NFKB1, TGFBR2	0.0108696	0.0363899
	REACTOME_DESTABILIZATION_OF_MRNA_BY_AUF1_HNRNP_D0	1.70651	31	PSMD12, PSMD11, PSMD14, PSMB10, PSMD8, PSMB7, PSMD6, PSMB4, PSMB5, PSMB2, PSMB3, PSMD2, PSMD3, PSMB1, PSMD1, PSMF1, PSMB8, PSMA5, PSMA3, PSMC5, PSMA4, PSMC6, PSMC3, PSMA1, PSMA2, PSMC1, PSME4, PSMC2, HNRNPD, PSME2, EIF4G1	0.00344828	0.0372941
	REACTOME_METABOLISM_OF_RNA	1.70767	90	EIF4A2, NUP107, GEMIN2, RPLP0, SMG9, PPP2R2A, ELAVL1, SMG8, EDC3, EDC4, PSMD8, PSMD6, XPO1, PSMD2, PSMD3, MAGOH, NUP62, PSMD1, SNRPD3, TNPO1, RPS9, NUP210, NCBP2, RPS5, PRKCD, RPSA, PATL1, NUP93, PSMA5, PSMA3, PSMA4, XRN1, PSMA1, PSMA2, CLNS1A, PSME4, MAPKAPK2, SNRPG, PSME2, ETF1, SNRPE, NUP54, GEMIN7, SNRPF, DCP2, NUP205, PSMD12, POM121, PSMD11, PSMD14, AAAS, RPS4Y1, GSPT2, PSMB10, PPP2CA, EXOSC…	<0.001	0.0372968
	REACTOME_ACTIVATION_OF_ATR_IN_RESPONSE_TO_REPLICATION_STRESS	1.70849	14	RFC5, RFC3, RFC4, HUS1, CDC7, CDC45, ORC1, RPA3, MCM3, MCM5, MCM6, ATRIP, ATR, RAD9A	0.00175131	0.0375219	DNA damage / DNA repair
	GO_UBIQUITIN_LIKE_PROTEIN_LIGASE_ACTIVITY	1.75839	88	ZNF451, TRIM72, RNF13, RNF19B, MED17, MED12, RABGEF1, RNF114, RNF19A, TRIM25, VHLL, SKP2, BTRC, SKP1, RNF44, FBXW11, AKTIP, MSL2, RC3H1, UBE4A, MED27, TOPORS, CCNB1IP1, RNF41, PJA1, RBX1, TRAIP, MED24, MED21, TRAF6, UBE2V2, CBLL1, RNF121, RNF34, UHRF2, UHRF1, CUL3, CUL2, RNF6, RNF7, UBE2J2, RNF4, RNF5, FBXL22, UBE2J1, ANAPC11, RNF139, RNF216, RNF138, UBE2NL, UBR5, HLTF, MED31, UBE2F, BRAP, UBE2H,…	<0.001	0.0385485
	REACTOME_REGULATION_OF_APOPTOSIS	1.6934	36	PSMD12, PSMD11, PSMD14, MAGED1, PSMB10, PSMD8, PSMB7, PSMD6, PSMB4, PSMB5, PSMB2, PSMB3, PSMD2, CASP3, PSMD3, PSMB1, PSMD1, PSMF1, PAK2, APPL1, UNC5A, DAPK2, PSMB8, PSMA5, ARHGAP10, PSMA3, PSMC5, PSMA4, PSMC6, PSMC3, PSMA1, PSMA2, PSMC1, PSME4, PSMC2, PSME2	0.00169205	0.0414707	DNA damage / DNA repair
	BIOCARTA_TOLL_PATHWAY	1.69096	13	MAP3K1, CHUK, EIF2AK2, MAPK14, NFKB1, IKBKB, MAPK8, IRAK1, TAB2, TLR7, TAB1, MAP3K14, MAP3K7	0.00357143	0.041899
	GO_FC_EPSILON_RECEPTOR_SIGNALING_PATHWAY	1.73112	60	UBE2D2, UBE2D1, IKBKB, PSMD8, PSMD6, PSMD2, GRAP2, PSMD3, PSMD1, IKBKG, BTRC, MAP3K7, SKP1, MAP2K4, CHUK, FBXW11, VAV1, PSMA5, PSMA3, PSMA4, PIK3CA, PSMA1, PSMA2, TRAF6, PSME4, PSME2, PRKCQ, PSMD12, PSMD11, PSMD14, SHC1, PIK3R2, MALT1, PSMB10, MAPK9, MAPK8, NRAS, PSMB4, PSMB5, PSMB2, PSMB3, PSMB1, MAPK1, PLCG1, PSMF1, PAK2, MAP3K1, NFATC3, NFATC1, NFKB1, PSMB8, PSMC5, PSMC6, PSMC3, PSMC1, PSMC2, …	<0.001	0.0472019
	GO_FC_RECEPTOR_SIGNALING_PATHWAY	1.72574	83	CYFIP2, ARPC1B, UBE2D2, WIPF3, ARPC1A, BRK1, CD3G, WASL, IKBKB, PSMD8, PSMD6, IGHG1, FCGR3A, FCGRT, PSMD2, GRAP2, PSMD3, PSMD1, IKBKG, BTRC, MAP3K7, SKP1, ACTR3, ACTR2, MAP2K4, CHUK, FBXW11, PRKCD, VAV1, PSMA5, PSMA3, PSMA4, PIK3CA, PSMA1, PSMA2, TRAF6, PSME4, ELMO1, ELMO2, PSME2, PRKCQ, CRK, PSMD12, PSMD11, PSMD14, SHC1, PIK3R2, PLA2G6, MALT1, PSMB10, NCKIPSD, MAPK9, MAPK8, NRAS, PSMB4, PSMB3, P…	<0.001	0.0478552
	REACTOME_JNK_C_JUN_KINASES_PHOSPHORYLATION_AND_ACTIVATION_MEDIATED_BY_ACTIVATED_HUMAN_TAK1	1.65522	9	MAPK9, MAPK8, IRAK1, RIPK2, TAB3, NOD1, TAB2, TAB1, MAP3K7	0.0112994	0.053432	Cell signaling
	REACTOME_DEADENYLATION_OF_MRNA	1.65582	6	CNOT6, CNOT7, CNOT3, CNOT10, CNOT8, PAIP1	0.0149813	0.0535562
	PID_RAC1_PATHWAY	1.64889	26	CYFIP2, ATF2, ARPC1B, BRK1, IQGAP1, MAPK9, MAPK8, ARHGDIA, CTNNA1, WASF2, PAK2, STAT5A, ACTR3, ACTR2, MAP2K4, MAP3K1, CYBB, ARPC4, CYBA, ARPC5, MAPK14, ABI1, CTNNB1, CRK, PLCB2, BCAR1	0.00339559	0.0560791
	GO_PROTEIN_UBIQUITINATION_INVOLVED_IN_UBIQUITIN_DEPENDENT_PROTEIN_CATABOLIC_PROCESS	1.69319	26	RNF34, ANAPC16, UHRF1, KLHL15, CUL2, KEAP1, RNF7, RCHY1, HERC5, HERC2, CDC26, UBR5, UBE2C, AMFR, SIAH1, UBE2E1, KLHL3, RBX1, RNF146, ITCH, CDC16, KLHL8, STUB1, TRIM32, DZIP3, MAD2L1	<0.001	0.0570312
	PID_CD8_TCR_PATHWAY	1.6384	30	SHC1, CD80, PRF1, CD3G, CD3E, CD3D, MALT1, IKBKB, NRAS, RAP1A, GRAP2, AKT1, CSK, FYN, PLCG1, IKBKG, CHUK, PRKCB, VAV1, PTPRC, TRPV6, STIM1, CD8B, CD8A, LCK, TRAF6, CD28, PRKCQ, CD247, MAP3K14	0.00501672	0.0606586	Cell signaling
	BIOCARTA_G1_PATHWAY	1.63055	13	RB1, CDKN1B, SMAD3, TGFB3, DHFR, TFDP1, CDK6, CDK4, CCNE1, ATM, SKP2, TP53, ATR	0.0288809	0.0631175
	GO_REGULATION_OF_CHROMOSOME_ORGANIZATION	1.65983	61	RB1, PHF2, ZNF451, AKAP8L, PTEN, PHF8, SART3, CDC26, ZNF207, ANKRD32, EP300, NBN, MAP3K4, HIST1H1B, PARP1, EED, PIH1D1, NSMCE2, ATRX, PAX5, SIRT1, RNF40, GNL3, KAT2B, EID1, SFPQ, ESPL1, PAX7, ZW10, GORASP1, PRKCQ, BECN1, RTEL1, CAMK2D, UHRF1, CDCA5, WDR61, RNF4, MAPK8, CDC45, TNKS2, UBR5, CTC1, KDM4A, CENPV, ACD, UBE2C, XRCC5, XRCC3, ATAD2, TADA2B, CCT6A, RAD50, TADA2A, SNW1, TADA3, CTNNB1, BCOR,…	<0.001	0.0676664	DNA damage / DNA repair
	GO_REGULATION_OF_CELLULAR_PROTEIN_CATABOLIC_PROCESS	1.65673	87	RB1, ARAF, PTEN, KEAP1, RNF19B, PARK7, FBXO22, PSMD8, NUB1, PSMD6, RNF114, CDC26, SUFU, PSMD2, RNF19A, PSMD3, ZNF207, BBS7, BTRC, SKP1, SMARCC1, USP5, NSMCE2, ATPIF1, UBE2E1, AXIN1, TEX14, RAD23B, RNF40, UCHL5, SIRT2, SENP1, PSMA5, PSMA3, PSMA4, ESPL1, PSMA2, ZW10, GORASP1, PSME4, UBE2V2, PSME2, TRIB3, ANAPC5, TRIB2, RAB1A, PSMD12, PSMD11, TMF1, ANAPC16, PSMD14, GBA, TAF9, PTTG1IP, RCHY1, USP19, …	<0.001	0.0677386
	GO_POSITIVE_REGULATION_OF_CELLULAR_PROTEIN_CATABOLIC_PROCESS	1.66003	68	RB1, PTEN, KEAP1, RNF19B, FBXO22, PSMD8, NUB1, PSMD6, RNF114, CDC26, PSMD2, RNF19A, PSMD3, PSMD1, BBS7, BTRC, SKP1, USP5, NSMCE2, ATPIF1, UBE2E1, AXIN1, RNF40, SIRT2, PSMA5, PSMA3, PSMA4, ESPL1, PSMA2, GORASP1, PSME4, UBE2V2, PSME2, TRIB3, ANAPC5, TRIB2, RAB1A, PSMD12, PSMD11, ANAPC16, PSMD14, GBA, PTTG1IP, RCHY1, PSMB10, ANAPC11, PSMB4, RNF139, RNF138, PSMB3, PSMF1, SOCS4, UBQLN2, ANKIB1, UBE2C,…	<0.001	0.0679115
	GO_POSITIVE_REGULATION_OF_CHROMOSOME_ORGANIZATION	1.65282	34	RB1, BECN1, RTEL1, AKAP8L, PTEN, WDR61, SART3, TNKS2, ANKRD32, EP300, NBN, MAP3K4, HIST1H1B, ACD, EED, PIH1D1, NSMCE2, ATRX, SIRT1, RNF40, GNL3, TADA2B, CCT6A, KAT2B, RAD50, SFPQ, TADA2A, SNW1, ESPL1, PAX7, GORASP1, CTNNB1, PRKCQ, ATR	<0.001	0.0699422
	GO_REGULATION_OF_CELL_CYCLE_PHASE_TRANSITION	1.64802	107	RB1, PSMD8, PSMD6, CDC26, PSMD2, PSMD3, ZNF207, EP300, NBN, BTRC, FBXO7, TP63, MEN1, SKP1, TMOD3, NSMCE2, UBE2E1, HUS1, DGKZ, RINT1, SLFN11, ZW10, PSME4, PSME2, PRKCQ, ANAPC5, ATF5, TP53, RNASEH2B, PSMD12, PSMD11, ANAPC16, PSMD14, CDCA5, GIGYF2, ANAPC11, SFN, CLSPN, PSMF1, CTC1, CREBBP, UBE2C, RCC2, XRCC3, MAD2L1BP, CNOT10, CDC7, INO80, PHOX2B, FBXO31, CNOT6, CNOT7, CDK4, CDC16, CNOT3, BCL2, CDK1…	<0.001	0.0717483
	REACTOME_TAK1_ACTIVATES_NFKB_BY_PHOSPHORYLATION_AND_ACTIVATION_OF_IKKS_COMPLEX	1.61134	11	IKBKB, CHUK, IRAK1, RIPK2, TAB3, S100A12, NOD1, TAB2, TAB1, MAP3K7, NFKBIB	0.016158	0.0725173	Cell signaling
	GO_REGULATION_OF_PROTEIN_MODIFICATION_BY_SMALL_PROTEIN_CONJUGATION_OR_REMOVAL	1.63911	105	PARK7, FBXO22, PARK2, PSMD8, PSMD6, CDC26, PSMD2, PSMD3, CAPN3, PSMD1, SKP2, BTRC, TRIM21, SKP1, PIAS3, DAXX, USP4, FBXO2, UBE2E1, MUL1, GTPBP4, RNF40, PSME4, PSME2, TRIB3, ANAPC5, PSMD12, PSMD11, PAXIP1, ANAPC16, CCDC23, PSMD14, DCUN1D1, DCUN1D2, PTTG1IP, ANAPC11, BAG5, UBR5, PSMF1, N4BP1, HSPA5, UBE2C, SMURF1, XRCC3, GLMN, NMI, AIMP2, CDC16, CCDC22, OGT, PHF23, PTEN, ARRB1, PTPN22, ARRB2, BMI1,…	<0.001	0.0730437
	GO_NEGATIVE_REGULATION_OF_PROTEIN_MODIFICATION_BY_SMALL_PROTEIN_CONJUGATION_OR_REMOVAL	1.63742	62	UBXN1, UBE2D1, ARRB1, PARK7, ARRB2, PSMD8, PSMD6, CDC26, SUFU, PSMD2, PSMD3, CAPN3, PSMD1, TRIM21, PIAS3, USP4, UBE2E1, GTPBP4, PSMA5, PSMA3, PSMA4, PSMA1, PSMA2, PSME2, SPOPL, ANAPC5, OTUB1, PSMD12, PSMD11, ANAPC16, CCDC23, PSMD14, RNF4, PSMB10, ANAPC11, PSMB4, BAG5, PSMB5, PSMB2, PSMB3, UBR5, PSMB1, FYN, PSMF1, WNT1, N4BP1, UBE2C, GLMN, PSMB8, MTOR, PML, MAD2L2, PSMC5, PSMC6, PSMC3, PSMC1, CDC1…	<0.001	0.0731445
	GO_REGULATION_OF_CELL_CYCLE_PROCESS	1.63145	110	RB1, PRDM9, CCNF, SMC3, CTGF, PSMD6, CDC26, PSMD2, PSMD3, NUSAP1, ZNF207, ANKRD32, EP300, NBN, TP63, MEN1, SH3GLB1, TMOD3, NSMCE2, UBE2E1, THOC1, HUS1, THOC5, DGKZ, RINT1, SLFN11, ZFYVE19, ZW10, PSME2, PRKCQ, ATF5, AURKAIP1, RNASEH2B, PSMD11, ANAPC16, CDCA5, PIK3R4, GIGYF2, ORC1, KIF3B, RPRD1B, CLSPN, ZNF268, RAB11FIP4, WNT4, CTC1, UBE2C, XRCC3, MAD2L1BP, CNOT10, CDC7, INO80, PHOX2B, FBXO31, TPX2…	<0.001	0.0763352	Cell cycle
	GO_ANTIGEN_RECEPTOR_MEDIATED_SIGNALING_PATHWAY	1.6188	70	DENND1B, UBE2D2, PTEN, PIK3CD, PTPRJ, CD3G, CD3E, CD3D, IKBKB, PSMD8, PSMD6, STK11, IGHG1, PSMD2, GRAP2, PSMD3, CD38, CTLA4, PSMD1, BTRC, MAP3K7, SKP1, CHUK, RIPK2, FBXW11, PRKCB, PDE4D, PSMA5, PSMA3, PSMA4, PIK3CA, PSMA2, LCK, TRAF6, PSME4, PSME2, PRKCQ, RBCK1, TNFRSF21, SKAP1, PSMD12, PSMD11, PSMD14, PIK3R2, MALT1, PSMB10, FYB, PSMB4, PSMB3, MAPK1, CSK, NCKAP1L, PLCG1, PSMF1, PAK2, NFKB1, PSMB8…	<0.001	0.0809345
	GO_RNA_CATABOLIC_PROCESS	1.61493	49	FEN1, SMG9, EDC4, MAGOH, PELO, DIS3L2, CCRN4L, NCBP2, RC3H1, PAPD4, PATL1, UHMK1, ERN1, XRN1, OAS2, THRAP3, MRTO4, ETF1, DNA2, SKIV2L2, RNASEH2C, RNASEH2B, RPS4Y1, GSPT2, GSPT1, PPP2CA, EXOSC5, EXOSC10, ERI1, EXOSC9, EXOSC8, POLR2G, PAIP1, PNPT1, LSM1, CNOT10, LSM3, LSM2, PNRC2, PAN2, ISG20, LSM7, CNOT6, LSM6, CNOT7, CNOT3, EIF3E, CNOT8, ABCE1	<0.001	0.082035
	BIOCARTA_CDC42RAC_PATHWAY	1.58542	8	ACTR2, PIK3CA, ARPC1B, ARPC1A, ARPC4, WASL, ARPC5, RHOA	0.0163934	0.0837366	Cell signaling
	GO_UBIQUITIN_LIGASE_COMPLEX	1.58863	92	DYRK2, CDKN1B, USP33, UBE2D2, CCNF, KEAP1, DCAF8, RNF19B, FBXO24, DCAF4, DCAF7, MED17, MED12, CDC26, RNF19A, ENC1, VHLL, SKP2, FBXO8, BTRC, FBXO7, FBXO9, SKP1, USP47, FBXW5, FBXO18, FBXW8, FBXW11, FBXO2, UBE2E1, UBE4A, PLRG1, MED27, TOPORS, RNF40, DDB2, RBX1, TRAF7, MED24, MED21, SPOPL, ANAPC5, RBCK1, CBLL1, CUL9, ANAPC13, ANAPC16, KLHL15, CUL2, SEL1L, KLHL17, DCUN1D1, DCUN1D2, KLHL12, RNF7, BRCC…	<0.001	0.0912405
	GO_REGULATION_OF_MITOTIC_CELL_CYCLE	1.58212	150	RB1, PSMD8, PSMD6, CDC26, PSMD2, PSMD3, NUSAP1, ZNF207, ANKRD32, EP300, NBN, BTRC, FBXO7, TP63, TMEM8B, SKP1, ANGEL2, TMOD3, NSMCE2, UBE2E1, HUS1, DGKZ, RNF40, CDC25B, RINT1, SLFN11, ZW10, PSME4, PSME2, CHMP4B, PRKCQ, ANAPC5, AURKAIP1, TP53, CUL9, RNASEH2B, PSMD12, PSMD11, ANAPC16, PSMD14, TNKS, CDCA5, GIGYF2, ANAPC11, EIF4EBP1, SFN, CLSPN, PSMF1, ZNF268, CTC1, CREBBP, SMAD3, UBE2C, RCC2, INTS3, …	<0.001	0.0939511
	REACTOME_NEPHRIN_INTERACTIONS	1.56153	5	PIK3CA, NCK2, PIK3R2, WASL, IQGAP1	0.0375235	0.0981159
DNA repair and replication
	GO_DNA_HELICASE_ACTIVITY	2.03227	20	RTEL1, XRCC6, FBXO18, XRCC5, DDX11, ATRX, IGHMBP2, CHD1L, CHD3, INO80, RECQL4, SETX, RAD50, CDC45, MCM3, MCM5, DNA2, MCM6, ASCC3, NBN	<0.001	0.00543728
	GO_CHROMOSOMAL_REGION	2.0188	99	DCLRE1C, NUP107, HJURP, SMC6, SMC3, SUV420H1, SMCHD1, SCMH1, ZNF207, NBN, MEN1, NSMCE2, NGDN, NSMCE1, THOC1, THOC2, THOC5, THOC7, TEP1, ZW10, HAT1, NHP2, DNA2, NUP98, LRIF1, CDCA5, CDCA8, ORC5, ORC1, RAD21, GAR1, HIST1H3F, HIST1H3H, HIST1H3B, HIST1H3C, HIST1H3E, CTC1, ACD, XRCC6, CBX5, BOD1, HIST1H4L, XRCC5, SS18L1, RCC2, XRCC3, NDC80, SETX, HIST1H4A, HIST1H4B, STAG2, HIST1H4E, ATR, HIST1H4F, PHF…	<0.001	0.00552626
	GO_DNA_REPAIR	2.03916	120	DCLRE1C, BCCIP, SMC6, SMC3, HERC2, EME1, ALKBH1, ANKRD32, EP300, EPC2, NBN, MEN1, AQR, LIG1, FBXO18, NSMCE2, ZBTB32, NSMCE1, REV1, HUS1, CHD1L, RBX1, PSME4, DNA2, LOC100133315, INO80B, RTEL1, CDCA5, DDX1, XPA, ZBTB1, RAD21, UBR5, HLTF, CLSPN, ATRIP, NHEJ1, BARD1, XRCC6, HELQ, HIST1H4L, XRCC5, XRCC3, FANCA, XRCC1, CDC7, UBE2A, INO80, SETX, HIST1H4A, PPP5C, NPLOC4, HIST1H4B, COPS5, MC1R, TDP2, ATR,…	<0.001	0.00635837	DNA damage / DNA repair
	GO_DOUBLE_STRAND_BREAK_REPAIR	2.0055	45	FEN1, DCLRE1C, MCM9, CDCA5, DDX1, SMC6, RECQL4, BABAM1, CDC45, HERC2, RNF138, RAD21, UIMC1, NBN, NHEJ1, BARD1, HELQ, PARP1, FBXO18, HIST1H4L, XRCC5, NSMCE2, XRCC3, NSMCE1, XRCC1, HUS1, CDC7, INO80, PARP9, BAZ1B, REC8, SETX, HIST1H4A, RAD51D, RAD50, SFPQ, HIST1H4B, PAPD7, BRE, HIST4H4, TDP2, RPA3, DNA2, FAN1, HIST1H4F	<0.001	0.00649642	DNA damage / DNA repair
	GO_PROTEIN_HETEROTETRAMERIZATION	1.98967	24	RRM1, XRCC6, HIST1H3J, HIST1H4L, HIST1H4A, HIST1H4B, HIST1H3A, HIST2H4B, HIST4H4, HIST1H3F, HIST1H4H, PDSS1, HIST1H3H, NUP54, HIST1H4I, HIST1H3I, HIST1H3B, HIST1H3C, NUPL1, HIST1H4D, HIST1H4E, HIST1H3D, HIST1H4F, HIST1H3E	<0.001	0.00661479
	GO_DNA_RECOMBINATION	1.99441	55	TOP2A, FEN1, DCLRE1C, PRDM9, MCM9, SMC6, EME1, NBN, RFC5, RFC3, RFC4, PARP1, LIG1, FBXO18, TOP3A, NSMCE2, ACTL6A, ATRX, NSMCE1, HUS1, UCHL5, KIN, RAD51D, SFPQ, TEP1, DNA2, FAN1, INO80B, RTEL1, PCNA, VPRBP, IGHMBP2, UNG, RECQL4, CDC45, RNF138, RAD21, POLD2, NHEJ1, BARD1, KLHDC3, XRCC6, HELQ, XRCC5, XRCC3, XRCC1, CDC7, INO80, REC8, SETX, POLA2, RAD50, RPA3, APEX1, TCF3	<0.001	0.00674707
	GO_DNA_REPLICATION_DEPENDENT_NUCLEOSOME_ORGANIZATION	1.98289	12	HIST1H3J, HIST1H4L, HIST1H4A, CHAF1B, HIST1H4B, HIST1H3A, HIST2H4B, NASP, RBBP4, HIST4H4, HAT1, HIST1H3F, HIST1H4H, HIST1H3H, HIST1H4I, HIST1H3I, HIST1H3B, HIST1H3C, HIST1H4D, HIST1H4E, HIST1H3D, HIST1H4F, HIST1H3E	<0.001	0.00676089
	GO_NUCLEAR_CHROMOSOME_TELOMERIC_REGION	1.98353	57	FEN1, DCLRE1C, CDC73, PPP1CC, SMCHD1, NBN, MEN1, PARP1, ATRX, TINF2, THOC1, THOC3, THOC2, THOC5, THOC7, THOC6, RAD51D, HIST4H4, HAT1, MCM3, NHP2, TERF2IP, MCM5, DNA2, MCM6, LRIF1, PCNA, HIST1H3J, TNKS, ORC5, HIST1H3A, ORC1, TNKS2, ORC2, GAR1, HIST1H3F, HIST1H3H, HIST1H3I, HIST1H3B, HIST1H3C, HIST1H3E, CTC1, ACD, XRCC6, CBX5, HIST1H4L, XRCC5, XRCC3, HIST1H4A, RAD50, HIST1H4B, APEX1, HIST1H4H, ATM,…	<0.001	0.00696345
	GO_MITOTIC_RECOMBINATION	1.97534	17	TOP2A, RFC5, RFC3, FEN1, RFC4, PCNA, LIG1, NSMCE2, XRCC3, SMC6, POLA2, RAD51D, RAD50, TEP1, RPA3, POLD2, DNA2	<0.001	0.00726271
	GO_BASE_EXCISION_REPAIR	1.99618	11	RECQL4, MBD4, USP47, LIG1, PARP2, RPA3, APEX1, XPA, XRCC1, DNA2, UNG	<0.001	0.00738121
	GO_DNA_CONFORMATION_CHANGE	1.97565	74	TOP2A, CETN2, AKAP8L, HJURP, CHD3, CTCF, SMC4, SMC2, CHAF1B, SART3, AIFM1, MIS18BP1, TOP1MT, NUSAP1, NBN, HIST1H1B, TOP3B, HELLS, PARP1, FBXO18, DDX11, TOP3A, ATRX, CHD1L, RAD23B, DDB2, RBX1, PAPD7, HIST4H4, HAT1, PSME4, MCM3, MCM5, DNA2, MCM6, NAA60, RTEL1, CDCA5, DDX1, IGHMBP2, XPA, RECQL4, CDC45, UBN1, HIST1H3F, H1FX, HIST1H3H, SMYD3, ASCC3, HIST1H3B, HIST1H3C, HIST1H3E, CENPV, XRCC6, NAA10, H…	<0.001	0.00749699
	GO_TELOMERE_MAINTENANCE_VIA_RECOMBINATION	1.97114	15	RFC5, RFC3, FEN1, RFC4, PCNA, LIG1, NSMCE2, XRCC3, SMC6, POLA2, RAD50, TEP1, RPA3, POLD2, DNA2	<0.001	0.00755677
	KEGG_BASE_EXCISION_REPAIR	1.92641	11	MBD4, FEN1, PARP4, PCNA, PARP1, LIG1, PARP2, APEX1, POLD2, XRCC1, UNG	<0.001	0.0106467	DNA damage / DNA repair
	GO_ATP_DEPENDENT_DNA_HELICASE_ACTIVITY	1.94455	13	RTEL1, XRCC6, FBXO18, XRCC5, DDX11, IGHMBP2, CHD1L, CHD3, RECQL4, RAD50, MCM6, ASCC3, NBN	<0.001	0.0106519
	GO_DNA_GEOMETRIC_CHANGE	1.94561	27	TOP2A, RTEL1, CETN2, DDX1, IGHMBP2, XPA, CHD3, RECQL4, CDC45, ASCC3, NBN, XRCC6, PARP1, FBXO18, XRCC5, DDX11, ATRX, CHD1L, INO80, DDB2, RBX1, SETX, RAD50, MCM3, MCM5, DNA2, MCM6	<0.001	0.010767
	GO_TELOMERE_ORGANIZATION	1.9458	36	RTEL1, FEN1, DCLRE1C, PCNA, SMC6, POLD2, GAR1, NBN, HIST1H3B, HIST1H3C, HIST1H3E, RFC5, CTC1, RFC3, ACD, XRCC6, RFC4, LIG1, HIST1H4L, XRCC5, NSMCE2, XRCC3, HIST1H4A, POLA2, RAD51D, RAD50, HIST1H4B, HIST4H4, TEP1, RPA3, APEX1, NHP2, TERF2IP, DNA2, NOP10, HIST1H4F	<0.001	0.011058	DNA damage / DNA repair
	REACTOME_PROCESSIVE_SYNTHESIS_ON_THE_LAGGING_STRAND	1.89368	7	POLA2, FEN1, PCNA, LIG1, RPA3, POLD2, DNA2	<0.001	0.0110974
	REACTOME_DNA_STRAND_ELONGATION	1.97198	14	RFC5, RFC3, FEN1, RFC4, PCNA, LIG1, POLA2, CDC45, RPA3, POLD2, MCM3, MCM5, DNA2, MCM6	<0.001	0.0118041
	GO_CHROMOSOME_TELOMERIC_REGION	1.91287	65	FEN1, DCLRE1C, DPY30, SMC6, CDC73, PPP1CC, SMCHD1, NBN, MEN1, PARP1, NSMCE2, ATRX, TINF2, NSMCE1, THOC1, THOC3, THOC2, THOC5, THOC7, SIRT2, THOC6, RAD51D, HIST4H4, TEP1, HAT1, MCM3, NHP2, TERF2IP, MCM5, DNA2, MCM6, LRIF1, PCNA, HIST1H3J, TNKS, ORC5, HIST1H3A, ORC1, TNKS2, ORC2, GAR1, HIST1H3F, HIST1H3H, TP53BP1, HIST1H3I, HIST1H3B, HIST1H3C, HIST1H3E, CTC1, ACD, XRCC6, CBX5, HIST1H4L, XRCC5, XRCC…	<0.001	0.0133644	DNA damage / DNA repair
	GO_DAMAGED_DNA_BINDING	1.87382	25	FEN1, DCLRE1C, PCNA, XPA, UNG, EP300, NBN, TP63, XRCC6, CREBBP, MGMT, XRCC5, REV1, XRCC1, RAD23B, APTX, FANCG, DDB2, MSH6, ERCC3, RPA3, APEX1, NEIL1, TP53, LOC100133315	<0.001	0.0188173	DNA damage / DNA repair
	GO_DNA_REPLICATION	1.86566	23	TOP2A, FEN1, MCM9, CHAF1B, TOP1MT, REV3L, TOPBP1, NBN, RFC5, RFC3, RMI2, RFC4, PARP1, LIG1, FBXO18, PARP2, NCOA6, TOP3A, ATRX, THOC1, REV1, HUS1, SIRT1, KIN, CCNE1, CINP, MCM3, MCM5, DNA2, MCM6, NUP98, SLBP, RTEL1, PCNA, IGHMBP2, RECQL4, ORC5, CDC45, CHTF8, ORC1, POLD2, CLSPN, ATRIP, BARD1, CDT1, RRM1, CDC7, SSRP1, CCDC88A, POLA2, RAD50, MCM3AP, KIAA0101, RPA3, DNAJA3, SSBP1, ATR, RAD9A	<0.001	0.0189116
	GO_CENTROMERE_COMPLEX_ASSEMBLY	1.86904	10	HELLS, HIST1H4A, CENPV, HIST1H4B, HIST4H4, HIST1H4L, HJURP, CENPM, CENPN, CENPO	<0.001	0.0189585	DNA damage / DNA repair
	GO_DNA_REPLICATION_INDEPENDENT_NUCLEOSOME_ORGANIZATION	1.86777	58	HIST1H4A, HIST1H4B, HIST4H4, HIST1H4L, HAT1, UBN1, ATRX, HJURP, CENPM, CENPN, CENPO, HIST1H4F	<0.001	0.0191166
	GO_RECOMBINATIONAL_REPAIR	1.8474	22	FEN1, HELQ, PARP1, FBXO18, MCM9, NSMCE2, XRCC3, NSMCE1, XRCC1, HUS1, CDC7, SMC6, INO80, REC8, RAD51D, RAD50, SFPQ, CDC45, RNF138, RPA3, NBN, FAN1	<0.001	0.0216168
	GO_POSITIVE_REGULATION_OF_GENE_EXPRESSION_EPIGENETIC	1.83545	28	PHF2, SMARCD1, HIST1H3J, PHF8, HIST1H3A, HIST1H3F, EP300, HIST1H3H, HIST1H3I, HIST1H3B, HIST1H3C, HIST1H3E, TBP, HIST1H4L, ATAD2, BAZ1B, KAT2B, HIST1H4A, HIST1H4B, HIST4H4, POLR1A, POLR1B, POLR1D, CTNNB1, POLR1E, HIST1H4H, HIST1H4E, HIST1H4F	<0.001	0.0239696
	GO_KINETOCHORE	1.82483	41	DCTN6, PHF2, DCTN5, NUP107, DCTN2, DCTN1, HJURP, NSL1, PPP1CC, XPO1, MIS18BP1, NUP85, ORC2, CHAMP1, ZNF207, KAT8, TP53BP1, CLASP1, CENPV, SEC13, CBX5, SPAG5, BOD1, SS18L1, NDE1, KIF22, RANGAP1, NDC80, REC8, KAT2B, CLIP1, APITD1, WDR81, ZW10, BIRC5, CENPM, CENPN, CENPO, NUP98, SPC24, MAD2L1	<0.001	0.0258051
	GO_GENE_SILENCING_BY_RNA	1.8219	84	NUP107, CELF1, IPO8, HENMT1, NUP62, XPO5, SNIP1, CNOT6L, NUP210, NCBP2, METTL3, DICER1, SND1, TSN, MRPL44, NUP93, HIST4H4, NUP54, NUP98, NUP205, POM121, HIST1H3J, AAAS, NUP160, HIST1H3A, HIST2H4B, ERI1, NUP85, POLR2C, HIST1H3F, POLR2G, HIST1H3H, HIST1H3I, POLR2I, HIST1H3B, HIST1H3C, RAE1, HIST1H3D, HIST1H3E, SMAD3, HIST1H4L, CNOT10, TNRC6C, HIST1H4A, CNOT6, HIST1H4B, CNOT7, PRKRA, CNOT3, RQCD1, N…	<0.001	0.0258125	DNA damage / DNA repair
	GO_PROTEIN_SUMOYLATION	1.81268	36	TOP2A, ZNF451, NUP205, PCNA, NUP107, L3MBTL2, CETN2, CDCA8, SMC6, SMC3, AAAS, IFIH1, HERC2, SENP5, NUP85, RAD21, NUP62, SCMH1, TP53BP1, RAE1, PIAS3, PARP1, NSMCE2, NSMCE1, MUL1, RANGAP1, TOPORS, SENP1, NUP93, STAG2, NUP35, BIRC5, NUP98, SAE1, NUPL1, TP53	<0.001	0.0282161
	REACTOME_LAGGING_STRAND_SYNTHESIS	1.74412	10	RFC5, POLA2, RFC3, FEN1, RFC4, PCNA, LIG1, RPA3, POLD2, DNA2	0.00357143	0.0314355
	GO_CONDENSED_CHROMOSOME_CENTROMERIC_REGION	1.79245	21	PHF2, CENPV, SPAG5, BOD1, HJURP, RANGAP1, NDC80, NSL1, REC8, SUV420H1, ZW10, CHAMP1, ZNF207, BIRC5, CENPM, CENPN, NCAPD2, CENPO, SPC24, CLASP1, MAD2L1	0.00164745	0.0325882
	GO_DNA_BIOSYNTHETIC_PROCESS	1.7891	33	UFD1L, PCNA, ZBTB1, TYMS, RCHY1, CTGF, CHRAC1, POLD2, REV3L, GAR1, NBN, RFC5, BARD1, RFC3, ACD, RFC4, LIG1, TOP3A, XRCC3, REV1, SIRT1, POLA2, RAD51D, RAD50, NPLOC4, PAPD7, KIAA0101, TEP1, RPA3, NHP2, TERF2IP, DNA2, NOP10	<0.001	0.0335883
	GO_DNA_STRAND_ELONGATION	1.78384	11	POLA2, RFC3, RAD50, FEN1, RFC4, PCNA, PARP1, LIG1, PARP2, POLD2, DNA2	<0.001	0.0340823
	GO_HELICASE_ACTIVITY	1.78122	47	DDX28, RTEL1, CHD9, DDX47, MCM9, DDX1, IGHMBP2, DDX42, DDX60L, CHD3, RECQL4, IFIH1, CDC45, BTAF1, DHX35, HLTF, EP400, DHX15, DHX38, ASCC3, NBN, HELLS, DDX59, XRCC6, HELQ, FBXO18, XRCC5, DDX11, ATRX, DDX10, DDX51, CHD1L, DICER1, DDX52, INO80, GTF2F2, SMARCA2, SETX, DHX40, RAD50, DDX19B, MCM3, MCM5, DNA2, MCM6, SNRNP200, SKIV2L2	<0.001	0.0341894
	GO_DNA_SYNTHESIS_INVOLVED_IN_DNA_REPAIR	1.76828	21	RFC5, BARD1, UFD1L, RFC3, RFC4, PCNA, TOP3A, XRCC3, ZBTB1, REV1, RCHY1, SIRT1, RAD51D, RAD50, NPLOC4, KIAA0101, RPA3, POLD2, REV3L, DNA2, NBN	<0.001	0.0361373
	REACTOME_CHROMOSOME_MAINTENANCE	1.71726	27	FEN1, PCNA, HJURP, SMC3, LMNB1, RAD21, POLD2, RFC5, RFC3, ACD, RFC4, LIG1, HIST1H4L, H2AFZ, REC8, HIST1H4A, POLA2, HIST1H4B, STAG2, HIST4H4, RPA3, NHP2, CENPN, DNA2, CENPO, ATR, HIST1H4F	<0.001	0.0364328	DNA damage / DNA repair
	REACTOME_BASE_EXCISION_REPAIR	1.69713	7	MBD4, FEN1, PCNA, LIG1, APEX1, POLD2, XRCC1	0.00746269	0.0403725
	GO_NUCLEAR_CHROMOSOME	1.74237	50	DCLRE1C, SMC3, SUV420H1, SMC2, PPP1CC, SMCHD1, EME1, ALKBH1, DPF2, HIST1H2AD, NBN, KIFAP3, TP63, MEN1, HIST1H2AL, SMARCC1, DDX11, FOXH1, TINF2, THOC1, HUS1, RFX3, THOC3, THOC2, THOC5, RUNX2, THOC7, CCNB1IP1, THOC6, MSH6, HAT1, NHP2, DNA2, LRIF1, TP53, INO80B, HIST1H3J, TNKS, CDCA5, XPA, ORC5, HIST1H3A, ORC1, RAD21, ORC2, EP400, GAR1, HIST1H3F, ZBED1, DVL3, HIST1H3H, HIST1H3I, HIST1H3B, HIST1H3C, …	<0.001	0.0429034
	REACTOME_RNA_POL_I_PROMOTER_OPENING	1.67785	32	HIST1H2BM, HIST1H2BO, HIST1H3J, HIST1H2BL, HIST1H2BK, HIST1H3A, HIST2H4B, HIST1H3F, HIST1H2AE, HIST1H2AD, HIST1H3G, HIST1H3H, HIST1H3I, HIST1H3B, HIST1H3C, HIST1H3D, HIST1H2AC, HIST1H3E, HIST1H4L, H2AFZ, MBD2, HIST1H2AJ, HIST1H4A, HIST1H4B, HIST4H4, HIST1H4H, HIST1H4I, HIST1H2BH, HIST1H2BB, HIST1H4D, HIST1H4E, HIST1H4F	0.00166945	0.0456726
	KEGG_DNA_REPLICATION	1.67265	14	RFC5, RFC3, RNASEH2B, FEN1, RFC4, PCNA, LIG1, POLA2, RPA3, POLD2, MCM3, MCM5, DNA2, MCM6	0.00880282	0.0470466
	GO_CONDENSED_CHROMOSOME	1.72542	42	TOP2A, PHF2, DCTN5, NUP107, CDCA5, HJURP, SMC6, ADD3, SMC3, SMC4, NSL1, SUV420H1, SMC2, NOL6, RAD21, CHAMP1, ZNF207, TOPBP1, CLASP1, BRD4, TOP3B, CENPV, SPAG5, BOD1, NSMCE2, NSMCE1, HUS1, RANGAP1, BAZ1B, NDC80, REC8, LRPPRC, RAD50, ZW10, BIRC5, CENPM, CENPN, NCAPD2, CENPO, SPC24, MAD2L1, RAD9A	<0.001	0.0476826	DNA damage / DNA repair
	GO_TELOMERE_CAPPING	1.72684	11	HIST1H4A, RAD50, ACD, DCLRE1C, HIST1H4B, HIST4H4, HIST1H4L, TERF2IP, NBN, HIST1H4E, HIST1H4F	0.00536673	0.0479198
	GO_PEPTIDYL_LYSINE_MODIFICATION	1.70496	95	TOP2A, ZNF451, CRTC2, SETD3, PRDM9, NUP107, SETD8, CETN2, SETD6, DPY30, EHMT1, ASH2L, SMC6, SMC3, SUV420H1, IFIH1, HERC2, ING3, SENP5, NUP62, SCMH1, EP300, EPC1, KAT8, MAP3K7, MEN1, NCOA1, PIAS3, BRD1, PARP1, NSMCE2, ACTL6A, MSL2, NSMCE1, WDR75, MUL1, MSL3, CDYL, ASH1L, RANGAP1, SIRT1, TOPORS, SIRT2, HCFC1, SENP1, JMJD6, SIRT3, NUP93, KAT2B, MED24, HAT1, TET3, BIRC5, FAM76A, NUP98, TP53, NAA60, N…	<0.001	0.0551063
	REACTOME_G2_M_CHECKPOINTS	1.64864	14	RFC5, RFC3, RFC4, HUS1, CDC7, CDC45, ORC1, RPA3, MCM3, MCM5, MCM6, ATRIP, ATR, RAD9A	0.0124555	0.0557145
	GO_REPLICATION_FORK	1.69976	18	RFC5, RFC3, RFC4, PCNA, UHRF1, XRCC3, XPA, CDC5L, PLRG1, BAZ1B, POLA2, RAD51D, CDC45, CHRAC1, TOP1MT, RPA3, MCM3, NBN	<0.001	0.0563532
	GO_CHROMATIN_SILENCING_AT_RDNA	1.69886	22	HIST1H3J, HIST1H4L, MBD2, SIRT1, SIRT2, HIST1H4A, HIST1H4B, HIST1H3A, HIST2H4B, HIST4H4, HIST1H3F, HIST1H4H, HIST1H3H, HIST1H4I, HIST1H3I, HIST1H3B, HIST1H3C, HIST1H4D, HIST1H4E, HIST1H3D, HIST1H4F, HIST1H3E	0.00519931	0.0565346
	GO_PROTEIN_DNA_COMPLEX_SUBUNIT_ORGANIZATION	1.69283	57	CETN2, HJURP, CTCF, CHAF1B, SART3, MIS18BP1, EP300, ARID2, HIST1H1B, HELLS, SMARCC1, PARP1, ATRX, CHD1L, SOX12, RAD23B, MED6, DDB2, RBX1, RAD51D, HIST4H4, HAT1, PSME4, POLR1E, NAA60, SMARCD1, GTF2A2, XPA, CDC45, UBN1, HIST1H3F, H1FX, HIST1H3H, SMYD3, HIST1H3I, HIST1H3B, HIST1H3C, HIST1H3E, SMARCE1, CENPV, HIST1H4L, TAF11, XRCC3, NAP1L4, HIST1H4A, HIST1H4B, ERCC3, NASP, RPA3, ANP32E, CENPM, CENPN,…	<0.001	0.0569464
	GO_HISTONE_BINDING	1.6761	58	PHF2, ZMYND8, HJURP, ING1, IPO7, PHF8, CHAF1B, SART3, ING3, UIMC1, SPIN1, KAT8, BCAS3, BRD1, PRKCB, SFMBT2, PIH1D1, ATRX, MSL3, CDYL, BAZ1B, SIRT1, MSH6, HIST4H4, HAT1, PSME4, GLYR1, L3MBTL2, UHRF1, FAM156A, HIST1H3A, HIST1H3F, HIST1H3H, TP53BP1, HIST1H3I, HIST1H3B, HIST1H3C, BRD4, WDTC1, HIST1H3E, SUZ12, KDM4A, CBX7, CBX5, HIST1H4L, PHF12, ATAD2, SMARCA2, HIST1H4A, HIST1H4B, ANP32E, PHF13, NCAPD…	<0.001	0.0613548
	REACTOME_DNA_REPAIR	1.63464	31	FEN1, PCNA, XPA, POLR2C, POLD2, REV3L, USP1, POLR2G, NBN, TP53BP1, POLR2I, RFC5, MBD4, RFC3, XRCC6, RFC4, LIG1, MGMT, XRCC5, ZBTB32, FANCA, REV1, XRCC1, RAD23B, FANCG, DDB2, RAD50, ERCC3, RPA3, APEX1, ATR	0.00165289	0.0621678	DNA damage / DNA repair
	GO_GENE_SILENCING	1.67115	60	NUP107, CELF1, HIST2H2AB, DPY30, IPO8, HENMT1, NUP62, SCMH1, XPO5, HIST1H2AE, HIST1H2AD, SNIP1, HIST1H2AC, HIST1H2AM, HELLS, HIST1H2AL, CNOT6L, NUP210, H2AFZ, NCBP2, METTL3, MSL3, DICER1, SIRT1, SND1, SIRT2, TSN, MRPL44, NUP93, HIST4H4, MORF4L2, NUP50, HAT1, NUP54, NUP98, HDAC5, NUP205, POM121, DNMT1, HIST1H3J, AAAS, NUP160, HIST1H3A, HIST2H4B, ERI1, NUP85, POLR2C, HIST1H3F, POLR2G, HIST1H3H, HIS…	<0.001	0.0637729	DNA damage / DNA repair
	GO_CELLULAR_RESPONSE_TO_UV	1.66901	19	USP47, PCNA, TMEM161A, RHBDD1, XPA, ZBTB1, EIF2AK4, INO80, SIRT1, EIF2S1, DDB2, MAPK9, IMPACT, STK11, MC1R, EP300, TP63, N4BP1, ATR	<0.001	0.0647356
	GO_DNA_PACKAGING	1.65849	48	TOP2A, NAA60, CDCA5, AKAP8L, HJURP, CTCF, SMC4, SMC2, CHAF1B, SART3, AIFM1, MIS18BP1, UBN1, NUSAP1, HIST1H3F, H1FX, HIST1H3H, SMYD3, HIST1H3I, HIST1H3B, HIST1H3C, HIST1H1B, HIST1H3E, HELLS, CENPV, NAA10, HIST1H4L, ATRX, NAP1L4, SRPK1, HIST1H4A, CDAN1, HIST1H4B, PAPD7, NASP, HIST4H4, HAT1, PSME4, CENPM, ACIN1, PHF13, CENPN, NCAPD2, CENPO, ANP32B, TP53, HIST1H4E, HIST1H4F	<0.001	0.0675069
	GO_PEPTIDE_N_ACETYLTRANSFERASE_ACTIVITY	1.65803	17	NAA50, NCOA1, NAA30, GTF3C4, NAA10, TAF9, ELP4, HCFC1, TADA2B, KAT2B, MED24, TADA2A, ING3, TADA3, HAT1, EP300, EPC1	<0.001	0.0675164
	REACTOME_TELOMERE_MAINTENANCE	1.62079	18	RFC5, RFC3, FEN1, ACD, RFC4, PCNA, LIG1, HIST1H4L, H2AFZ, HIST1H4A, POLA2, HIST1H4B, HIST4H4, RPA3, POLD2, NHP2, DNA2, HIST1H4F	0.00335008	0.0682169	DNA damage / DNA repair
	REACTOME_ACTIVATION_OF_THE_PRE_REPLICATIVE_COMPLEX	1.61234	8	POLA2, CDC45, ORC1, RPA3, MCM3, CDC7, MCM5, MCM6	0.00883392	0.0724509
	GO_CHROMATIN_REMODELING	1.6392	35	RB1, INO80B, HJURP, ZBTB1, TTF1, CHRAC1, TOP1MT, TP63, BRD4, SMARCE1, HELLS, CENPV, SMARCC1, HIST1H4L, PIH1D1, ACTL6A, ATRX, MSL3, CHD1L, INO80, BAZ1B, SMARCA2, TADA2B, KAT2B, HIST1H4A, TADA2A, HIST1H4B, HIST4H4, PAX7, ANP32E, CTNNB1, CENPM, CENPN, CENPO, HIST1H4F	0.0016129	0.0736586
	PID_FANCONI_PATHWAY	1.60082	15	RFC5, RFC3, RFC4, TOP3A, XRCC3, FANCA, HUS1, RAD50, USP1, TOPBP1, NBN, ATRIP, FAN1, ATR, RAD9A	0.0127505	0.0761507
	REACTOME_EXTENSION_OF_TELOMERES	1.60227	11	RFC5, POLA2, RFC3, FEN1, RFC4, PCNA, LIG1, RPA3, POLD2, NHP2, DNA2	0.0135135	0.0764617	DNA damage / DNA repair
	REACTOME_MEIOTIC_RECOMBINATION	1.59253	40	HIST1H2BM, PRDM9, HIST1H2BO, HIST1H3J, HIST1H2BL, HIST1H2BK, HIST1H3A, HIST2H4B, HIST1H3F, HIST1H2AE, HIST1H2AD, HIST1H3G, HIST1H3H, NBN, HIST1H3I, HIST1H3B, HIST1H3C, HIST1H3D, HIST1H2AC, HIST1H3E, HIST1H4L, H2AFZ, TOP3A, HIST1H2AJ, MLH1, HIST1H4A, RAD50, HIST1H4B, HIST4H4, CDK4, RPA3, CDK2, HIST1H4H, ATM, HIST1H4I, HIST1H2BH, HIST1H2BB, HIST1H4D, HIST1H4E, HIST1H4F	0.0118644	0.0804863
	GO_TRANSFERASE_ACTIVITY_TRANSFERRING_ACYL_GROUPS	1.61139	64	NAA40, ZDHHC5, ZDHHC6, ZDHHC2, LCLAT1, ZDHHC3, HHAT, SPTLC1, ING3, CPT2, SCP2, DBT, EP300, EPC1, GNPNAT1, CHAC1, TGM5, NCOA1, CERS4, NAA30, CERS6, ESCO1, DGAT1, ELOVL5, ZDHHC12, ZDHHC13, CPT1C, ZDHHC17, HCFC1, HADHB, GNPAT, KAT2B, MED24, SOAT1, HAT1, PAFAH1B2, CERS2, AGPAT5, AGPAT6, NAA60, GTF3C4, ZDHHC20, TAF9, ZDHHC24, LCAT, ZDHHC21, AGPAT2, ACAT1, NAA50, SMARCE1, ATE1, NAA10, IFNB1, QPCTL, ELP…	<0.001	0.0831095
	GO_CHROMATIN_MODIFICATION	1.60513	161	RB1, CRTC2, PRDM9, PRDM4, HJURP, EHMT1, TTF1, NR3C1, SUV420H1, ELK4, FBL, SCMH1, EP300, EPC1, KAT8, EPC2, ARID2, ATXN7L3, MAP3K7, TP63, MEN1, SKP1, SMARCC1, PRKCB, PIH1D1, UBE2E1, WDR75, ARID5B, CHD1L, CDYL, RNF40, HCFC1, JMJD6, HAT1, PSME4, INO80B, NAA60, PAXIP1, L3MBTL2, ZBTB1, WDR61, BAG6, MBTD1, HLTF, EP400, ZNF304, SMYD3, NAA50, CBX7, DR1, CREBBP, SETDB1, UBE2B, HIST1H4L, SS18L1, SETD1A, UBE…	<0.001	0.0837609	DNA damage / DNA repair
	REACTOME_DEPOSITION_OF_NEW_CENPA_CONTAINING_NUCLEOSOMES_AT_THE_CENTROMERE	1.57358	6	HIST1H4A, HIST4H4, HIST1H4L, HJURP, CENPN, CENPO	0.00679117	0.0907634
Mitotic cell cycle
	GO_MITOTIC_NUCLEAR_DIVISION	1.94282	69	RB1, CETN2, CCNF, AKAP8L, WASL, KIF11, SMC3, SMC4, SMC2, BABAM1, CDC26, NUP62, NUSAP1, CHAMP1, ZNF207, DIS3L2, HELLS, PDCD6IP, NSMCE2, HAUS6, KIF22, MASTL, GEM, HAUS1, CCNA2, ASPM, PAPD7, ESPL1, KIF2A, KIFC1, ZW10, BIRC5, CHMP3, BECN1, ANAPC13, DCTN2, ANAPC16, DCTN1, CDCA8, NEDD9, NSL1, VCPIP1, KIF3B, RAD21, SNX9, CLASP1, LMLN, NAA50, CENPV, SPAG5, UBE2C, BOD1, NDC80, TPX2, PPP5C, STAG2, BRE, PRC…	<0.001	0.0107458
	GO_MITOTIC_SISTER_CHROMATID_SEGREGATION	1.93052	28	RB1, BECN1, CDCA5, AKAP8L, CDCA8, SMC3, SMC4, SMC2, NUSAP1, CHAMP1, ZNF207, DIS3L2, NAA50, PDCD6IP, SPAG5, KIF22, INO80, NDC80, PAPD7, ESPL1, KIFC1, PRC1, ZW10, CHMP2B, CHMP3, NCAPD2, CHMP7, MAD2L1	<0.001	0.0117323
	GO_SISTER_CHROMATID_SEGREGATION	1.91623	46	TOP2A, RB1, BECN1, NUP107, CDCA5, AKAP8L, CDCA8, SMC3, SMC4, NSL1, SMC2, XPO1, RAD21, NUSAP1, CHAMP1, ZNF207, CLASP1, DIS3L2, NAA50, PDCD6IP, SPAG5, ESCO1, DDX11, KIF22, INO80, RANGAP1, NDC80, REC8, STAG2, PAPD7, ESPL1, KIF2A, KIFC1, PRC1, ZW10, CHMP2B, BIRC5, CENPM, CHMP3, CENPN, NCAPD2, CENPO, NUP98, CHMP7, SPC24, MAD2L1	<0.001	0.0130017
	REACTOME_MITOTIC_PROMETAPHASE	1.83745	28	NUP107, CDCA8, SMC3, NSL1, PPP2CA, PPP1CC, XPO1, PPP2R5E, NUP85, RAD21, CLASP1, SEC13, RCC2, PPP2R5A, RANGAP1, NDC80, CLIP1, STAG2, APITD1, KIF2A, ZW10, TAOK1, BIRC5, CENPM, CENPN, CENPO, SPC24, MAD2L1	<0.001	0.0168352
	GO_ORGANELLE_FISSION	1.88351	86	TOP2A, RB1, PRDM9, CETN2, CCNF, AKAP8L, WASL, KIF11, SMC3, SMC4, SMC2, BABAM1, OPA1, CDC26, NUP62, NUSAP1, CHAMP1, ZNF207, DIS3L2, SLC25A46, HELLS, PDCD6IP, TOP3A, NSMCE2, HAUS6, KIF22, MASTL, GEM, HAUS1, CCNA2, ASPM, RAD51D, PAPD7, ESPL1, KIF2A, ACOX1, KIFC1, ZW10, CKS2, BIRC5, CHMP3, MTFR1, GGNBP1, BECN1, ANAPC13, DCTN2, ANAPC16, DCTN1, PEX11B, CDCA8, NEDD9, NSL1, VCPIP1, KIF3B, RAD21, SNX9, CL…	<0.001	0.0172782
	GO_SISTER_CHROMATID_COHESION	1.82897	27	RB1, NUP107, CDCA5, CDCA8, SMC3, NSL1, XPO1, RAD21, CLASP1, NAA50, ESCO1, DDX11, KIF22, RANGAP1, NDC80, REC8, STAG2, PAPD7, KIF2A, ZW10, BIRC5, CENPM, CENPN, CENPO, NUP98, SPC24, MAD2L1	<0.001	0.025319
	GO_CHROMOSOME_SEGREGATION	1.83019	51	TOP2A, RB1, AKAP8L, HJURP, KIF11, SMC3, SMC4, SMC2, XPO1, TOP1MT, NUSAP1, CHAMP1, ZNF207, DIS3L2, TOP3B, PDCD6IP, ESCO1, DDX11, KIF22, RANGAP1, GEM, PAPD7, ESPL1, KIF2A, KIFC1, ZW10, BIRC5, CHMP3, FAM96A, BECN1, CDCA8, NSL1, RAD21, PPP1R7, CLASP1, NAA50, SPAG5, NDC80, REC8, SRPK1, STAG2, PRC1, FAM175B, CHMP2B, CENPM, CENPN, NCAPD2, CENPO, SPC24, PTTG3P, MAD2L1	<0.001	0.0253205
	GO_NUCLEAR_CHROMOSOME_SEGREGATION	1.81021	159	TOP2A, RB1, NUP107, AKAP8L, SMC3, SMC4, SMC2, XPO1, NUSAP1, CHAMP1, ZNF207, DIS3L2, PDCD6IP, ESCO1, DDX11, KIF22, RANGAP1, GEM, PAPD7, ESPL1, KIF2A, KIFC1, ZW10, BIRC5, CHMP3, NUP98, CHMP7, BECN1, CDCA5, CDCA8, NSL1, BAG6, RAD21, CLASP1, NAA50, SPAG5, INO80, NDC80, REC8, STAG2, PRC1, FAM175B, CHMP2B, CENPM, CENPN, NCAPD2, CENPO, SPC24, PTTG3P, MAD2L1	<0.001	0.0286722
	GO_SPINDLE	1.75684	13	RB1, LRMP, KIF11, SMC3, CEP128, NUP62, SPIN1, NUSAP1, CHAMP1, ZNF207, TOPBP1, PARP4, HAUS6, KIF22, RANGAP1, TOPORS, GEM, HAUS1, MZT2B, ASPM, ESPL1, KIF2A, KIFC1, SPECC1L, BIRC5, KIF20A, DCTN1, CDCA8, NEDD9, CAPG, UMOD, KIF3B, PPP2R3C, MYH10, CLASP1, RAB11FIP4, CENPV, SPAG5, CEP350, MAD2L1BP, MAPK14, TPX2, YEATS2, PRC1, FAM175B, CDC16, TADA3, TUBGCP5, CTNNB1, CEP89, MAD2L1	<0.001	0.0389552
	PID_PLK1_PATHWAY	1.67798	18	RAB1A, PPP1R12A, FBXW11, ODF2, TUBG1, NDC80, RHOA, CDC25B, PPP2CA, TPX2, WEE1, STAG2, KIF2A, PRC1, GORASP1, CLSPN, KIF20A, SPC24	0.00727273	0.0460798
	GO_SPINDLE_ASSEMBLY	1.69613	51	HAUS6, KIF11, HAUS1, ASPM, TPX2, KIF2A, KIF3B, KIFC1, FAM175B, TUBGCP5, ZNF207, BIRC5, CLASP1	<0.001	0.056742	Cell cycle
	GO_CELL_DIVISION	1.6898	77	TOP2A, RB1, CCNT2, CETN2, CCNF, WASL, KIF11, USP39, SMC3, SMC4, SMC2, CKS1B, BABAM1, CDC26, NUSAP1, ZNF207, PELO, TP63, DIS3L2, HELLS, PDCD6IP, LIG1, NSMCE2, HAUS6, GTPBP8, MASTL, HAUS1, CCNA2, ASPM, BIN3, PAPD7, ESPL1, KIF2A, KIFC1, ZFYVE19, ZW10, SPECC1L, CKS2, BIRC5, CHMP3, KIF20A, ARF6, BECN1, ANAPC13, TSG101, ANAPC16, GNAI3, CDCA8, NEDD9, NSL1, PARD6A, RAD21, SNX9, MYH10, CLASP1, RAB11FIP4, …	<0.001	0.0573352
	PID_E2F_PATHWAY	1.60115	24	RB1, RRM1, CBX5, XRCC1, TYMS, SIRT1, SMARCA2, CCNA2, DHFR, KAT2B, CASP7, RBL1, TFDP1, ORC1, TFDP2, SP1, CCNE1, MCM3, EP300, E2F2, E2F3, TOPBP1, E2F4, CES2	0.00646204	0.0766191	DNA damage / DNA repair
	GO_CHROMOSOME_CONDENSATION	1.57807	8	TOP2A, AIFM1, PAPD7, AKAP8L, NUSAP1, NCAPD2, SMC4, SMC2	0.0226843	0.0949239
tRNA metabolic process
	GO_LIGASE_ACTIVITY_FORMING_CARBON_OXYGEN_BONDS	2.08753	89	RARS2, WARS, MARS2, MRPL39, YARS2, HARS2, LARS2, SARS2, DALRD3, QARS, KARS, RARS, GARS, HARS, FARSA, AARS, FARSB, FDXACB1	<0.001	0.00647014
	REACTOME_TRNA_AMINOACYLATION	1.95485	16	RARS2, WARS, MARS2, YARS2, HARS2, LARS2, SARS2, QARS, KARS, PPA2, RARS, GARS, HARS, FARSA, AARS, FARSB	0.00176678	0.00979893
	KEGG_AMINOACYL_TRNA_BIOSYNTHESIS	1.94362	15	RARS2, WARS, MARS2, YARS2, HARS2, LARS2, SARS2, QARS, KARS, RARS, GARS, HARS, FARSA, AARS, FARSB	<0.001	0.0100426
	GO_TRNA_METABOLIC_PROCESS	1.93884	63	POP5, TP53RK, POP4, RPP30, WDR4, MRPL39, YARS2, TSEN54, THG1L, FBL, RARS, CDK5RAP1, RARS2, WARS, METTL1, MARS2, TYW3, ELAC2, TRPT1, TRNT1, QTRTD1, GTPBP3, QTRT1, RPUSD4, LARS2, SARS2, DALRD3, KARS, PPA2, RPUSD1, RPUSD3, GARS, CARS2, DUS3L, GTF3C2, TRUB2, GTF3C4, UBA5, DDX1, OSGEP, EXOSC9, EXOSC8, HARS, RPP14, PUSL1, TRMT1L, FDXACB1, CPSF4, PTCD1, ADAT1, TRMT1, ELP3, HARS2, TARBP1, LSM6, QARS, TRM…	<0.001	0.0110691
	REACTOME_MITOCHONDRIAL_TRNA_AMINOACYLATION	1.84713	10	RARS2, LARS2, SARS2, QARS, KARS, PPA2, MARS2, GARS, YARS2, HARS2	0.00352734	0.017181	Mitochondrion
	GO_TRNA_PROCESSING	1.81643	42	POP5, TRUB2, TP53RK, UBA5, POP4, DDX1, RPP30, WDR4, OSGEP, TSEN54, THG1L, FBL, CDK5RAP1, RPP14, PUSL1, TRMT1L, FDXACB1, CPSF4, PTCD1, METTL1, TYW3, ELAC2, ADAT1, TRPT1, TRMT1, ELP3, TRNT1, QTRTD1, TARBP1, GTPBP3, QTRT1, RPUSD4, LSM6, KARS, RPUSD1, RPUSD3, TRMT6, TRMT11, DUS1L, GRSF1, DUS3L, AARS	<0.001	0.0273028
	REACTOME_CYTOSOLIC_TRNA_AMINOACYLATION	1.71578	9	WARS, QARS, KARS, RARS, GARS, HARS, FARSA, AARS, FARSB	0.00859107	0.036584
	GO_LIGASE_ACTIVITY	1.67666	18	ZNF451, MRPL39, PFAS, YARS2, HERC5, UCHL1, HERC2, TRIM4, RARS, FPGS, TRIM22, RARS2, MCCC2, WARS, PARP1, LIG1, PARP2, MARS2, NSMCE2, MSL2, NSMCE1, ZFP91, MUL1, TOPORS, RNF40, RNF41, PJA1, RBX1, TRAIP, LARS2, SARS2, DALRD3, KARS, MTHFD2, TRAF3, PCCB, G2E3, SUCLG1, GARS, RBCK1, CBLL1, TRIM56, RNF34, UHRF1, AASDH, UBA5, RCHY1, RNF4, ACACA, MTHFD1L, RNF139, UBR7, RNF138, UBR5, HLTF, HARS, RIMKLB, FDXA…	<0.001	0.061356
Other
	REACTOME_BIOSYNTHESIS_OF_THE_N_GLYCAN_PRECURSOR_DOLICHOL_LIPID_LINKED_OLIGOSACCHARIDE_LLO_AND_TRANSFER_TO_A_NASCENT_PROTEIN	1.89821	11	DPM1, GMPPB, ALG8, ALG9, ALG5, RFT1, PMM2, GMPPA, PGM3, GNPNAT1, DOLK	<0.001	0.01088
	GO_POSITIVE_REGULATION_OF_TRANSLATIONAL_INITIATION	1.90875	8	DNAJC3, IMPACT, RXRA, RPS6KB1, RPS6KB2, POLR2G, EIF2AK4, UHMK1	<0.001	0.0138518
	GO_RIBONUCLEOPROTEIN_COMPLEX_BINDING	1.90562	37	NVL, IGHMBP2, NMD3, LETM2, PQBP1, BAG6, IFIH1, SEC61A2, MTRF1, ERI1, ICT1, RICTOR, PITX2, EIF2A, ABCF1, PTCD3, NAA10, SRP68, EIF2S1, SRP9, MTOR, UHMK1, LETM1, IMPACT, ITCH, PRPF6, EIF3K, EIF6, SBDS, CD2BP2, SRPRB, PPIH, PRPF31, ETF1, MTRF1L, MRRF, CPEB4	<0.001	0.014186
	BIOCARTA_FAS_PATHWAY	1.82218	13	RB1, MAP3K1, PARP1, RIPK2, FAF1, LMNB2, LMNB1, CASP7, MAPK8, CASP10, CASP3, FADD, MAP3K7	0.00169492	0.018591	Cell signaling
	GO_INOSITOL_PHOSPHATE_PHOSPHATASE_ACTIVITY	1.87122	12	INPP5B, INPP4A, INPP4B, INPP5A, IMPA1, SYNJ1, INPP5F, INPP1, IMPAD1, INPP5E, INPPL1, PTEN	<0.001	0.0190041
	REACTOME_GOLGI_ASSOCIATED_VESICLE_BIOGENESIS	1.80936	25	TFRC, CLTC, AP4E1, CLTA, ARRB1, TGOLN2, SNX2, BLOC1S1, AP1S2, SNX9, SNX5, TXNDC5, AP1M1, SNAPIN, DTNBP1, HIP1R, AP1B1, AP3B1, PUM1, IGF2R, DNM2, GAK, CPD, LOC643454, PICALM	0.00165289	0.0198522
	KEGG_INOSITOL_PHOSPHATE_METABOLISM	1.79763	17	INPP1, INPPL1, PTEN, PIK3C2B, INPP5B, INPP4A, INPP4B, INPP5A, IMPA1, PIK3CA, SYNJ1, INPP5E, PIP4K2A, PIP4K2B, PLCG1, PLCB2, PLCD1	0.00166945	0.0215105
	REACTOME_UNFOLDED_PROTEIN_RESPONSE	1.77516	33	GSK3A, ACADVL, DCTN1, SHC1, FKBP14, ADD1, HSP90B1, EXOSC5, TATDN2, SERP1, EXOSC9, EXOSC8, EXOSC3, EXTL3, EXOSC2, MBTPS1, KLHDC3, ZBTB17, NFYB, DDX11, EIF2S1, YIF1A, ARFGAP1, DNAJC3, ERN1, CTDSP2, SRPRB, HDGF, TPP1, PREB, TLN1, MBTPS2, DCP2	<0.001	0.0255674
	GO_INTERCELLULAR_BRIDGE	1.82192	13	IQCB1, PRKCI, EAF1, XPA, THOC1, CDCA8, CDC7, RFXANK, KIF23, TDP2, SNRNP25, AAMP, FAN1	<0.001	0.0260955
	GO_TRANSFERASE_ACTIVITY_TRANSFERRING_PENTOSYL_GROUPS	1.78682	11	QTRT1, PARP11, POGLUT1, PARP4, TNKS2, PARP2, XYLT2, PDCL, QTRTD1, XXYLT1, PARP9	<0.001	0.0338405
	GO_LYTIC_VACUOLE_ORGANIZATION	1.78435	19	BECN1, MBTPS1, AKTIP, HEXB, HPS1, MYO7A, HOOK3, CLN8, LYST, TPCN2, TMEM165, MFSD8, P2RX7, HOOK2, RAB14, RAB34, ZKSCAN3, ACP2, TPP1	<0.001	0.0341413
	GO_RESPONSE_TO_ENDOPLASMIC_RETICULUM_STRESS	1.76734	93	UFD1L, GSK3A, ACADVL, FKBP14, FAF2, TXNDC11, SEC61A2, COL4A3BP, TATDN2, SERP1, AIFM1, CREB3L4, NCK2, EP300, TRIM25, CHAC1, UBXN4, MAP3K5, DDX11, FBXO2, ARFGAP1, PDIA4, DNAJC3, ERN1, TMX4, TMX3, CTDSP2, UFC1, PREB, TRIB3, TMBIM6, MAN1B1, TLN1, TP53, RNF121, PPP1R15B, DCTN1, SHC1, UBA5, HM13, SEL1L, ITPR1, DERL1, PIK3R2, UBE2J2, PLA2G6, RNF5, USP19, ADD1, UBE2J1, HSP90B1, BAG6, ERLEC1, PPP2CB, RNF1…	<0.001	0.0362392
	BIOCARTA_MTOR_PATHWAY	1.71131	18	EIF4A2, EIF4A1, PTEN, TSC2, TSC1, MTOR, PPP2CA, RPS6KB1, PIK3CA, MKNK1, EIF4EBP1, AKT1, EIF4G3, EIF4E, EIF4G2, EIF4B, EIF3A, EIF4G1	<0.001	0.0369073	Cell signaling
	GO_REGULATION_OF_TRANSLATION_IN_RESPONSE_TO_STRESS	1.74079	8	DNAJC3, EIF2B4, IMPACT, EIF2AK1, NCK2, EIF2AK2, EIF2AK4, EIF2S1	0.0092081	0.0433755
	REACTOME_ACTIVATION_OF_CHAPERONE_GENES_BY_XBP1S	1.68324	21	KLHDC3, ZBTB17, GSK3A, ACADVL, DCTN1, SHC1, FKBP14, DDX11, ADD1, YIF1A, ARFGAP1, DNAJC3, TATDN2, SERP1, CTDSP2, SRPRB, HDGF, TPP1, PREB, TLN1, EXTL3	0.00502513	0.0439509
	GO_VIRION_ASSEMBLY	1.72886	20	USP6NL, RAB1A, TSG101, PDCD6IP, VTA1, RAB1B, VPS4B, VPS4A, VPS37A, VPS37B, RAB43, PC, TBC1D20, CHMP1B, CHMP2B, CHMP3, CHMP4B, MITD1, CHMP7, CHMP5	<0.001	0.0472874
	GO_VACUOLE_ORGANIZATION	1.71151	65	HEXB, SNX10, WDR45, LYST, MFSD8, RB1CC1, CHMP1B, EPG5, ACP2, VPS36, PDCD6IP, AKTIP, VPS33B, ATG9A, LIX1L, VPS37A, MYO7A, VPS37B, ATG13, ATG12, PACS2, ALS2, RAB34, CHMP3, CHMP4B, CHMP7, STAM2, VPS25, ATG4D, CHMP5, BECN1, RAB1A, RAB5B, TSG101, VPS4B, VPS4A, CLCN3, CLN8, CLN6, TMEM165, CLN3, RAB23, ZKSCAN3, STX6, MFN2, VPS16, MBTPS1, SNAPIN, VTA1, HPS1, HPS4, RAB27A, HOOK3, TPCN2, P2RX7, KIAA0226, H…	<0.001	0.0527459
	GO_IRE1_MEDIATED_UNFOLDED_PROTEIN_RESPONSE	1.70681	29	GSK3A, ACADVL, DCTN1, SHC1, FKBP14, GOSR2, CXXC1, ADD1, SEC61A2, SEC61A1, TATDN2, SERP1, ASNA1, EXTL3, KLHDC3, ZBTB17, HSPA5, DDX11, GFPT1, YIF1A, ARFGAP1, DNAJC3, ERN1, CTDSP2, SRPRB, HDGF, TPP1, PREB, TLN1	0.00332779	0.0544446
	GO_REGULATION_OF_AUTOPHAGY	1.68781	83	GSK3A, SCOC, PHF23, USP33, PARK7, NRBP2, STK11, UCHL1, SPTLC1, TBK1, HERC1, RB1CC1, CASP3, CASP1, EP300, PIP4K2A, KAT8, PIP4K2B, CAPN1, TRIM65, TRIM22, SH3GLB1, ATP6V0B, ATP6V1G1, RIPK2, DAPK2, ACTL6A, WDR75, SIRT1, RAB33A, SIRT2, HAX1, RRAGC, TBC1D5, EXOC4, TBC1D25, ULK1, PAFAH1B2, ATP6V1A, BECN1, PRKAA1, RAB1B, GBA, MTMR8, ITPR1, HTRA2, NOD1, VPS26A, PIK3R2, RNF5, HDAC6, PARL, MTM1, MAPK8, LARP…	<0.001	0.0571096
	REACTOME_TRANS_GOLGI_NETWORK_VESICLE_BUDDING	1.63165	27	TFRC, CLTC, AP4E1, CLTA, ARRB1, TGOLN2, SNX2, BLOC1S1, AP1S2, SNX9, SNX5, TXNDC5, AP1M1, SNAPIN, GBF1, DTNBP1, HIP1R, AP1B1, AP3B1, PUM1, IGF2R, DNM2, GAK, CPD, LOC643454, DNASE2, PICALM	0.00527241	0.0632412
	GO_TOR_SIGNALING	1.65046	9	CCDC88A, LARP1, RPS6KB1, EIF4EBP1, EIF4EBP2, RICTOR, PRR5L, FNIP1, MTOR	0.0135659	0.0711377
	GO_ENDOPLASMIC_RETICULUM_GOLGI_INTERMEDIATE_COMPARTMENT	1.63645	28	COPB1, RAB1B, CLN8, INPP5B, LMAN1, PIEZO1, GNPNAT1, TMED2, STX5, MAN1A1, WHAMM, TMED5, TMED9, CCDC115, SLC35C2, DICER1, TMEM199, SEC23IP, RER1, RAB37, VMA21, GORASP1, NUCB1, CNIH2, ERGIC3, PTPN2, CNIH4, BET1	<0.001	0.0734892
	BIOCARTA_CTCF_PATHWAY	1.60578	11	PPP2CA, TGFBR3, CDKN1B, RPS6KB1, PIK3CA, TGFB3, PTEN, MDM2, TP53, MTOR, TGFBR2	0.0213904	0.0754569
	GO_REGULATION_OF_GENE_SILENCING	1.61703	24	PHF2, SETDB1, HIST1H3J, UHRF2, UHRF1, ATAD2, HMGA1, PUM1, SIRT1, PHF8, FXR1, CDC45, HIST1H3A, NCOR1, MIER1, XPO5, HIST1H3F, HIST1H3H, ZNF304, HIST1H3I, HIST1H3B, HIST1H3C, HIST1H3D, HIST1H3E	0.00672269	0.0811256
	GO_REGULATION_OF_RESPONSE_TO_EXTRACELLULAR_STIMULUS	1.60751	55	GSK3A, SCOC, PHF23, PARK7, NRBP2, UCHL1, SPTLC1, TBK1, CASP3, PIP4K2A, PIP4K2B, CAPN1, SH3GLB1, MKKS, ATP6V0B, ATP6V1G1, RIPK2, ACTL6A, WDR75, SIRT1, RAB33A, HAX1, EXOC4, TBC1D25, ULK1, PAFAH1B2, ATP6V1A, BECN1, RAB1B, GBA, HTRA2, NOD1, VPS26A, RNF5, HDAC6, PARL, MTM1, MAPK8, LARP1, ATP6V0A2, UBQLN4, ATP6V1C1, SNX5, UBQLN2, ATP6V1C2, SNX6, ZBTB17, MTOR, IFT20, KIAA0226, SNW1, RAB12, RAB3GAP2, RAB…	<0.001	0.0835313
	GO_FATTY_ACYL_COA_BINDING	1.5784	8	ACAD8, GCDH, ACBD5, SCP2, SOAT1, ACOX1, IVD, ACADM	0.0225303	0.0952852
	GO_LIPID_OXIDATION	1.57458	20	ACAD8, GCDH, PHYH, PRKAA1, ACOT8, PEX2, ETFA, MAPK14, CPT1C, CYGB, HADHB, ALDH3A2, CPT2, SCP2, ACOX1, IVD, NUDT19, ACADM, PPARD, DECR1	0.0167785	0.0969267
	REACTOME_BMAL1_CLOCK_NPAS2_ACTIVATES_CIRCADIAN_EXPRESSION	1.56237	17	NCOA1, CREBBP, HDAC3, NCOA6, RORA, NR3C1, PER1, RXRA, NCOR1, DBP, TBL1XR1, TGS1, CRY2, BHLHE40, EP300, AVP, CCRN4L	0.0178571	0.098184

## Sheet: T2 (FDR for Significance)
Supplementary Data 2. Functional analysis results from GSEA		*NES=Normalized Enriched Score; LE=Leading Edge analysis; FDR= False Discovery Rate
T2 Comparison (Chronic vs. resolved patients)
Biological Category	Pathways/GO Term	NES*	number of LE genes*	LE Genes*	p-value	FDR* (q-value)	Heat map in Fig. 6b
mRNA transcription	REACTOME_RNA_POL_II_TRANSCRIPTION	-2.02714	19	SLBP, GTF2A2, TCEB1P3, RBM8A, CCNH, RNMT, CSTF3, SRSF1, TAF9, GTF2E1, POLR2B, PCF11, CLP1, POLR2C, POLR2D, MAGOH, TCEB3, POLR2F, POLR2G, POLR2H, SNRPD3, SRSF11, POLR2K, TBP, NCBP1, TAF12, NCBP2, TAF13, TAF11, SSRP1, GTF2F2, NUDT21, CDK7, NFX1, SNRPG, SRSF2, SNRPE, TAF6, TAF5, SNRPF, SRSF7	<0.001	0.010145
mRNA transcription	GO_RIBONUCLEOPROTEIN_COMPLEX_BIOGENESIS	-2.14929	167	TXNL4B, POP4, RPL10L, EIF4A3, NOC2L, RRP8, EDC3, RRP9, SNRPD1, CLP1, OGFOD1, SNRPD3, TXNL4A, EIF2A, CCRN4L, ABT1, NOM1, DIMT1, SCAF11, IMP3, PIH1D1, RPS6, RPL22, NGDN, WDR74, TSC1, CSNK1E, UTP11L, FTSJ2, GTPBP4, WDR77, FTSJ3, ATXN2L, EBNA1BP2, RBMXL1, DKC1, RRNAD1, CLNS1A, MRTO4, SNRPG, NHP2, GEMIN5, CD2BP2, GEMIN6, SNRPE, SNRPF, GEMIN7, RPP25, SRSF9, SNRPB, DDX6, YTHDC1, DDX1, NOP2, UTP23, ISG20…	<0.001	0.0101996
Mitochondrial translation and organization	GO_MITOCHONDRIAL_TRANSLATION	-2.23456	55	MRPS17, MRPS15, MRPS16, MRPS14, MRPL36, MRPL33, MRPL4, MRPL41, MRPL42, MRPL2, MRPL40, MRPL9, CHCHD1, MRPS28, RARS2, TSFM, MRPS27, MRPS24, MRPS25, MRPS23, MRPS2, MRPL47, MRPL48, MRPS6, MRPS5, MRPL43, MRPS18C, MRPL44, TUFM, MRPL52, MRPL53, MRPS9, MRPL51, MTRF1L, DAP3, AARS2, MRPS36, MRPL19, MRPS34, MRPL16, MRPL14, MTIF2, MRPL15, MRPL12, MRPL10, MRPL54, MRPL55, ICT1, HARS, NDUFA7, MRPL27, HARS2, MRP…	<0.001	0.0106031
Signaling/cell cycle	REACTOME_P53_DEPENDENT_G1_DNA_DAMAGE_RESPONSE	-2.0341	33	CDKN1A, PSMD12, PSMD11, PSMD14, PSMA7, PSMD8, PSMB6, PSMD9, PSMB7, PSMB4, PSMD7, PSMD5, PSMB3, PSMD2, PSMB1, PSMD3, PSMD1, RFWD2P1, PSMA5, PSMA6, PSMC5, PSMA3, PSMC6, PSMA4, PSMA1, PSMC3, PSMA2, CCNE1, PSMC1, PSMC2, PSME1, PSME2, ATM	<0.001	0.0109318	DNA damage / DNA repair
Signaling/cell cycle	REACTOME_ER_PHAGOSOME_PATHWAY	-2.02839	35	PSMD12, PSMD11, PSMD14, PSMA7, PSMD8, PSMB6, PSMD9, PSMB7, SEC61A1, PSMB4, PSMD7, PSMD5, PSMB3, PSMD2, SEC61G, PSMB1, PSMD3, PSMD1, SEC61B, TAP1, HLA-G, PSMA5, PSMA6, PSMC5, PSMA3, PSMC6, PSMA4, PSMA1, PSMC3, PSMA2, PSMC1, PSMC2, PSME1, PSME2, CALR	<0.001	0.0111595
Mitochondrial translation and organization	GO_NUCLEOID	-2.13375	18	DDX28, HSPA9, POLDIP2, FASTKD2, MPG, SHMT2, LRPPRC, TUFM, HADHB, DHX30, DNAJA3, DBT, FASTKD5, TFAM, VDAC1, SSBP1, GRSF1, POLG	<0.001	0.0114857
Translation	GO_RIBOSOMAL_LARGE_SUBUNIT_BIOGENESIS	-2.15553	21	DDX28, NOP16, FASTKD2, RPL10L, MAK16, WDR74, RPF2, NOC2L, NLE1, RPF1, WDR55, FTSJ3, DHX30, EBNA1BP2, EIF6, MRTO4, RRS1, ZNF622, ORAOV1, RPL26L1, MDN1	<0.001	0.0115396
mRNA transcription	KEGG_SPLICEOSOME	-1.96929	41	ISY1, SF3B5, DDX46, SRSF1, EIF4A3, USP39, PQBP1, ZMAT2, PUF60, SNRPD1, MAGOH, SNRPB2, SNRPD3, TXNL4A, CTNNBL1, SF3A3, CCDC12, NCBP1, NCBP2, PRPF40A, THOC3, HSPA2, PLRG1, LSM5, LSM3, CHERP, PRPF4, HNRNPM, SNRNP40, LSM7, PHF5A, SNW1, LSM6, SRSF2, SNRNP27, NAA38, PPIH, SNRPF, SLU7, SRSF7, SRSF8	<0.001	0.0116633
mRNA transcription	REACTOME_RNA_POL_II_TRANSCRIPTION_PRE_INITIATION_AND_PROMOTER_OPENING	-2.03712	41	GTF2A2, TBP, TAF12, CCNH, TAF13, TAF11, TAF9, GTF2F2, GTF2E1, CDK7, POLR2B, POLR2C, POLR2D, POLR2F, TAF6, POLR2G, POLR2H, TAF5, POLR2K	<0.001	0.0120964
Signaling/cell cycle	REACTOME_M_G1_TRANSITION	-1.96955	45	PRIM2, PSMD12, PSMD11, MCM7, PSMD14, GMNN, PSMA7, PSMD8, PSMB6, PSMD9, PSMB7, ORC4, PSMB4, ORC6, CDC45, PSMD7, ORC1, PSMD5, PSMB3, ORC3, PSMD2, PSMB1, PSMD3, ORC2, PSMD1, E2F3, RPA1, CDC7, CDC6, PSMA5, PSMA6, POLA1, PSMC5, PSMA3, PSMC6, PSMA4, PSMA1, PSMC3, PSMA2, PSMC1, RPA3, PSMC2, MCM3, PSME1, PSME2	<0.001	0.0121455
Signaling/cell cycle	GO_PROTEASOME_COMPLEX	-2.17593	41	USP14, PSMD12, UBXN1, PSMD11, UBE3C, PSMD14, ZFAND2A, SEL1L, UBE3A, PSMD8, BAG6, DNAJB2, PSMB6, PSMB7, PSMB4, PSMD7, PSMB3, PSMD2, PSMB1, PSMD3, PSMD1, UBQLN4, GET4, WFS1, SHFM1, ADRM1, TXNL1, RAD23B, UCHL5, PSMA5, PSMA3, PSMC6, PSMA4, PSMC3, PSMA2, PSMC1, PSMC2, KIAA0368, PSME1, PSME2, PSMG2	<0.001	0.0122193
Signaling/cell cycle	REACTOME_CROSS_PRESENTATION_OF_SOLUBLE_EXOGENOUS_ANTIGENS_ENDOSOMES	-1.97908	29	PSMD12, PSMD11, PSMD14, PSMA7, PSMD8, PSMB6, PSMD9, PSMB7, PSMB4, PSMD7, PSMD5, PSMB3, PSMD2, PSMB1, PSMD3, PSMD1, PSMA5, PSMA6, PSMC5, PSMA3, PSMC6, PSMA4, PSMA1, PSMC3, PSMA2, PSMC1, PSMC2, PSME1, PSME2	<0.001	0.0122414
Mitochonrial respiration	REACTOME_RESPIRATORY_ELECTRON_TRANSPORT_ATP_SYNTHESIS_BY_CHEMIOSMOTIC_COUPLING_AND_HEAT_PRODUCTION_BY_UNCOUPLING_PROTEINS_	-1.97502	45	COX7B, NDUFA11, NDUFA10, ATP5C1, ETFA, ETFB, COX6A1, UQCRFS1, COX8A, NDUFC2, SDHC, NDUFC1, SDHD, ATP5F1, SDHB, COX7A2L, NDUFS5, NDUFS4, UQCRC1, NDUFS3, NDUFS2, UQCRC2, ND6, NDUFB9, NDUFB8, NDUFB7, NDUFB6, NDUFB4, NDUFB2, UCP1, NDUFB1, ATP5J, UQCR11, ATP5H, COX5B, UQCRH, ATP5L, ATP5E, CYC1, NDUFV1, NDUFA9, NDUFA8, NDUFA7, NDUFA6, NDUFA5, NDUFA4, NDUFA2, NDUFA1, COX6C, UQCRQ, NDUFAB1, CYCS	<0.001	0.0123778
Signaling/cell cycle	REACTOME_ANTIGEN_PROCESSING_UBIQUITINATION_PROTEASOME_DEGRADATION	-1.9828	63	LRR1, UBE2D1, KEAP1, UBE3A, UBE2L3, UBE2Q1, UBE2Q2, PSMD2, PSMD3, PSMD1, FBXO6, SKP2, BTRC, WSB1, FBXW7, UBE2E3, UBE2E1, RBX1, PJA1, PSMA5, RNF123, PSMA3, PSMA4, CDC34, PSMA2, PSME1, UBE2V2, RBCK1, PSMD12, PSMD11, RNF34, TCEB1P3, PSMD14, CUL2, RNF6, RNF4, RCHY1, FBXO44, ANAPC10, ANAPC11, PSMB6, PSMB4, SOCS1, HECTD3, RNF138, PSMB3, PSMB1, UBE2H, RNF25, UBE2G1, UBE2G2, KLHL9, PSMC3, PSMC1, CDC16, U…	<0.001	0.0125695
Signaling	REACTOME_JNK_C_JUN_KINASES_PHOSPHORYLATION_AND_ACTIVATION_MEDIATED_BY_ACTIVATED_HUMAN_TAK1	-1.97028	9	MAP2K4, MAPK8, IRAK1, TAB3, TAB2, IKBKG, TAB1, NOD2, MAP3K7	<0.001	0.012593	Cell signaling
Signaling/cell cycle	REACTOME_P53_INDEPENDENT_G1_S_DNA_DAMAGE_CHECKPOINT	-2.00095	31	PSMD12, PSMD11, PSMD14, PSMA7, PSMD8, PSMB6, PSMD9, PSMB7, PSMB4, PSMD7, PSMD5, PSMB3, PSMD2, PSMB1, PSMD3, PSMD1, CDC25A, PSMA5, PSMA6, PSMC5, PSMA3, PSMC6, PSMA4, PSMA1, PSMC3, PSMA2, PSMC1, PSMC2, PSME1, PSME2, ATM	<0.001	0.012656	DNA damage / DNA repair
Other	PID_TELOMERASE_PATHWAY	-1.95039	28	TNKS, PINX1, UBE3A, SMG5, WRN, ABL1, SAP18, AKT1, MAPK1, RBBP7, XRCC6, SMAD3, PARP2, TINF2, HUS1, NR2F2, TERF1, TERF2, NFKB1, SAP30, RAD50, RPS6KB1, IFNG, DKC1, SP3, TERF2IP, ATM, MXD1	<0.001	0.0126621	DNA damage / DNA repair
Signaling/cell cycle	BIOCARTA_G1_PATHWAY	-1.95524	12	DHFR, RB1, CDKN1A, CDK6, SMAD3, CDKN2A, CCNE1, TGFB3, ABL1, SKP2, CDC25A, ATR	<0.001	0.0129664
Signaling/cell cycle	REACTOME_ASSEMBLY_OF_THE_PRE_REPLICATIVE_COMPLEX	-1.95758	39	PSMD12, PSMD11, MCM7, PSMD14, GMNN, PSMA7, PSMD8, PSMB6, PSMD9, PSMB7, ORC4, PSMB4, ORC6, PSMD7, ORC1, PSMD5, PSMB3, ORC3, PSMD2, PSMB1, PSMD3, ORC2, PSMD1, E2F3, CDC6, PSMA5, PSMA6, PSMC5, PSMA3, PSMC6, PSMA4, PSMA1, PSMC3, PSMA2, PSMC1, PSMC2, MCM3, PSME1, PSME2	<0.001	0.0130365
Translation	REACTOME_FORMATION_OF_THE_TERNARY_COMPLEX_AND_SUBSEQUENTLY_THE_43S_COMPLEX	-1.95153	32	RPS4X, RPS17, RPS19, RPS2, RPS27A, RPS11, RPS13, RPS12, RPS9, RPS7, RPS8, EIF1AX, RPS5, RPS6, EIF2S2, EIF2S1, RPS26, RPS25, RPS28, RPS27, EIF2S3, EIF3I, EIF3G, EIF3H, RPS20, EIF3E, FAU, RPS21, EIF3D, RPS24, EIF3A, EIF3B	<0.001	0.0130366
Signaling/cell cycle	REACTOME_ANTIGEN_PROCESSING_CROSS_PRESENTATION	-1.98641	37	PSMD12, PSMD11, PSMD14, PSMA7, CTSS, PSMD8, PSMB6, PSMD9, PSMB7, SEC61A1, PSMB4, PSMD7, PSMD5, PSMB3, PSMD2, SEC61G, PSMB1, PSMD3, PSMD1, ITGAV, SEC61B, TAP1, HLA-G, PSMA5, PSMA6, PSMC5, PSMA3, PSMC6, PSMA4, PSMA1, PSMC3, PSMA2, PSMC1, PSMC2, PSME1, PSME2, CALR	<0.001	0.0130489
Signaling	PID_P38_ALPHA_BETA_PATHWAY	-1.9444	13	MAP2K3, LYN, MAP2K4, RALA, YES1, RALB, DUSP1, FGR, PAK1, DUSP10, RIPK1, RAC1, TAB1	0.00224719	0.0130697
Signaling/cell cycle	REACTOME_CDT1_ASSOCIATION_WITH_THE_CDC6_ORC_ORIGIN_COMPLEX	-2.21826	36	PSMD12, PSMD11, PSMD14, GMNN, PSMA7, PSMD8, PSMB6, PSMD9, PSMB7, ORC4, PSMB4, ORC6, PSMD7, ORC1, PSMD5, PSMB3, ORC3, PSMD2, PSMB1, PSMD3, ORC2, PSMD1, CDC6, PSMA5, PSMA6, PSMC5, PSMA3, PSMC6, PSMA4, PSMA1, PSMC3, PSMA2, PSMC1, PSMC2, PSME1, PSME2	<0.001	0.0130865
Signaling/cell cycle	REACTOME_CLASS_I_MHC_MEDIATED_ANTIGEN_PROCESSING_PRESENTATION	-2.00645	84	UBE3C, LRR1, UBE2D1, KEAP1, UBE3A, CTSS, UBE2L3, SEC61A1, PSMD7, UBE2Q1, UBE2Q2, PSMD2, SEC61G, PSMD3, PSMD1, FBXO6, ITGAV, SEC61B, SKP2, BTRC, WSB1, ANAPC7, FBXW7, UBE2E3, UBE2E1, HLA-G, RBX1, PJA1, PSMA5, RNF123, PSMA3, PSMA4, CDC34, UBE2R2, PSMA2, PSME1, UBE2V2, PSME2, RBCK1, PSMD12, SEC23A, PSMD11, RNF34, TCEB1P3, CUL5, PSMD14, SAR1B, CUL2, RNF6, RNF4, RCHY1, FBXO44, ANAPC10, ANAPC11, PSMB6, …	<0.001	0.0131286
mRNA transcription	REACTOME_MRNA_SPLICING	-1.94197	21	SF3B5, RBM8A, CSTF3, SRSF1, PTBP1, POLR2B, PCF11, SNRPD1, CLP1, POLR2C, POLR2D, MAGOH, POLR2F, SNRPB2, POLR2G, POLR2H, SNRPD3, TXNL4A, SRSF11, POLR2K, HNRNPA0, SF3A3, NCBP1, NCBP2, FUS, SMC1A, GTF2F2, PRPF4, NUDT21, HNRNPM, SNRNP40, PHF5A, NFX1, SNRPG, SRSF2, SRSF3, CD2BP2, SNRPA1, SNRPE, HNRNPH2, SNRPF, SRSF7, SNRPB, SUGP1	<0.001	0.0133537
Signaling/cell cycle	REACTOME_AUTODEGRADATION_OF_CDH1_BY_CDH1_APC_C	-1.99231	35	PSMD12, PSMD11, PSMD14, UBE2D1, PSMA7, ANAPC10, ANAPC11, PSMD8, PSMB6, PSMD9, PSMB7, PSMB4, PSMD7, PSMD5, PSMB3, PSMD2, PSMB1, PSMD3, PSMD1, ANAPC7, UBE2E1, PSMA5, PSMA6, PSMC5, PSMA3, PSMC6, PSMA4, PSMA1, PSMC3, PSMA2, PSMC1, PSMC2, CDC16, PSME1, PSME2	<0.001	0.0134628
Signaling/cell cycle	REACTOME_SCF_BETA_TRCP_MEDIATED_DEGRADATION_OF_EMI1	-1.94494	31	PSMD12, PSMD11, PSMD14, CUL1, PSMA7, PSMD8, PSMB6, PSMD9, PSMB7, PSMB4, PSMD7, PSMD5, PSMB3, PSMD2, PSMB1, PSMD3, PSMD1, BTRC, PSMA5, PSMA6, PSMC5, PSMA3, PSMC6, PSMA4, PSMA1, PSMC3, PSMA2, PSMC1, PSMC2, PSME1, PSME2	<0.001	0.0134919
Mitochonrial respiration	REACTOME_TCA_CYCLE_AND_RESPIRATORY_ELECTRON_TRANSPORT	-2.00989	68	COX7B, NDUFA11, NDUFA10, ATP5C1, ETFA, ETFB, COX6A1, NNT, PDK4, IDH3B, PDK3, UQCRFS1, SLC16A3, COX8A, NDUFC2, SDHC, NDUFC1, SDHD, ATP5F1, SDHB, COX7A2L, NDUFS5, NDUFS4, UQCRC1, NDUFS3, NDUFS2, SUCLG2, SUCLG1, UQCRC2, DLD, ND6, NDUFB9, NDUFB8, NDUFB7, NDUFB6, NDUFB4, NDUFB2, UCP1, NDUFB1, ATP5J, DLST, UQCR11, PDHB, ATP5H, COX5B, UQCRH, ATP5L, LDHA, ATP5E, CYC1, NDUFV1, NDUFA9, NDUFA8, NDUFA7, NDUF…	<0.001	0.0137924
Mitochonrial respiration	REACTOME_RESPIRATORY_ELECTRON_TRANSPORT	-2.03797	52	ND6, NDUFB9, NDUFB8, COX7B, NDUFB7, NDUFA11, NDUFB6, NDUFB4, NDUFA10, NDUFB2, NDUFB1, UQCR11, ETFA, ETFB, COX5B, COX6A1, UQCRH, UQCRFS1, CYC1, NDUFV1, NDUFA9, COX8A, NDUFA8, NDUFA7, NDUFA6, NDUFA5, NDUFA4, NDUFA2, NDUFA1, NDUFC2, SDHC, NDUFC1, SDHD, COX6C, SDHB, COX7A2L, UQCRQ, NDUFS5, NDUFS4, NDUFAB1, UQCRC1, NDUFS3, NDUFS2, CYCS, UQCRC2	<0.001	0.0138245
Translation	GO_TRANSLATION_INITIATION_FACTOR_ACTIVITY	-2.07663	26	EIF4A1, EIF4E3, MTIF2, EIF4E, MCTS1, EIF2B5, EIF2B3, EIF1AY, EIF1AX, EIF2S2, EIF2S1, EIF5, EIF2S3, COPS5, EIF6, EIF3I, EIF3G, EIF3H, EIF3E, DHX29, EIF4E2, EIF4G3, EIF1B, EIF3A, EIF4G2, EIF3B	<0.001	0.0140807
Protein folding	REACTOME_UNFOLDED_PROTEIN_RESPONSE	-2.04739	38	GSK3A, DCTN1, SHC1, FKBP14, HERPUD1, EXOSC5, SERP1, TATDN2, EXOSC9, EXOSC8, LMNA, DNAJB9, EXOSC3, EXOSC2, KLHDC3, MBTPS1, NFYA, WFS1, EIF2AK3, ASNS, PDIA6, EIF2S1, YIF1A, ERN1, DNAJC3, CTDSP2, DDIT3, DNAJB11, SRPRB, PREB, HYOU1, TPP1, CALR, TLN1, ATF6, ATF3, DCP2, MBTPS2	<0.001	0.0142022
Signaling/cell cycle	REACTOME_CDK_MEDIATED_PHOSPHORYLATION_AND_REMOVAL_OF_CDC6	-1.93501	30	PSMD12, PSMD11, PSMD14, PSMA7, PSMD8, PSMB6, PSMD9, PSMB7, PSMB4, PSMD7, PSMD5, PSMB3, PSMD2, PSMB1, PSMD3, PSMD1, CDC6, PSMA5, PSMA6, PSMC5, PSMA3, PSMC6, PSMA4, PSMA1, PSMC3, PSMA2, PSMC1, PSMC2, PSME1, PSME2	<0.001	0.0142872
Mitochondrial translation and organization	GO_LARGE_RIBOSOMAL_SUBUNIT	-2.0798	24	MRPL19, NSUN3, MRPL16, MRPL27, MTERFD2, MRPL36, MRPL47, MRPL15, MRPL12, MRPL43, MRPL21, MRPL55, MRPL33, RBM3, MRPL52, MRPL41, MRPL2, FXR2, MRPL51, ICT1, MRTO4, RPL22L1, ZNF622, RPL26L1	<0.001	0.0146011
Signaling/cell cycle	REACTOME_REGULATION_OF_ORNITHINE_DECARBOXYLASE_ODC	-2.0601	32	PSMD12, PSMD11, PSMD14, ODC1, PSMA7, OAZ2, PSMD8, PSMB6, PSMD9, PSMB7, PSMB4, PSMD7, PSMD5, PSMB3, PSMD2, PSMB1, PSMD3, PSMD1, AZIN1, PSMA5, PSMA6, PSMC5, PSMA3, PSMC6, PSMA4, PSMA1, PSMC3, PSMA2, PSMC1, PSMC2, PSME1, PSME2	<0.001	0.0147557
Signaling/cell cycle	REACTOME_REGULATION_OF_APOPTOSIS	-1.92264	33	PSMD12, PSMD11, PSMD14, MAGED1, PSMA7, PSMD8, PSMB6, PSMD9, PSMB7, PSMB4, PSMD7, PSMD5, PSMB3, CASP3, PSMD2, PSMB1, PSMD3, PSMD1, DAPK2, PSMA5, PSMA6, ARHGAP10, PSMC5, PSMA3, PSMC6, PSMA4, PSMA1, PSMC3, PSMA2, PSMC1, PSMC2, PSME1, PSME2	<0.001	0.015005	DNA damage / DNA repair
Signaling/cell cycle	REACTOME_ACTIVATION_OF_NF_KAPPAB_IN_B_CELLS	-1.92271	38	PSMD12, PSMD11, PSMD14, CUL1, BCL10, PSMA7, RELA, PSMD8, PSMB6, PSMD9, PSMB7, PSMB4, PSMD7, PSMD5, PSMB3, PSMD2, PSMB1, PSMD3, PSMD1, IKBKG, BTRC, MAP3K7, CHUK, PRKCB, PSMA5, PSMA6, PSMC5, PSMA3, PSMC6, PSMA4, PSMA1, PSMC3, PSMA2, PSMC1, PSMC2, PSME1, REL, PSME2	<0.001	0.0154184
Other	REACTOME_PREFOLDIN_MEDIATED_TRANSFER_OF_SUBSTRATE_TO_CCT_TRIC	-1.92548	20	CCT3, CCT2, TUBB4B, TUBA4A, CCT6A, TUBB6, TUBA3D, TUBA1A, TUBA3C, TCP1, TUBB1, PFDN1, PFDN2, CCT8, CCT7, PFDN4, PFDN5, PFDN6, CCT5, CCT4	0.00218341	0.0154907
Translation	GO_TRANSLATIONAL_INITIATION	-2.06189	75	EIF4A2, DDX3Y, EIF4A1, MTFMT, EIF4E3, RPL32, RPLP1, RPLP0, RPL6, PTBP1, RPS17, RPS19, RPLP2, RPL38, DENR, EIF2D, RPS11, RPS13, RPS12, EIF2A, RPS9, RPS7, RPL21, EIF1AY, EIF1AX, RPL23, RPS6, RPL22, RPL24, RPL27, RPL26, EIF4E2, EIF1B, CDC123, RPL10, RPL36A, MTIF2, EIF4H, RPS2, EIF4E, EIF4B, RPL19, ABCF1, PAIP1, MCTS1, EIF2B5, EIF2B4, EIF2B3, SSB, EIF2S2, EIF2S1, EIF1, RPS26, RPS25, EIF3M, RPS27, EIF…	<0.001	0.0156469
Other	GO_CELLULAR_RESPONSE_TO_HYDROGEN_PEROXIDE	-2.08085	24	PRKAA1, AKR1B1, PARK7, HIF1A, RELA, IL18RAP, ABL1, EP300, STAT6, MAP3K5, KDM6B, ANXA1, ARG1, SPHK1, BNIP3, SIRT1, PAX2, SETX, PPP5C, STK25, APEX1, PPIF, FXN, NFE2L2	<0.001	0.0157062
Protein folding	GO_INTRAMOLECULAR_OXIDOREDUCTASE_ACTIVITY_TRANSPOSING_S_S_BONDS	-2.06548	13	PDIA2, ERO1LB, GLRX2, PDIA6, PDIA4, TMX4, TMX3, TMX1, ERP29, ERP27, P4HB, QSOX2, TXNDC5	<0.001	0.0157521
Mitochondrial translation and organization	GO_ORGANELLAR_RIBOSOME	-2.10242	38	MRPS17, MRPS15, MRPS16, MRPS14, MRPS36, MRPL19, MRPL16, MRPL36, MRPL15, MRPL12, MRPL10, MRPL55, MRPL33, MRPL41, MRPL42, MRPL2, MRPL40, ICT1, MRPL9, MRPS28, NDUFA7, MRPS24, NSUN3, MRPL27, MRPS2, MTERFD2, MRPL47, MRPL48, MRPS6, MRPS5, MRPL43, MRPL21, MRPL22, MRPS18C, MRPL52, MRPS9, MRPL51, DAP3	<0.001	0.0158035
Mitochondrial translation and organization	GO_TRANSLATIONAL_TERMINATION	-2.18778	49	MRPS17, MRPS15, MRPS16, MRPS14, MRPL36, MRPL33, MRPL4, MRPL41, MRPL42, MRPL2, MRPL40, MRPL9, CHCHD1, MRPS28, MRPS27, MRPS24, MRPS25, MRPS23, MRPL47, MRPL48, MRPS6, MRPS5, MRPL43, MRPS18C, MRPL44, MRPL52, MRPL53, MRPS9, MRPL51, ETF1, MTRF1L, DAP3, MRPS36, MRPL19, MRPS34, MRPL16, MRPL14, MRPL15, MRPL12, GSPT2, MRPL10, MRPL54, GSPT1, MRPL55, ICT1, MRPL27, MRPL21, MRPL22, MRPL30	<0.001	0.0159903
Mitochondrial translation and organization	GO_MITOCHONDRIAL_MATRIX	-2.08349	119	ISCA1, MPG, NUDT2, ATP5C1, PARK7, FPGS, FDXR, PDK3, PMPCB, PMPCA, HADH, RARS2, MCCC1, MRPS18C, TUFM, PPA2, MTHFD2, PPIF, ACOT2, TFAM, VDAC1, SUCLG1, SHC1, SHMT2, MRPL19, MRPL16, AK3, AK4, MRPL15, MRPL12, PRDX3, DHX30, PRDX5, GRPEL1, ATP5E, GRPEL2, HSPA9, PDHA1, ADHFE1, MRPL27, MTHFS, HARS2, ACSF3, MRPL21, ACSF2, ARL2BP, PIN4, GRSF1, BCL2L1, MRPS17, MRPS15, MRPS16, FASTKD2, ETFA, MRPL36, MRPL33, M…	<0.001	0.0166626
Other	KEGG_LYSOSOME	-1.88579	41	CD63, ASAH1, HEXB, CLTC, HEXA, GBA, CLTB, AP4E1, CLTA, TCIRG1, LIPA, CTSS, SGSH, GGA2, AP3M2, AP4M1, MFSD8, LAPTM4A, NAGLU, GNPTAB, CTSK, PSAP, AP1S2, ATP6V1H, AGA, GUSB, CTSD, ATP6V0B, GAA, CTNS, AP3B1, MCOLN1, AP3B2, AP4B1, IGF2R, PLA2G15, GALC, NPC2, TPP1, PPT2, GLA	<0.001	0.0170502
Other	REACTOME_NITRIC_OXIDE_STIMULATES_GUANYLATE_CYCLASE	2.00314	9	GUCY1B3, NOS2, PDE1B, KCNMB2, PDE2A, PDE3A, NOS1, PDE9A, PRKG1	<0.001	0.0171145
Signaling/cell cycle	REACTOME_HIV_INFECTION	-1.88712	79	FEN1, NUP107, CCNH, GTF2B, PPIAP8, PSMD8, PSMD7, XPO1, LOC128192, PSMD2, PSMD3, AP1S2, AP1S1, PSMD1, RAC1, BTRC, AP2M1, TBP, NCBP1, NCBP2, GTF2F2, RBX1, PSMA5, PSMA3, PSMA4, PSMA2, PSME1, PSME2, DOCK2, VPS28, NUP205, PSMD12, GTF2A2, TSG101, PSMD11, TCEB1P3, CUL5, PSMD14, RNMT, TAF9, CXCR4, GTF2E1, PSMB6, PSMB7, PSMB4, POLR2B, PSMB3, POLR2C, POLR2D, PSMB1, AP2S1, TCEB3, POLR2F, ATP6V1H, POLR2G, PO…	<0.001	0.0172149
Signaling/cell cycle	BIOCARTA_PROTEASOME_PATHWAY	-1.89276	22	PSMD12, PSMD11, RPN2, PSMD14, RPN1, UBE3A, PSMA7, PSMD8, PSMB6, PSMA5, PSMA6, PSMB7, PSMB4, PSMA3, PSMC6, PSMA4, PSMA1, PSMC3, PSMA2, PSMB3, PSMC2, PSMB1	<0.001	0.017474
mRNA transcription	KEGG_PYRIMIDINE_METABOLISM	-1.88838	34	PRIM2, DTYMK, NUDT2, AK3, NT5C2, ZNRD1, POLR2B, POLR2C, POLR2D, POLR2F, POLR2G, POLR2H, UPP1, POLR2K, ENTPD1, RRM1, TXNRD1, CAD, NME2, DCK, NME1, DCTD, POLA1, UCK2, RRM2B, NME7, POLR3C, POLE3, DPYD, POLR1D, POLR1E, UPRT, UMPS, ITPA	<0.001	0.0175871
Signaling	PID_EPHRINB_REV_PATHWAY	-1.9069	13	LYN, FGA, MAP2K4, YES1, CXCR4, PIK3R1, FGR, EFNB2, MAPK8, RGS3, PIK3CA, RAC1, MAP3K7	<0.001	0.0176604
Signaling	REACTOME_IL1_SIGNALING	-1.89408	10	MAP2K4, IL1RN, IRAK1, CHUK, TAB3, MAP3K8, NOD2, IL1RAP, BTRC, MAP3K7	<0.001	0.0177939
Signaling	REACTOME_MAP_KINASE_ACTIVATION_IN_TLR_CASCADE	-1.87966	14	MAP2K3, MAP2K4, MAP2K2, NOD2, DUSP6, DUSP7, MAPK8, PPP2R1B, IRAK1, MAPKAPK2, TAB3, MAPK1, TAB2, MAP3K7	0.002331	0.0178102
Signaling/cell cycle	KEGG_PROTEASOME	-2.09136	30	PSMD12, PSMD11, PSMD14, POMP, PSMA7, PSMD8, PSMB6, PSMB7, PSMB4, PSMD7, PSMB3, PSMD2, PSMB1, PSMD3, PSMD1, SHFM1, PSMA5, PSMA6, PSMC5, PSMA3, PSMC6, PSMA4, PSMA1, PSMC3, IFNG, PSMA2, PSMC1, PSMC2, PSME1, PSME2	<0.001	0.0180082
Signaling	REACTOME_ACTIVATED_TAK1_MEDIATES_P38_MAPK_ACTIVATION	-1.88874	9	MAP2K3, IRAK1, MAPKAPK2, TAB3, TAB2, IKBKG, TAB1, NOD2, MAP3K7	<0.001	0.018016	Cell signaling
Other	REACTOME_FORMATION_OF_TUBULIN_FOLDING_INTERMEDIATES_BY_CCT_TRIC	-1.89415	16	CCT3, CCT2, TUBB4B, TUBA4A, CCT6A, TUBB6, TUBA3D, TUBA1B, TUBA1A, TUBA3C, TCP1, TUBB1, CCT8, CCT7, CCT5, CCT4	0.00218818	0.0182151
Signaling/cell cycle	REACTOME_AUTODEGRADATION_OF_THE_E3_UBIQUITIN_LIGASE_COP1	-2.06084	31	PSMD12, PSMD11, PSMD14, PSMA7, PSMD8, PSMB6, PSMD9, PSMB7, PSMB4, PSMD7, PSMD5, PSMB3, PSMD2, PSMB1, PSMD3, PSMD1, RFWD2P1, PSMA5, PSMA6, PSMC5, PSMA3, PSMC6, PSMA4, PSMA1, PSMC3, PSMA2, PSMC1, PSMC2, PSME1, PSME2, ATM	<0.001	0.0184447
Signaling/cell cycle	BIOCARTA_NKCELLS_PATHWAY	-1.87372	11	ITGB1, PAK1, PIK3CA, KLRC2, KLRC3, KLRC4, KLRD1, RAC1, PIK3R1, KLRC1, VAV1	<0.001	0.018486
Signaling/cell cycle	REACTOME_SIGNALING_BY_WNT	-1.89518	39	PSMD12, PSMD11, PSMD14, CUL1, PSMA7, PPP2CA, PSMD8, PSMB6, PSMD9, PPP2CB, PSMB7, PSMB4, PSMD7, FRAT2, PPP2R1B, PSMD5, PSMB3, PSMD2, PSMB1, PSMD3, PSMD1, BTRC, CSNK1A1, PPP2R5A, PSMA5, PSMA6, PSMC5, PSMA3, PSMC6, PSMA4, PSMA1, PSMC3, APC, PSMA2, PSMC1, PSMC2, PSME1, PSME2, CTNNB1	<0.001	0.0185272	Cell signaling
Mitochondrial translation and organization	GO_TRANSLATIONAL_ELONGATION	-2.08436	51	MRPS17, HBS1L, MRPS15, MRPS16, MRPS14, MRPL36, MRPL33, MRPL4, MRPL41, MRPL42, MRPL2, MRPL40, MRPL9, CHCHD1, PSTK, MRPS28, TSFM, MRPS27, MRPS24, MRPS25, MRPS23, MRPL47, MRPL48, MRPS6, MRPS5, MRPL43, MRPS18C, MRPL44, TUFM, MRPL52, MRPL53, MRPS9, MRPL51, DAP3, MRPS36, MRPL19, EIF5A2, MRPS34, MRPL16, MRPL14, MRPL15, MRPL12, MRPL10, MRPL54, MRPL55, ICT1, MRPL27, MRPL21, MRPL22, MRPL30, SELT	<0.001	0.0185953
mRNA transcription	REACTOME_RNA_POL_II_PRE_TRANSCRIPTION_EVENTS	-1.89908	24	GTF2A2, TBP, TCEB1P3, NCBP1, TAF12, CCNH, NCBP2, TAF13, TAF11, TAF9, SSRP1, GTF2F2, GTF2E1, CDK7, POLR2B, POLR2C, POLR2D, TCEB3, POLR2F, TAF6, POLR2G, POLR2H, TAF5, POLR2K	<0.001	0.0186033
Signaling/cell cycle	REACTOME_CELL_CYCLE_CHECKPOINTS	-1.89619	50	CDKN1A, MCM7, UBE2D1, PSMD8, PSMD7, PSMD2, PSMD3, PSMD1, ANAPC7, RFC2, UBE2E1, HUS1, CDC25A, PSMA5, PSMA3, PSMA4, PSMA2, CCNE1, MCM3, PSME1, PSME2, MAD1L1, PSMD12, PSMD11, PSMD14, ANAPC10, ANAPC11, PSMB6, PSMB7, ORC4, PSMB4, CDC45, ORC1, PSMB3, ORC3, PSMB1, ORC2, ATRIP, RFWD2P1, CDC7, CDC6, WEE1, PSMC6, PSMC3, PSMC1, RPA3, PSMC2, CDC16, ATM, ATR	<0.001	0.018815
Signaling	BIOCARTA_HCMV_PATHWAY	-1.86388	14	MAP2K3, RB1, MAP3K1, MAP2K2, PIK3R1, MAPK14, PIK3CG, NFKB1, RELA, CREB1, PIK3CA, AKT1, MAPK1, MAPK3	0.00215517	0.0196791
Protein folding	GO_ER_NUCLEUS_SIGNALING_PATHWAY	-2.03553	21	PPP1R15B, MBTPS1, HSPA5, WFS1, INSIG2, INSIG1, ATG10, EIF2AK3, ASNS, ERLIN2, EIF2S1, HSP90B1, HERPUD1, DDIT3, LMNA, CALR, ATF6, ATF3, MBTPS2, EIF2A, NFE2L2	0.00243902	0.0200818
Signaling	REACTOME_TRIF_MEDIATED_TLR3_SIGNALING	-1.86422	21	MAP2K3, APP, MAP2K4, MAP2K2, CHUK, NOD2, RELA, DUSP6, DUSP7, MAPK8, TBK1, PPP2R1B, IRAK1, MAPKAPK2, TAB3, MAPK1, RIPK1, TAB2, TAB1, MAP3K7, TLR3	<0.001	0.0200978
mRNA transcription	GO_RNA_SPLICING_VIA_TRANSESTERIFICATION_REACTIONS	-2.03928	107	DBR1, TXNL4B, PDCD7, EIF4A3, WDR83, CWC27, PNN, RBMX2, SNRPD1, CLP1, CWC22, MAGOH, SNRPD3, SNRNP35, TXNL4A, SNRPN, SCAF11, METTL3, GTF2F2, WDR77, PRPF4, RBMXL1, CLNS1A, SNRPG, SRSF2, GEMIN5, SRSF3, CD2BP2, SNRNP27, GEMIN6, SNRPE, PPIH, SNRNP25, SNRPF, GEMIN7, SRSF7, SNRPB, ZCCHC8, RBM8A, DHX9, YTHDC1, DDX1, CSTF3, HTATSF1, RNPC3, ZMAT2, SMN1, FUS, LSM5, LSM3, SNUPN, SETX, HNRNPM, LSM7, SNW1, LSM6…	<0.001	0.0202325
mRNA transcription	GO_RIBONUCLEOPROTEIN_COMPLEX_SUBUNIT_ORGANIZATION	-2.03044	76	ISY1, HBS1L, TXNL4B, FASTKD2, RPL10L, USP39, EDC3, SART3, SNRPD1, CLP1, OGFOD1, KIF5B, C1QBP, SNRPD3, TXNL4A, CCRN4L, ABT1, PRMT5, SCAF11, PIH1D1, MTERFD2, TFIP11, PATL1, WDR77, PATL2, ATXN2L, RBMXL1, CLNS1A, MRTO4, SNRPG, GEMIN5, CD2BP2, STRAP, GEMIN6, SNRPE, SNRPF, GEMIN7, MRRF, SLU7, LUC7L2, SRSF9, SNRPB, DDX28, DDX6, CDC123, YTHDC1, DDX1, NIP7, SRSF1, TAF9, DDX20, MTIF2, RPF2, RPF1, MRPL20, D…	<0.001	0.0203719
mRNA transcription	REACTOME_MRNA_PROCESSING	-1.85772	56	NUP107, CCNH, PTBP1, PCF11, SNRPD1, CLP1, MAGOH, SNRPD3, TXNL4A, NCBP1, NCBP2, METTL3, SMC1A, GTF2F2, PRPF4, NFX1, SNRPG, SRSF2, SRSF3, CD2BP2, SNRPA1, SNRPE, HNRNPH2, SNRPF, SRSF7, SNRPB, SF3B5, SLBP, NUP205, RBM8A, RNMT, CSTF3, SRSF1, POLR2B, POLR2C, POLR2D, POLR2F, SNRPB2, POLR2G, POLR2H, RAE1, EIF4E, SRSF11, POLR2K, HNRNPA0, SF3A3, FUS, NUP153, NUDT21, HNRNPM, SNRNP40, CDK7, PHF5A, NUP35, NUP…	<0.001	0.0207027
Mitochonrial respiration	GO_INNER_MITOCHONDRIAL_MEMBRANE_PROTEIN_COMPLEX	-2.02672	46	NDUFB9, NDUFB7, NDUFB6, NDUFB11, NDUFB4, TIMM9, NDUFA10, ATP5J, ATP5C1, ATP5H, TIMM10, ATP5G3, PARK7, COX6A1, APOO, CHCHD3, ATP5E, TIMM17A, PMPCB, UQCRFS1, NDUFA9, COX8A, NDUFA8, NDUFA7, NDUFA6, NDUFA5, APOOL, CCDC109B, NDUFA2, NDUFA1, NDUFC2, USMG5, SDHC, TIMM22, NDUFC1, SDHD, BCS1L, ATP5F1, NDUFS4, NDUFAB1, UQCRC1, NDUFS3, PPIF, UQCRC2, NDUFAF1, MICU1	<0.001	0.0208262
mRNA transcription	REACTOME_PROCESSING_OF_CAPPED_INTRON_CONTAINING_PRE_MRNA	-1.85493	53	NUP107, PTBP1, PCF11, SNRPD1, CLP1, MAGOH, SNRPD3, TXNL4A, NCBP1, NCBP2, METTL3, SMC1A, GTF2F2, PRPF4, NFX1, SNRPG, SRSF2, SRSF3, CD2BP2, SNRPA1, SNRPE, HNRNPH2, SNRPF, SRSF7, SNRPB, SF3B5, SLBP, NUP205, RBM8A, CSTF3, SRSF1, POLR2B, POLR2C, POLR2D, POLR2F, SNRPB2, POLR2G, POLR2H, RAE1, EIF4E, SRSF11, POLR2K, HNRNPA0, SF3A3, FUS, NUP153, NUDT21, HNRNPM, SNRNP40, PHF5A, NUP35, NUPL1, SUGP1	<0.001	0.0209411
Signaling/cell cycle	REACTOME_APOPTOTIC_CLEAVAGE_OF_CELLULAR_PROTEINS	-1.85799	10	BCAP31, OCLN, CASP7, MST4, FNTA, APC, CASP3, LMNA, CTNNB1, LMNB1	<0.001	0.0210593
Signaling	GO_FC_EPSILON_RECEPTOR_SIGNALING_PATHWAY	-2.01948	43	ITK, PSMD12, PSMD11, PSMD14, SHC1, UBE2D1, PIK3R1, RELA, PSMB6, PPP3CA, PSMB4, PAK1, MAPK8, PSMB3, PSMD2, PSMB1, PSMD3, PSMD1, MAPK1, IKBKG, RAC1, BTRC, MAP3K7, VAV3, LYN, MAP2K4, MAP3K1, CHUK, NFKB1, PSMA5, PSMA3, PSMA4, NR4A3, PIK3CA, PSMC3, PSMA2, PSMC1, PSME1, TAB3, TAB2, TAB1, CALM1, CALM2	<0.001	0.0213553
Mitochonrial respiration	GO_RESPIRATORY_CHAIN	-2.01611	48	NDUFB9, NDUFB8, COX7B, NDUFB7, NDUFA11, NDUFB6, NDUFB11, NDUFB4, NDUFA10, NDUFB2, NDUFB1, UQCR11, COX7A2, PARK7, COX6A1, UQCRH, NNT, PMPCB, UQCRFS1, CYC1, NDUFV1, NDUFA9, COX8A, NDUFA8, NDUFA7, NDUFA6, NDUFA5, NDUFA4, NDUFA2, NDUFA1, NDUFC2, SDHC, NDUFC1, SDHD, BCS1L, SDHB, HIGD2A, COX7A2L, UQCRQ, NDUFS5, NDUFS4, NDUFAB1, UQCRC1, NDUFS3, NDUFS2, CYCS, UQCRC2, NDUFAF1	<0.001	0.021364
Signaling/cell cycle	REACTOME_VIF_MEDIATED_DEGRADATION_OF_APOBEC3G	-2.11952	32	PSMD12, PSMD11, TCEB1P3, CUL5, PSMD14, PSMA7, PSMD8, PSMB6, PSMD9, PSMB7, PSMB4, PSMD7, PSMD5, PSMB3, PSMD2, PSMB1, PSMD3, PSMD1, RBX1, PSMA5, PSMA6, PSMC5, PSMA3, PSMC6, PSMA4, PSMA1, PSMC3, PSMA2, PSMC1, PSMC2, PSME1, PSME2	<0.001	0.0221191
Signaling/cell cycle	REACTOME_ORC1_REMOVAL_FROM_CHROMATIN	-1.84805	39	RB1, CDKN1A, PSMD12, PSMD11, MCM7, PSMD14, PSMA7, PSMD8, PSMB6, PSMD9, PSMB7, ORC4, PSMB4, ORC6, PSMD7, ORC1, PSMD5, PSMB3, ORC3, PSMD2, PSMB1, PSMD3, ORC2, PSMD1, CDC6, PSMA5, PSMA6, PSMC5, PSMA3, PSMC6, PSMA4, PSMA1, PSMC3, PSMA2, PSMC1, PSMC2, MCM3, PSME1, PSME2	<0.001	0.022217
Signaling/cell cycle	REACTOME_G1_S_TRANSITION	-1.84313	57	RB1, CDKN1A, MCM7, CCNH, PSMD8, PSMD9, PSMD7, PPP2R1B, PSMD5, PSMD2, PSMD3, PSMD1, SKP2, CDC25A, PSMA5, PSMA6, PSMA3, PSMA4, PSMA1, PSMA2, CCNE1, MCM3, PSME1, PSME2, PRIM2, PSMD12, PSMD11, PCNA, PSMD14, CUL1, PSMA7, PPP2CA, PSMB6, PPP2CB, PSMB7, ORC4, PSMB4, ORC6, CDC45, ORC1, PSMB3, ORC3, PSMB1, ORC2, RPA1, CDC7, CDC6, DHFR, POLA1, PSMC5, CDK7, WEE1, PSMC6, PSMC3, PSMC1, RPA3, PSMC2	<0.001	0.0222612
Signaling/cell cycle	REACTOME_ADAPTIVE_IMMUNE_SYSTEM	-1.84385	140	CD81, LRR1, UBE2D1, KEAP1, UBE3A, UBE2L3, ICAM1, PPP2R1B, KIF5B, PSMD2, PSMD3, AP1S2, AKT1, PSMD1, FBXO6, MAP3K8, SKP2, BTRC, MAP3K7, PRKACB, WSB1, ANAPC7, PRKCB, FBXW7, UBE2E3, UBE2E1, RBX1, RNF123, CDC34, PSME1, UBE2V2, CD226, RBCK1, CD274, PSMD12, PSMD11, PSMD14, SHC1, CUL2, ITPR2, PIK3R1, FBXO44, ANAPC10, ANAPC11, RAP1B, SOCS1, RAP1A, BTLA, TNFRSF14, KLRC1, RAP1GAP2, VASP, LYN, UBE2H, VCAM1, …	<0.001	0.0226189	Cell signaling
Signaling/cell cycle	REACTOME_APC_C_CDC20_MEDIATED_DEGRADATION_OF_MITOTIC_PROTEINS	-1.83614	36	PSMD12, PSMD11, PSMD14, UBE2D1, PSMA7, ANAPC10, ANAPC11, PSMD8, PSMB6, PSMD9, PSMB7, PSMB4, PSMD7, PTTG1, PSMD5, PSMB3, PSMD2, PSMB1, PSMD3, PSMD1, ANAPC7, UBE2E1, PSMA5, PSMA6, PSMC5, PSMA3, PSMC6, PSMA4, PSMA1, PSMC3, PSMA2, PSMC1, PSMC2, CDC16, PSME1, PSME2	<0.001	0.0236763
Mitochondrial translation and organization	GO_TRANSLATION_FACTOR_ACTIVITY_RNA_BINDING	-2.00151	28	HBS1L, EIF4E3, EIF5A2, MTIF2, GSPT2, GSPT1, ICT1, EIF4E, ABCF1, MCTS1, EIF2B5, EIF2B3, EIF1AY, EIF1AX, EIF2S2, EIF2S1, TUFM, EIF2S3, COPS5, EIF6, EIF3I, ETF1, DHX29, EIF4E2, EIF1B, MTRF1L, CPEB2, EIF4G2	<0.001	0.023806
Signaling/cell cycle	REACTOME_CYCLIN_E_ASSOCIATED_EVENTS_DURING_G1_S_TRANSITION_	-1.83164	21	RB1, CDKN1A, PSMD12, PSMD11, PSMD14, CCNH, PSMB6, PSMA5, PSMA3, CDK7, WEE1, PSMC3, PSMA2, PSMB3, CCNE1, PSMD2, PSMB1, PSMD3, PSME1, PSMD1, SKP2	<0.001	0.0241593
Matrisome	NABA_CORE_MATRISOME	2.01914	77	COL18A1, SPON1, ECM2, TINAGL1, LAMC3, NCAN, DMP1, TSKU, WISP2, COMP, ESM1, EMILIN2, RSPO3, SVEP1, EMILIN1, RSPO1, SBSPON, TECTB, COL27A1, IGFBP5, OMD, ADIPOQ, BGN, MEPE, VWDE, KERA, DCN, BCAN, VCAN, CDCP2, FNDC1, OPTC, PXDN, COL4A3, MATN1, VWA1, COL6A5, MFGE8, ZP2, VWA7, FBLN7, PCOLCE2, LAMA4, NTN4, LTBP4, DPT, PRELP, AEBP1, VWCE, LTBP3, NID2, FBLN2, THBS4, NTN3, IGFBPL1, SPOCK3, CHAD, SLIT3, SLI…	<0.001	0.0249237
Signaling/cell cycle	BIOCARTA_FAS_PATHWAY	-1.82641	13	RB1, MAP2K4, MAP3K1, FASLG, LMNB2, LMNB1, PAK1, MAPK8, CASP7, CASP10, CASP3, LMNA, MAP3K7	<0.001	0.0250796	Cell signaling
Mitochondrial translation and organization	GO_RIBOSOME	-1.9611	87	MRPS17, MRPS15, MRPS16, MRPS14, RPL10L, MRPL36, MRPL33, MRPL4, RBM3, MRPL41, MRPL42, MRPL2, MRPL40, MRPL9, NCK1, MRPS28, MRPS27, MRPS24, MRPS25, IMP3, MRPS23, NSUN3, MRPS2, MTERFD2, MRPL47, MRPL48, MRPS6, MRPS5, MRPL43, MRPS18C, MRPL44, MRPL52, MRPL53, MRPS9, MRPL51, MRTO4, DAP3, NUFIP2, MRPS36, MRPL19, MRPS34, MRPL16, MRPL14, MRPL15, HSPA14, MRPL12, MRPL10, MRPL54, MRPL55, FXR2, ICT1, ZNF622, AB…	<0.001	0.0267171
Mitochondrial translation and organization	GO_AMIDE_BIOSYNTHETIC_PROCESS	-1.98703	153	MTFMT, RPL10L, CNDP2, NARS, FPGS, AKT1, SLC25A40, SLC25A42, SLC25A44, CHCHD1, RARS2, EIF1AY, EIF1AX, SARS, FTSJ1, MRPS18C, TUFM, PPA2, PPA1, MTHFD2, MRTO4, CARS2, EIF1B, DAP3, AARS2, MRPL19, EIF5A2, MRPL16, TARS, MRPL14, MRPL15, MRPL12, GSPT2, MRPL10, GSPT1, ST8SIA4, ST3GAL5, ST3GAL2, MCTS1, EIF2B5, EIF2B3, MRPL27, MTHFS, EIF2S2, HARS2, EIF2S1, MRPL21, MRPL22, DHFR, MRPL30, GCLC, EIF2S3, COPS5, E…	<0.001	0.0271619
Other	REACTOME_PROTEIN_FOLDING	-1.81553	33	AP3M1, TUBB6, TUBA3D, TUBA1B, TUBA1A, TUBA3C, TUBB1, FBXO6, CCT8, CCT7, CCT5, CCT4, NOP56, CCT3, CCT2, FBXW5, FBXW7, SPHK1, TBCC, TBCB, TBCA, TUBB4B, TUBA4A, CCT6A, TCP1, TBCE, PFDN1, FBXL3, PFDN2, FBXL5, PFDN4, PFDN5, PFDN6	<0.001	0.0273076
mRNA transcription	REACTOME_CLEAVAGE_OF_GROWING_TRANSCRIPT_IN_THE_TERMINATION_REGION_	-1.81725	22	SLBP, RBM8A, NCBP1, NCBP2, CSTF3, SRSF1, NUDT21, NFX1, PCF11, CLP1, MAGOH, SNRPG, SRSF2, SRSF3, SRSF4, SNRPE, SNRPD3, SNRPF, SRSF7, SRSF11, SRSF9, SNRPB	0.00230947	0.0273537
Signaling/cell cycle	GO_PROTEASOME_ACCESSORY_COMPLEX	-1.96699	18	PSMD12, PSMD11, PSMD14, SHFM1, PSMD8, PSMD9, PSMC5, PSMC6, PSMD7, PSMC3, PSMD5, PSMC1, PSMD2, PSMC2, PSMD3, PSME1, PSME2, PSMD1	<0.001	0.0275583
mRNA transcription	GO_RNA_SPLICING	-1.96121	141	DBR1, TXNL4B, PDCD7, EIF4A3, WDR83, CWC27, PNN, LGALS3, RBMX2, SNRPD1, CLP1, CWC22, MAGOH, ZNF326, SNRPD3, SNRNP35, TXNL4A, SNRPN, RBFOX3, SCAF11, METTL3, THOC3, THOC5, GTF2F2, JMJD6, WDR77, THOC6, ERN1, PRPF4, RBMXL1, RRAGC, CLNS1A, SNRPG, SRSF2, GEMIN5, SRSF3, CD2BP2, SNRNP27, GEMIN6, SNRPE, PPIH, SREK1, SNRNP25, SNRPF, GEMIN7, SRSF7, SRSF8, SNRPB, ZCCHC8, RBM8A, DHX9, YTHDC1, DDX1, CSTF3, AKAP…	<0.001	0.0275973
mRNA transcription	REACTOME_TRANSCRIPTION	-1.81778	15	HIST2H2AA4, CCNH, GTF2B, PCF11, CLP1, SNAPC4, MAGOH, SNRPD3, TBP, NCBP1, H2AFZ, NCBP2, H2AFX, GTF2F2, KAT2B, NFX1, SNRPG, POLR1D, SRSF2, SRSF3, TFAM, SNRPE, SNRPF, HIST2H3C, SRSF7, SNRPB, SLBP, GTF2A2, GTF3C4, TCEB1P3, RBM8A, RNMT, CSTF3, SRSF1, HIST1H2BK, TAF9, GTF2E1, POLR2B, POLR2C, POLR2D, TAF1A, TCEB3, POLR2F, POLR2G, POLR2H, HIST1H3I, SRSF11, POLR2K, ZNF143, SSB, HIST1H4K, TAF12, CBX3, HIST…	<0.001	0.0276824
Signaling/cell cycle	GO_T_CELL_RECEPTOR_SIGNALING_PATHWAY	-1.98042	60	ITK, PTEN, UBE2D1, CD3G, PTPRJ, CD3D, PSMD8, PSMD7, PSMD2, PSMD3, PDE4B, PSMD1, IKBKG, BTRC, MAP3K7, NCK1, BTN3A1, CHUK, PDE4D, LIME1, PSMA5, ZAP70, PSMA3, PSMA4, PIK3CA, IFNG, PSMA2, PSME1, PSME2, RBCK1, SKAP1, HLA-DQB1, RNF31, STOML2, PSMD12, PSMD11, PSMD14, BCL10, PSEN1, PIK3R1, RELA, PSMB6, PSMB7, PSMB4, PAK1, PSMB3, PSMB1, MAPK1, CSK, PLCG1, HLA-DRB4, NFKB1, PSMC6, PSMC3, PSMC1, PSMC2, UBE2N…	<0.001	0.0279459	Cell signaling
mRNA transcription	REACTOME_MRNA_CAPPING	-1.79741	13	NCBP1, CCNH, NCBP2, RNMT, GTF2F2, CDK7, POLR2B, POLR2C, POLR2D, POLR2F, POLR2G, POLR2H, POLR2K	0.00217391	0.028018
Signaling/cell cycle	GO_PROTEASOMAL_PROTEIN_CATABOLIC_PROCESS	-1.96862	90	UFD1L, GSK3A, UBXN1, CCNF, UBE2D1, KEAP1, TNFAIP1, KAT5, PTTG1, PSMD2, PSMD3, ENC1, PSMD1, FBXO6, SKP2, BTRC, UBXN4, FBXO9, FBXW5, ANAPC7, FBXW7, UBE2E1, RAD23B, SIRT1, SIRT2, TOPORS, RBX1, PSMA5, PSMA3, PSMA4, CDC34, PSMA2, KCTD10, DDIT3, KIAA0368, PSME1, SPOPL, RBCK1, RNF121, PSMD12, PSMD11, RNF34, ANAPC16, PSMD14, SEL1L, DERL1, DERL2, FBXO45, RNF6, RNF7, RNF4, ANAPC10, FBXL22, ANAPC11, ARNTL, …	<0.001	0.028157
Signaling	PID_AVB3_OPN_PATHWAY	-1.79943	13	VAV3, MAP3K1, CHUK, ILK, PIK3R1, RHOA, NFKB1, RELA, MAPK8, PIK3CA, MAPK1, ITGAV, RAC1	0.00483092	0.0282714
Signaling/cell cycle	REACTOME_MITOTIC_G1_G1_S_PHASES	-1.79755	69	RB1, LIN54, CDKN1A, MCM7, CCNH, PPP2R2A, PSMD8, PSMD9, CCND3, CCND2, PSMD7, CCND1, PPP2R1B, PSMD5, PSMD2, PSMD3, PSMD1, SKP2, CDC25A, RBL2, PSMA5, PSMA6, PSMA3, PSMA4, RBL1, PSMA1, PSMA2, CCNE1, MCM3, PSME1, PSME2, PRIM2, PSMD12, PSMD11, PCNA, PSMD14, CUL1, PSMA7, PPP2CA, PSMB6, PPP2CB, PSMB7, ORC4, PSMB4, ORC6, CDC45, ORC1, PSMB3, ORC3, PSMB1, ORC2, E2F3, E2F4, CDKN2D, CDKN2A, RPA1, CDC7, CDC6, …	<0.001	0.0284058
Translation	GO_CYTOPLASMIC_TRANSLATION	-1.96149	24	MCTS1, CDC123, SSB, RPLP1, RPLP0, RPL22, RPL36A, FTSJ1, GSPT2, RPL6, GSPT1, PTBP1, EIF3M, MRPL2, MRTO4, EIF4H, DENR, EIF2D, RPL22L1, EIF3D, EIF4B, EIF3A, RPL26L1, EIF3B	<0.001	0.0284975
mRNA transcription	REACTOME_FORMATION_OF_TRANSCRIPTION_COUPLED_NER_TC_NER_REPAIR_COMPLEX	-1.79163	11	CDK7, POLR2B, CCNH, POLR2C, ERCC1, POLR2D, POLR2F, ERCC5, POLR2G, POLR2H, POLR2K	0.00218341	0.0286241
Other	BIOCARTA_NKT_PATHWAY	-1.79944	10	IFNG, TGFB3, CXCR3, CCL4, CD28, CCL3, CXCR4, IL12RB1, CCR4, CCR2	0.00845666	0.0286997
Translation	REACTOME_TRANSLATION	-1.80826	77	EIF4A2, EIF4A1, RPL30, TRAM1, RPL32, RPLP1, RPLP0, SRP54, RPL8, SRP14, RPL6, SEC61A1, RPS17, RPS19, SEC61G, RPLP2, RPL38, SEC61B, RPS11, RPS13, RPS12, RPS9, RPS7, RPL21, SSR4, EIF1AX, SSR2, RPL23, RPS6, RPL22, SRP9, EEF1A1, RPL24, RPL27, ETF1, RPL26, RPL10, RPN2, RPN1, RPL36A, GSPT2, EIF4H, SSR1, RPS2, SEC11A, EIF4E, EIF4B, RPL19, SEC11C, EIF2B5, EIF2B4, EIF2B3, EEF2, EIF2S2, EIF2S1, RPS26, RPS25…	<0.001	0.0287218
Signaling	ST_P38_MAPK_PATHWAY	-1.80586	17	MAP2K3, MAP2K4, DUSP1, GADD45A, NFKB1, CREB3, DUSP10, MKNK1, MAPKAPK2, AKT1, MAPK1, TAB2, MAPKAPK5, TAB1, EIF4E, MAP3K7, MAP3K5	<0.001	0.0288676	Cell signaling
Other	PID_IL12_2PATHWAY	-1.79227	20	MAP2K3, EOMES, GADD45B, GZMA, GZMB, FASLG, CD3D, NFKB1, RELA, RELB, PPP3CA, SOCS1, IL18RAP, IFNG, TBX21, CCL4, CCL3, STAT6, CD247, IL12RB1	<0.001	0.0289097	Cell signaling
mRNA transcription	REACTOME_MRNA_SPLICING_MINOR_PATHWAY	-1.80055	44	SF3B5, NCBP1, NCBP2, SRSF1, GTF2F2, SNRNP40, POLR2B, SNRPD1, POLR2C, POLR2D, SNRPG, SRSF2, POLR2F, SNRPE, POLR2G, POLR2H, SNRPD3, SNRPF, TXNL4A, SRSF7, POLR2K	<0.001	0.0289124
Signaling	BIOCARTA_RACCYCD_PATHWAY	-1.78859	15	RB1, CDKN1A, CHUK, PIK3R1, RHOA, NFKB1, RELA, PAK1, CDK6, PIK3CA, CCNE1, AKT1, MAPK1, IKBKG, RAC1	0.00221239	0.0291193
mRNA transcription	GO_SMALL_NUCLEAR_RIBONUCLEOPROTEIN_COMPLEX	-1.96879	30	SF3B5, TXNL4B, HTATSF1, SART3, ZMAT2, RBMX2, SNRPD1, TGS1, CCDC97, SNRPB2, SNRPD3, TXNL4A, PRPF40A, LSM5, LSM3, PRPF4, SNRNP40, LSM7, PHF5A, LSM6, SNRPG, CD2BP2, SNRPA1, SNRPE, NAA38, PPIH, SNRPF, SLU7, LUC7L2, SNRPB	0.00250627	0.0292344
Signaling/cell cycle	REACTOME_APC_C_CDH1_MEDIATED_DEGRADATION_OF_CDC20_AND_OTHER_APC_C_CDH1_TARGETED_PROTEINS_IN_LATE_MITOSIS_EARLY_G1	-1.80264	37	PSMD12, PSMD11, PSMD14, UBE2D1, PSMA7, ANAPC10, ANAPC11, PSMD8, PSMB6, PSMD9, PSMB7, PSMB4, PSMD7, PTTG1, PSMD5, PSMB3, PSMD2, PSMB1, PSMD3, PSMD1, SKP2, ANAPC7, UBE2E1, PSMA5, PSMA6, PSMC5, PSMA3, PSMC6, PSMA4, PSMA1, PSMC3, PSMA2, PSMC1, PSMC2, CDC16, PSME1, PSME2	<0.001	0.0293027
Signaling/cell cycle	REACTOME_SCFSKP2_MEDIATED_DEGRADATION_OF_P27_P21	-1.80078	33	CDKN1A, PSMD12, PSMD11, PSMD14, CUL1, PSMA7, PSMD8, PSMB6, PSMD9, PSMB7, PSMB4, PSMD7, PSMD5, PSMB3, PSMD2, PSMB1, PSMD3, PSMD1, SKP2, PSMA5, PSMA6, PSMC5, PSMA3, PSMC6, PSMA4, PSMA1, PSMC3, PSMA2, CCNE1, PSMC1, PSMC2, PSME1, PSME2	<0.001	0.0293116
Other	REACTOME_POTASSIUM_CHANNELS	1.92284	19	KCNH2, KCNF1, KCNJ5, KCNH4, KCNH6, KCNJ9, KCND3, KCNC2, KCNJ12, KCNJ14, KCNJ15, KCNAB1, KCNAB3, KCNA7, KCNS1, GNG7, KCNMB2, KCNA10, KCNJ1	<0.001	0.0296495
mRNA transcription	GO_NCRNA_METABOLIC_PROCESS	-1.94273	142	MTFMT, POP7, POP4, EIF4A3, RRP8, RRP9, THG1L, NARS, CLP1, CDK5RAP1, DUS4L, RARS2, ABT1, TYW5, IMP3, NGDN, METTL3, SARS, CSNK1E, UTP11L, FTSJ2, FTSJ1, GTF2F2, FTSJ3, GTPBP3, EBNA1BP2, PPA2, DKC1, PPA1, RRNAD1, MRTO4, NHP2, CARS2, METTL2B, AARS2, UTP23, ISG20L2, TARS, RPF2, GTF2E1, OSGEP, RPF1, EMG1, YBEY, GAR1, RRS1, PUSL1, ZNF143, NOP14, SMAD3, RPP40, POU2F2, HARS2, WDR55, CDK7, TBL3, LSM6, EIF6,…	<0.001	0.0297182
Signaling	BIOCARTA_TCR_PATHWAY	-1.78404	24	MAP2K4, MAP3K1, PRKCB, SHC1, CD3G, PIK3R1, CD3D, VAV1, PIK3CG, NFKB1, RELA, PPP3CA, ZAP70, MAPK8, PPP3CC, PIK3CA, TRA@, PLCG1, PTPN7, RAC1, CD247, CALM1, CALM2, MAPK3	0.00461894	0.0298089
Protein folding	REACTOME_ACTIVATION_OF_CHAPERONE_GENES_BY_XBP1S	-1.78408	16	KLHDC3, GSK3A, SHC1, WFS1, FKBP14, PDIA6, YIF1A, DNAJC3, TATDN2, LMNA, DNAJB11, SRPRB, DNAJB9, PREB, HYOU1, TPP1	<0.001	0.0301941
Mitochondrial translation and organization	GO_ORGANELLE_INNER_MEMBRANE	-1.93356	167	MTCH1, MTCH2, ACAA2, NRM, ATP5C1, CPOX, GHITM, PARK7, COX6A1, PHB2, TOMM22, LGALS3, CHCHD3, FPGS, PMPCB, SLC25A40, PMPCA, SLC25A42, HADH, SLC25A44, CHCHD1, SLC25A46, MCCC1, SDHD, BCS1L, ATAD3B, LEMD3, LEMD2, PISD, SLC9B2, MRPS18C, ERN1, AFG3L2, UQCRC1, SPNS1, PPIF, TMEM126A, MATR3, VDAC1, SUCLG1, UQCRC2, TMEM126B, DAP3, ABCB7, SHMT2, MRPL19, AK2, MRPL16, MRPL14, MRPL15, MRPL12, MRPL10, TOR1AIP1, …	<0.001	0.0302079
Translation	GO_RIBOSOME_BIOGENESIS	-1.96932	63	SETD4, NVL, FASTKD2, POP4, SUV39H1, WDR3, RPL10L, EIF4A3, MRPL36, NOC2L, WDR43, RRP8, RRP9, XPO1, C1QBP, RIOK2, METTL16, ABT1, NOM1, WDR36, IMP3, TEX10, NGDN, NSUN3, WDR74, MTERFD2, TSC1, DDX51, CSNK1E, UTP11L, DDX52, GNL2, FTSJ2, SENP3, SIRT1, GTPBP4, FTSJ3, GNL3, MRPS9, EBNA1BP2, DKC1, RRNAD1, C1D, FRG1, MRTO4, NHP2, DDX28, NIP7, MAK16, UTP23, ISG20L2, NMD3, RPF2, RBFA, MRPL10, RPF1, DHX30, EXO…	<0.001	0.0303061
Protein folding	GO_RESPONSE_TO_ENDOPLASMIC_RETICULUM_STRESS	-1.92609	92	UFD1L, GSK3A, FKBP14, HERPUD1, SEC61A1, COL4A3BP, SERP1, TATDN2, SEC61G, TRIM25, EP300, FBXO6, SEC61B, SEC62, UBXN4, SEC63, NCK1, MAP3K5, GET4, PDIA2, ATG10, PDIA6, PDIA4, ERN1, DNAJC3, CREB3, TMX4, TMX3, IFNG, TMX1, CTDSP2, DDIT3, DNAJB11, KIAA0368, UFC1, PREB, ERP27, TLN1, ATF6, ATF3, RNF121, PPP1R15A, PPP1R15B, DCTN1, SHC1, SEL1L, DERL1, FAM129A, DERL2, PIK3R1, PLA2G6, BAG6, DNAJB2, PPP2CB, ER…	<0.001	0.0303293
Translation	REACTOME_CYTOSOLIC_TRNA_AMINOACYLATION	-1.77994	14	YARS, CARS, SARS, TARS, NARS, PPA1, MARS, RARS, GARS, IARS, HARS, EEF1E1, AARS, FARSB	0.00239808	0.0304192
Protein folding	GO_IRE1_MEDIATED_UNFOLDED_PROTEIN_RESPONSE	-1.93774	28	GSK3A, DCTN1, SHC1, FKBP14, SEC61A1, SERP1, TATDN2, SEC61G, LMNA, DNAJB9, SEC61B, SEC62, SEC63, PTPN1, KLHDC3, WFS1, GFPT1, PDIA6, YIF1A, ERN1, DNAJC3, CTDSP2, DNAJB11, SRPRB, PREB, HYOU1, TPP1, TLN1	<0.001	0.0305385
mRNA transcription	GO_SPLICEOSOMAL_TRI_SNRNP_COMPLEX	-1.93036	18	SNRPN, TXNL4B, LSM5, LSM3, PRPF4, LSM7, LSM6, SART3, ZMAT2, SNRPD1, SNRPG, CD2BP2, SNRPE, NAA38, PPIH, SNRPD3, TXNL4A, SNRPB	<0.001	0.0305749
Other	GO_PROTEIN_KINASE_B_SIGNALING	-1.94343	16	PTEN, ILK, TNF, SIRT2, PAX2, PIK3C2B, SETX, PIK3CA, RPS6KB1, AKT2, SESN2, RPS6KB2, CCL3, AKT1, EP300, GAS6	0.00226757	0.0305839
Mitochondrial translation and organization	GO_ORGANELLAR_LARGE_RIBOSOMAL_SUBUNIT	-1.92799	18	MRPL19, NSUN3, MRPL16, MRPL27, MTERFD2, MRPL36, MRPL47, MRPL15, MRPL12, MRPL43, MRPL21, MRPL55, MRPL33, MRPL52, MRPL41, MRPL2, MRPL51, ICT1	0.0023753	0.0305851
Signaling/cell cycle	GO_MHC_PROTEIN_COMPLEX_BINDING	-1.93414	5	KLRC2, CD81, KLRD1, KLRC1, ATP1B1	0.00212766	0.0307471
mRNA transcription	GO_SMN_SM_PROTEIN_COMPLEX	-1.94482	12	SNRPD1, SNRPG, DDX20, GEMIN5, STRAP, GEMIN6, SNRPE, SNRPD3, SNRPF, GEMIN7, SMN1, SNRPB	<0.001	0.0309068
Mitochondrial translation and organization	GO_CELLULAR_PROTEIN_COMPLEX_DISASSEMBLY	-1.94563	51	MRPS17, MRPS15, MRPS16, MRPS14, MRPL36, MRPL33, MRPL4, MRPL41, MRPL42, MRPL2, MRPL40, KIF19, MRPL9, CHCHD1, MRPS28, MRPS27, MRPS24, MRPS25, MRPS23, MRPL47, MRPL48, MRPS6, MRPS5, MRPL43, MRPS18C, MRPL44, MRPL52, MRPL53, MRPS9, MRPL51, ETF1, MTRF1L, DAP3, MRPS36, MRPL19, MRPS34, MRPL16, MRPL14, MRPL15, MRPL12, GSPT2, MRPL10, MRPL54, GSPT1, MRPL55, ICT1, MRPL27, DSTN, MRPL21, MRPL22, MRPL30	<0.001	0.0315579
Other	GO_PTERIDINE_CONTAINING_COMPOUND_BIOSYNTHETIC_PROCESS	-1.91972	10	DHFR, QDPR, DHFRL1, MTHFD1L, GCH1, MTHFD2, FPGS, MTHFS, GART, PTS	<0.001	0.0316261
mRNA transcription	REACTOME_METABOLISM_OF_NON_CODING_RNA	-1.77166	24	PRMT5, NUP205, NUP107, NCBP1, NCBP2, DDX20, NUP153, SNUPN, WDR77, SNRPD1, CLNS1A, TGS1, SNRPG, GEMIN5, NUP35, GEMIN6, SNRPE, SNRPD3, SNRPF, GEMIN7, SMN1, RAE1, NUPL1, SNRPB	<0.001	0.0319214
Other	REACTOME_MEIOTIC_SYNAPSIS	-1.77288	20	UBE2I, HIST2H2AA4, HIST1H4K, H2AFZ, HIST1H4L, HIST1H2BK, TINF2, H2AFX, HSPA2, SMC1A, TERF1, TERF2, REC8, SYNE1, LMNB1, STAG1, RAD21, LMNA, TERF2IP, ATR	<0.001	0.0319976
Protein folding	REACTOME_DIABETES_PATHWAYS	-1.76615	53	PCSK1, GSK3A, FKBP14, HERPUD1, SERP1, TATDN2, KIF5B, EXOC8, IGFBP4, IGFBP3, IGFBP2, PDIA6, ERN1, DNAJC3, CTDSP2, DDIT3, DNAJB11, EXOC3, PREB, IGFALS, TLN1, ATF6, ATF3, DCP2, DCTN1, SHC1, EXOSC5, EXOSC9, EXOSC8, LMNA, IGF2BP1, DNAJB9, IGF2BP3, EXOSC3, EXOSC2, SEC11C, KLHDC3, MBTPS1, NFYA, WFS1, EIF2AK3, ASNS, MBOAT4, EIF2S1, YIF1A, SPCS3, SPCS2, SRPRB, GHRL, HYOU1, TPP1, CALR, MBTPS2	<0.001	0.0331459
Other	REACTOME_DOWNREGULATION_OF_SMAD2_3_SMAD4_TRANSCRIPTIONAL_ACTIVITY	-1.76422	5	NCOR2, TGIF1, SMAD3, TGIF2, UBE2D1	0.0071599	0.033292
Signaling/cell cycle	REACTOME_DESTABILIZATION_OF_MRNA_BY_AUF1_HNRNP_D0	-1.76229	29	PSMD12, PSMD11, PSMD14, PSMA7, PSMD8, PSMB6, PSMD9, PSMB7, PSMB4, PSMD7, PSMD5, PSMB3, PSMD2, PSMB1, PSMD3, PSMD1, PSMA5, PSMA6, PSMC5, PSMA3, PSMC6, PSMA4, PSMA1, PSMC3, PSMA2, PSMC1, PSMC2, PSME1, PSME2	0.00242718	0.0332946
Signaling	PID_IFNG_PATHWAY	-1.76083	14	CAMK2D, MAP3K1, PTGES2, PIK3R1, CRKL, RAP1B, SOCS1, RAP1A, PIK3CA, IFNG, RAPGEF1, AKT1, EP300, MAPK1	0.00239808	0.0333516	Cell signaling
Signaling/cell cycle	BIOCARTA_TNFR1_PATHWAY	-1.75509	13	RB1, MAP2K4, MAP3K1, TRADD, TNF, LMNB2, LMNB1, PAK1, MAPK8, CASP3, LMNA, RIPK1, MAP3K7	0.00231481	0.0348138	Cell signaling
Protein folding	GO_CELLULAR_RESPONSE_TO_TOPOLOGICALLY_INCORRECT_PROTEIN	-1.90863	54	UFD1L, GSK3A, FKBP14, HERPUD1, SEC61A1, SERP1, TATDN2, SEC61G, EP300, SEC61B, SEC62, SEC63, PDIA6, ERN1, DNAJC3, CREB3, RNF126, IFNG, CTDSP2, DDIT3, DNAJB11, PREB, TLN1, ATF6, ATF3, RNF121, PPP1R15A, DCTN1, SHC1, DERL1, DERL2, LMNA, DNAJB9, PTPN1, KLHDC3, MBTPS1, SDF2L1, WFS1, RHBDD1, GFPT1, EIF2AK3, ASNS, EIF2S1, YIF1A, UBE2W, VAPB, CTH, SRPRB, HYOU1, STUB1, TPP1, CALR, MBTPS2, NFE2L2	<0.001	0.0350128
Signaling	BIOCARTA_CDC42RAC_PATHWAY	-1.75239	12	CDC42, ACTR2, PAK1, ARPC2, PIK3CA, ARPC3, ARPC1B, ARPC1A, ARPC5, RAC1, PIK3R1, RHOA	0.00448431	0.0351966	Cell signaling
Translation	REACTOME_ACTIVATION_OF_THE_MRNA_UPON_BINDING_OF_THE_CAP_BINDING_COMPLEX_AND_EIFS_AND_SUBSEQUENT_BINDING_TO_43S	-1.74769	37	EIF4A2, EIF4A1, RPS4X, RPS17, RPS19, EIF4H, RPS2, RPS27A, RPS11, EIF4E, EIF4B, RPS13, RPS12, RPS9, RPS7, RPS8, EIF1AX, RPS5, RPS6, EIF2S2, EIF2S1, RPS26, RPS25, RPS28, RPS27, EIF2S3, EIF3I, EIF3G, EIF3H, RPS20, EIF3E, FAU, RPS21, EIF3D, RPS24, EIF3A, EIF3B	<0.001	0.0359685
Signaling	GO_NUCLEOTIDE_BINDING_DOMAIN_LEUCINE_RICH_REPEAT_CONTAINING_RECEPTOR_SIGNALING_PATHWAY	-1.88775	8	RNF34, IRAK1, CHUK, TAB3, TAB2, NOD2, MAP3K7, RELA	<0.001	0.0360022
Translation	GO_PRERIBOSOME	-1.89231	8	IMP3, UTP3, WDR3, MAK16, UTP23, UTP11L, NOC2L, FTSJ3, RRP9, EMG1, EBNA1BP2, TBL3, EIF6, MRTO4, RRS1, PIN4, ZNF622, DCAF13	<0.001	0.0360651
Signaling/cell cycle	REACTOME_DOWNSTREAM_SIGNALING_EVENTS_OF_B_CELL_RECEPTOR_BCR	-1.74858	48	CDKN1A, PSMD12, GSK3A, PHLPP1, PSMD11, PSMD14, CUL1, PTEN, BCL10, FOXO3, PSMA7, RELA, PSMD8, PSMB6, PSMD9, PSMB7, PSMB4, PSMD7, PSMD5, PSMB3, AKT2, PSMD2, PSMB1, PSMD3, AKT1, PSMD1, IKBKG, BTRC, MAP3K7, CHUK, BAD, PRKCB, PSMA5, PSMA6, PSMC5, PSMA3, CREB1, PSMC6, PSMA4, PSMA1, PSMC3, PSMA2, PSMC1, PSMC2, RPS6KB2, PSME1, REL, PSME2	<0.001	0.0361258
Mitochonrial respiration	GO_OXIDATIVE_PHOSPHORYLATION	-1.88352	48	NDUFB9, NDUFB8, COX7B, NDUFB7, NDUFA11, NDUFB6, NDUFB11, NDUFB4, NDUFA10, NDUFB2, AK2, NDUFB1, ATP5C1, UQCR11, COX5B, COX6A1, UQCRH, PMPCB, UQCRFS1, CYC1, NDUFV1, NDUFA9, COX8A, NDUFA8, NDUFA7, NDUFA6, NDUFA5, NDUFA4, NDUFA2, NDUFA1, NDUFC2, SDHC, NDUFC1, COX6C, COX7A2L, SDHAF2, UQCRQ, NDUFS5, NDUFS4, NDUFAB1, UQCRC1, NDUFS3, NDUFS2, CYCS, UQCRC2, NDUFAF1, FXN, DLD	<0.001	0.0362568
Signaling/cell cycle	GO_REGULATION_OF_TRANSCRIPTION_INVOLVED_IN_G1_S_TRANSITION_OF_MITOTIC_CELL_CYCLE	-1.90031	12	DHFR, RB1, KLF11, POLA1, CDC45, PCNA, ORC1, CCNE1, CDC6, E2F4, BACH1, HINFP	<0.001	0.0363105
Mitochonrial respiration	GO_MITOCHONDRIAL_RESPIRATORY_CHAIN_COMPLEX_I_BIOGENESIS	-1.88138	32	NDUFB9, NDUFB8, NDUFB7, NDUFA11, NDUFB6, NDUFB11, NDUFB4, NDUFA10, NDUFB2, NDUFB1, ECSIT, NDUFV1, NDUFA9, NDUFA8, NDUFA7, NDUFA6, NDUFA5, NDUFA2, ACAD9, NDUFA1, NDUFC2, NDUFC1, BCS1L, NDUFS5, NDUFAF4, NDUFS4, NDUFAB1, NDUFS3, NDUFAF3, NDUFS2, TMEM126B, NDUFAF1	<0.001	0.0363159
mRNA transcription	GO_DNA_TEMPLATED_TRANSCRIPTION_ELONGATION	-1.88977	41	CCNK, ENY2, GTF2A2, CCNH, GTF2B, TAF9, RTF1, IKBKAP, GTF2E1, CDC73, ZNRD1, POLR2B, POLR2C, POLR2D, TWISTNB, TAF1A, LEO1, TCEB3, POLR2F, POLR2G, POLR2H, TCEB3B, POLR2K, TBP, NCBP1, TAF12, NCBP2, TAF13, TAF10, ADRM1, TAF11, ELP2, ELP4, SSRP1, GTF2F2, CDK7, POLR1D, POLR1E, TAF6, TAF5, TAF2	<0.001	0.0363465
Mitochondrial translation and organization	GO_MITOCHONDRION_ORGANIZATION	-1.89359	200	CISD2, PHB2, IFIT2, SNRPD1, AKT1, FBXO7, TP63, GABARAPL3, GABARAPL2, GABARAPL1, BCS1L, ATG13, MRPS18C, AFG3L2, JTB, TFAM, TMEM126B, AARS2, MRPL19, NAIF1, MRPL16, MRPL14, MRPL15, MRPL12, MRPL10, PRDX3, APOO, RHOT1, MRPL27, HARS2, MRPL21, MRPL22, MRPL30, NDUFAF4, ATG2A, NDUFAF1, MRPS17, TRMU, MRPS15, MRPS16, MRPS14, MRPL36, ZCCHC17, WDR45, ECSIT, MRPL33, MRPL41, MRPL42, MAP1LC3A, MRPL40, PPP3CC, AI…	<0.001	0.0363466
Translation	GO_PRERIBOSOME_LARGE_SUBUNIT_PRECURSOR	-1.88476	18	EBNA1BP2, EIF6, MAK16, MRTO4, RRS1, ZNF622, NOC2L, FTSJ3	0.00225734	0.0364484
Other	GO_COATED_MEMBRANE	-1.88797	29	COPB2, SEC23A, COPB1, CLTC, CLTB, AP4E1, CLTA, NCALD, GGA2, AP3M2, AP4M1, CHMP1B, AP1S2, TMED7, SEC23B, SEC31B, SEC24B, VPS33B, SCLT1, AP3B1, AP3B2, AP4B1, IGF2R, COPZ1, VMA21, CHMP4B, CHMP4A, SEC24C, COPE	<0.001	0.0366845
mRNA transcription	GO_SPLICEOSOMAL_COMPLEX	-1.90131	66	ISY1, TXNL4B, PDCD7, EIF4A3, PPWD1, WDR83, USP39, CWC27, PNN, LGALS3, RBMX2, SNRPD1, CWC22, MAGOH, ZNF326, SNRPD3, SNRNP35, TXNL4A, CTNNBL1, UPF1, SNRPN, TFIP11, PRPF40A, PLRG1, PRPF4, FRG1, SNRPG, SRSF2, SNRNP27, SNRPA1, SNRPE, NAA38, PPIH, HNRNPH3, SREK1, SNRNP25, SNRPF, SLU7, LUC7L2, SNRPB, ZCCHC8, SF3B5, RBM8A, SRSF1, AKAP17A, HTATSF1, RNPC3, U2AF1L4, SCAF8, RNF113A, RNF113B, PPP1R8, SNRPB2, …	<0.001	0.0368108
mRNA transcription	GO_SPLICEOSOMAL_SNRNP_ASSEMBLY	-1.90252	19	PRMT5, DDX20, SNUPN, WDR77, SART3, SNRPD1, CLNS1A, TGS1, SNRPG, GEMIN5, CD2BP2, STRAP, GEMIN6, SNRPE, SNRPD3, SNRPF, GEMIN7, SMN1, SNRPB	<0.001	0.0369182
Mitochondrial translation and organization	GO_RIBOSOMAL_SUBUNIT	-1.89393	43	MRPS17, MRPS15, MRPS16, MRPS14, MRPS36, RPL10L, MRPL19, MRPL16, MRPL36, MRPL15, MRPL12, MRPL10, MRPL55, MRPL33, RBM3, MRPL41, MRPL42, MRPL2, FXR2, ICT1, ZNF622, MRPS28, MCTS1, MRPS24, IMP3, NSUN3, MRPL27, MRPS2, MTERFD2, MRPL47, MRPS6, MRPS5, MRPL43, MRPL21, MRPL22, MRPS18C, MRPL52, MRPS9, MRPL51, MRTO4, RPL22L1, RPL26L1, DAP3	<0.001	0.0370683
mRNA transcription	GO_U2_SNRNP	-1.89531	13	SF3B5, SNRPN, HTATSF1, PHF5A, RBMX2, SNRPD1, SNRPG, CCDC97, SNRPA1, SNRPE, SNRPB2, SNRPD3, SNRPB	0.00429185	0.0372781
Mitochonrial respiration	GO_MITOCHONDRIAL_MEMBRANE_PART	-1.87742	65	COX7B, NDUFA10, ATP5C1, ATP5G3, PARK7, DUSP18, COX6A1, TOMM20, TOMM22, FUNDC2, CHCHD3, NNT, FUNDC1, TIMM17A, PMPCB, UQCRFS1, COX8A, MUL1, NDUFC2, USMG5, SDHC, TIMM22, NDUFC1, SDHD, BCS1L, ATP5F1, NDUFS4, UQCRC1, NDUFS3, PPIF, UQCRC2, MICU1, NDUFB7, NDUFB6, NDUFB11, NDUFB4, TIMM9, ATP5J, COX7A2, ATP5H, TIMM10, UQCRH, TMEM70, AKAP1, APOO, RHOT1, ATP5E, MFN2, NDUFA9, LYN, NDUFA8, NDUFA7, NDUFA6, NDU…	<0.001	0.0373115
Signaling	GO_FC_RECEPTOR_SIGNALING_PATHWAY	-1.87162	58	ITK, ARPC1B, BRK1, UBE2D1, PPP3CA, FCGR3A, FCGRT, PSMD2, PSMD3, PSMD1, IKBKG, RAC1, BTRC, MAP3K7, NCK1, VAV3, MAP2K4, CHUK, FGR, PSMA5, PSMA3, PSMA4, PIK3CA, PSMA2, PSME1, ELMO2, CRK, PSMD12, PSMD11, PSMD14, SHC1, PIK3R1, PLA2G6, RELA, PSMB6, PSMB4, PAK1, MAPK8, PSMB3, PSMB1, ABL1, MAPK1, WASF2, LYN, MAP3K1, YES1, NFKB1, NR4A3, PSMC3, ARPC3, PSMC1, ABI1, TAB3, TAB2, TAB1, CD247, CALM1, CALM2	<0.001	0.0375129
Signaling/cell cycle	GO_NIK_NF_KAPPAB_SIGNALING	-1.873	42	PSMD12, PSMD11, PSMD14, CUL1, PSMA7, RELB, PSMD8, PSMB6, PSMD9, PSMB7, PSMB4, PSMD7, IRAK1, PSMD5, PSMB3, PSMD2, PSMB1, PSMD3, PSMD1, BTRC, MAP3K7, CARD10, CHUK, TNFRSF10A, NFKB1, PSMA5, PSMA6, PSMC5, PSMA3, PSMC6, PSMA4, PSMA1, TRAF4, PSMC3, PSMA2, PSMC1, PSMC2, PSME1, REL, PSME2, BIRC2, TLR3	<0.001	0.0377084
Mitochonrial respiration	KEGG_OXIDATIVE_PHOSPHORYLATION	-1.73969	62	COX7B, NDUFA10, ATP5C1, TCIRG1, ATP5G3, ATP12A, COX6A1, UQCRFS1, ATP6V1E1, COX8A, ATP6V0B, ATP6V1G1, ATP6V1G2, ATP6AP1, NDUFC2, SDHC, NDUFC1, SDHD, ATP5F1, SDHB, COX7A2L, PPA2, PPA1, NDUFS5, NDUFS4, UQCRC1, NDUFS3, NDUFS2, UQCRC2, ATP6V1A, ND6, NDUFB9, NDUFB8, NDUFB7, NDUFB6, NDUFB4, COX17, NDUFB2, ATP5J, UQCR11, COX7A2, ATP5H, COX5B, UQCRH, ATP5L, ATP5E, ATP6V1H, CYC1, ATP6V1D, ATP6V1C1, ATP6V1F…	<0.001	0.0377917
Signaling	REACTOME_SIGNALING_BY_ILS	-1.74059	22	LYN, MAP2K4, IL1RN, MAP2K2, YES1, CHUK, PIK3R1, NOD2, IL1RAP, RELA, RBX1, CRKL, IRAK1, IL7, RAPGEF1, TAB3, MAPK1, TAB2, MAP3K8, BTRC, MAP3K7, PRKACB	<0.001	0.0378073	Cell signaling
mRNA transcription	GO_DNA_TEMPLATED_TRANSCRIPTION_TERMINATION	-1.87401	44	SLBP, RBM8A, CCNH, CSTF3, SRSF1, MAZ, EIF4A3, TTF1, ZNRD1, PCF11, CLP1, TWISTNB, TAF1A, MAGOH, POLR2F, POLR2H, SNRPD3, SMN1, SRSF11, POLR2K, PRMT5, TBP, NCBP1, NCBP2, THOC3, THOC5, THOC6, SETX, NUDT21, CDK7, POLR1B, SNRPG, POLR1D, SRSF2, SRSF3, POLR1E, SRSF4, SNRPE, SNRPF, POLR3K, SLU7, SRSF7, SRSF9, SNRPB	<0.001	0.0379935
Translation	REACTOME_TRNA_AMINOACYLATION	-1.73695	21	YARS, CARS, RARS2, AARS2, MARS2, SARS, TARS, HARS2, FARS2, NARS, PPA2, PPA1, MARS, RARS, GARS, IARS, HARS, EEF1E1, CARS2, AARS, FARSB	0.00233645	0.0382856
Matrisome	NABA_PROTEOGLYCANS	1.87461	13	NCAN, OMD, BGN, KERA, PRELP, PRG3, DCN, BCAN, VCAN, ESM1, OPTC, SPOCK3, FMOD	<0.001	0.0391685
Other	REACTOME_NEUROTRANSMITTER_RELEASE_CYCLE	1.92374	15	UNC13B, SNAP25, RAB3A, SYT1, GLS2, GAD1, SLC22A2, CHAT, GAD2, ABAT, SLC1A6, SYN3, SLC1A7, VAMP2, SLC18A3	<0.001	0.0393581
Other	BIOCARTA_TOB1_PATHWAY	-1.73202	13	TGFB1, SMAD3, TGFB3, CD3G, TOB2, TOB1, CD3D, TGFBR2, TGFBR3, IFNG, CD28, TRA@, CD247	0.00884956	0.0396735
G protein coupled receptor	GO_SENSORY_PERCEPTION_OF_CHEMICAL_STIMULUS	2.03028	53	TAS2R60, OR10J3, TAS2R8, RTP1, OR4K17, OR10R2, BEST2, OR2T12, OR6Y1, UGT2A1, TAS2R3, TAS2R5, TAS2R4, OR5F1, OR51G1, OR2H2, OR2H1, TAAR5, NAV2, OR2T8, AZGP1, OR4X2, SCNN1A, OR5A1, OR4C15, OR13C4, CNGB1, OR2C1, TAS2R43, OR10H4, C5AR1, TAS2R45, TAS2R46, OR10P1, ITPR3, OR4S1, OR51B5, OR12D3, TAS1R1, OR4C46, OR4F4, OR2B2, OR1D2, OR5H1, TAS2R31, OR2F1, OR6N1, TAS2R39, GNG13, GJB4, REEP2, OR10C1, OR7E24	<0.001	0.0400446
Signaling/cell cycle	REACTOME_REGULATION_OF_MRNA_STABILITY_BY_PROTEINS_THAT_BIND_AU_RICH_ELEMENTS	-1.72914	35	PSMD12, PSMD11, PSMD14, PSMD8, PSMB6, PSMB7, ZFP36, PSMB4, EXOSC5, PSMD7, XPO1, PSMB3, EXOSC9, PSMD2, EXOSC8, PSMB1, PSMD3, AKT1, PSMD1, EXOSC3, EXOSC2, TNFSF13, MAPK14, PSMA5, PSMA3, PSMC6, PSMA4, PSMC3, PSMA2, PSMC1, PSMC2, MAPKAPK2, PSME1, PSME2, DCP2	<0.001	0.0400818
Translation	KEGG_AMINOACYL_TRNA_BIOSYNTHESIS	-1.7228	12	RARS2, NARS, MTFMT, AARS2, MARS, RARS, MARS2, TARS, GARS, HARS2, FARSB, PSTK	0.00239808	0.0415041
mRNA transcription	REACTOME_ABORTIVE_ELONGATION_OF_HIV1_TRANSCRIPT_IN_THE_ABSENCE_OF_TAT	-1.71469	10	NCBP1, POLR2B, NCBP2, POLR2C, POLR2D, POLR2F, POLR2G, POLR2H, GTF2F2, POLR2K	0.00666667	0.0415196
Other	REACTOME_CHOLESTEROL_BIOSYNTHESIS	-1.70926	6	SQLE, IDI1, CYP51A1, DHCR7, HMGCR, LSS	0.0145985	0.0415347	Metabolism
Other	REACTOME_POST_CHAPERONIN_TUBULIN_FOLDING_PATHWAY	-1.7155	13	TBCD, TBCC, TBCB, TBCA, TUBB4B, TUBA4A, TUBB6, TUBA3D, TUBA1B, TUBA1A, TUBA3C, TUBB1, TBCE	0.0221239	0.0416592
Signaling/cell cycle	REACTOME_METABOLISM_OF_RNA	-1.70974	115	EIF4A2, EIF4A1, NUP107, RPL32, EIF4A3, PHAX, PPP2R2A, RPL6, EDC3, PSMD8, PSMD9, RPS17, ZFP36, PSMD7, PSMD5, SNRPD1, PSMD2, PSMD3, MAGOH, AKT1, PSMD1, SNRPD3, RPS9, RPL21, RPL23, RPS6, RPL22, WDR77, CLNS1A, MAPKAPK2, SNRPG, PSME1, RPL24, PSME2, GEMIN5, RPL27, GEMIN6, SNRPE, SNRPF, GEMIN7, SNRPB, DDX6, NUP205, PSMD12, PSMD11, RBM8A, PSMD14, GSPT2, SMN1, TNFSF13, LSM1, NUP153, CNOT10, LSM5, LSM4, LS…	<0.001	0.0416639
Signaling/cell cycle	REACTOME_SIGNALING_BY_THE_B_CELL_RECEPTOR_BCR	-1.72288	58	CDKN1A, GSK3A, PTEN, PSMD8, PSMD9, PSMD7, PSMD5, AKT2, PSMD2, PSMD3, AKT1, PSMD1, IKBKG, BTRC, MAP3K7, NCK1, CHUK, PRKCB, VAV1, PSMA5, PSMA6, PSMA3, CREB1, PSMA4, PSMA1, PSMA2, PSME1, PSME2, PSMD12, PHLPP1, PSMD11, PSMD14, SHC1, CUL1, ITPR2, BCL10, PIK3R1, FOXO3, PSMA7, RELA, PSMB6, PSMB7, PSMB4, PSMB3, PSMB1, PLCG1, LYN, BAD, PSMC5, PSMC6, PSMC3, PSMC1, PSMC2, RPS6KB2, REL, GRB2, CALM1, CALM2	0.00251256	0.0418887	Cell signaling
Signaling/cell cycle	REACTOME_APOPTOSIS	-1.70662	65	TRADD, HMGB2, FASLG, HMGB1, TNF, LMNB1, PSMD8, PSMD9, CASP7, PSMD7, FNTA, PSMD5, CASP10, CASP3, PSMD2, PSMD3, AKT1, PSMD1, MST4, DAPK2, DYNLL1, DYNLL2, TNFRSF1A, PSMA5, PSMA6, ARHGAP10, PSMA3, PSMA4, PSMA1, PSMA2, PSME1, PSME2, BIRC2, PSMD12, PSMD11, PSMD14, MAGED1, PSMA7, PSMB6, PSMB7, PSMB4, MAPK8, PSMB3, LMNA, PSMB1, PMAIP1, RIPK1, BAK1, FADD, BCAP31, BAD, GZMB, TJP1, PSMC5, OCLN, PSMC6, STK24…	<0.001	0.0418896
Translation	REACTOME_3_UTR_MEDIATED_TRANSLATIONAL_REGULATION	-1.71593	63	EIF4A2, EIF4A1, RPL30, RPL32, RPLP1, RPLP0, RPL8, RPL9, RPL6, RPS4X, RPS17, RPS19, RPL35, RPLP2, RPL38, RPS11, RPS13, RPS12, RPS9, RPS7, RPL21, RPS8, EIF1AX, RPS5, RPL23, RPS6, RPL22, RPL7AP27, RPL24, RPL27, RPL26, RPL10, RPL12, RPL36A, RPL14, EIF4H, RPL15, RPS2, RPS27A, EIF4E, EIF4B, RPL19, RPL41, EIF2S2, EIF2S1, RPS26, RPS25, RPS28, RPS27, EIF2S3, RPL27A, EIF3I, EIF3G, EIF3H, RPS20, EIF3E, FAU,…	<0.001	0.0419894
Signaling	PID_BCR_5PATHWAY	-1.70983	22	LYN, MAP3K1, BCL2A1, CHUK, SHC1, PTEN, PIK3R1, POU2F2, NFKB1, RELA, PPP3CA, DOK1, MAPK8, PPP3CC, PIK3CA, SH3BP5, AKT1, MAPK1, CSK, IKBKG, RAC1, MAP3K7	0.00448431	0.0420764
Other	KEGG_BIOSYNTHESIS_OF_UNSATURATED_FATTY_ACIDS	-1.7118	7	PECR, ACOT2, ACOT1, ELOVL6, HSD17B12, PTPLB, PTPLA	0.0159091	0.0421117	Metabolism
G protein coupled receptor	REACTOME_AMINE_LIGAND_BINDING_RECEPTORS	1.88274	15	CHRM3, CHRM1, HTR1A, HTR2B, TAAR5, HTR1B, ADRA1D, TAAR2, HTR4, ADRA1B, ADRA1A, ADRB3, HRH3, HRH2, DRD1	<0.001	0.0421224
Signaling/cell cycle	REACTOME_HOST_INTERACTIONS_OF_HIV_FACTORS	-1.71975	46	NUP205, PSMD12, PSMD11, NUP107, TCEB1P3, CUL5, PSMD14, PPIAP8, PSMD8, PSMB6, PSMB7, PSMB4, PSMD7, XPO1, LOC128192, PSMB3, PSMD2, PSMB1, PSMD3, AP2S1, AP1S2, AP1S1, PSMD1, ATP6V1H, RAC1, BTRC, RAE1, AP2M1, AP1M1, NUP153, RBX1, PSMA5, PSMA3, PSMC6, PSMA4, PSMC3, PSMA2, PSMC1, PSMC2, PSME1, CD28, PSME2, NUP35, CD247, DOCK2, NUPL1	0.0025641	0.0421279
Other	BIOCARTA_IL12_PATHWAY	-1.71067	11	JUN, MAPK8, IFNG, CXCR3, STAT4, CD3G, TRA@, CD247, MAPK14, IL12RB1, CD3D	0.013544	0.0422333	Cell signaling
Signaling/cell cycle	REACTOME_TCR_SIGNALING	-1.70419	16	VASP, ITK, CHUK, PTEN, PIK3R1, CD3D, RELA, ZAP70, PAK1, PIK3CA, TAB2, CSK, IKBKG, CD247, MAP3K7, NCK1	0.00508906	0.0423347	Cell signaling
mRNA transcription	REACTOME_FORMATION_OF_THE_HIV1_EARLY_ELONGATION_COMPLEX	-1.71612	12	CDK7, NCBP1, POLR2B, CCNH, NCBP2, POLR2C, POLR2D, POLR2F, POLR2G, POLR2H, GTF2F2, POLR2K	0.00936768	0.0423631
Other	PID_S1P_S1P2_PATHWAY	-1.71615	14	GNAI3, MAPK14, RHOA, GNAI2, GNAO1, GNA14, GNA15, PAK1, MAPK8, GNA12, MAPK1, S1PR2, RAC1, MAPK3	0.010917	0.0428137
Signaling	BIOCARTA_NTHI_PATHWAY	-1.70075	10	MAP2K3, SMAD3, CHUK, DUSP1, EP300, NR3C1, TNF, MAP3K7, NFKB1, RELA	0.00902935	0.0431516
Signaling/cell cycle	KEGG_CELL_CYCLE	-1.69791	41	CDKN1C, RB1, CDKN1A, PCNA, CCNH, ANAPC10, ANAPC11, CDC14B, ORC4, CCND3, PTTG1, ORC3, RAD21, ORC2, ABL1, EP300, E2F3, E2F4, SKP2, YWHAG, YWHAH, CDKN2D, SMAD3, ANAPC7, GADD45B, CDKN2A, GADD45A, TGFB3, CDC6, SMC1A, CDC25A, RBX1, CDK7, WEE1, STAG1, RBL1, CDK6, CCNE1, CDC16, ATM, ATR	0.00263852	0.0437949
Mitochonrial respiration	GO_MITOCHONDRIAL_PROTEIN_COMPLEX	-1.85612	54	NDUFA10, ATP5C1, ATP5G3, PARK7, COX6A1, TOMM20, TOMM22, CHCHD3, DBT, TIMM17A, PMPCB, UQCRFS1, POLG, COX8A, BCKDHB, NDUFC2, USMG5, SDHC, TIMM22, NDUFC1, SDHD, BCS1L, ATP5F1, NDUFS4, UQCRC1, NDUFS3, PPIF, UQCRC2, MICU1, NDUFB7, NDUFB6, NDUFB11, MRPS36, NDUFB4, TIMM9, TIMM13, ATP5J, ATP5H, TIMM10, APOO, ATP5E, NDUFA9, TIMM8B, NDUFA8, NDUFA7, NDUFA6, NDUFA5, APOOL, CCDC109B, NDUFA2, NDUFAB1, TOMM7, N…	<0.001	0.0438038
Signaling	REACTOME_E2F_MEDIATED_REGULATION_OF_DNA_REPLICATION	-1.69607	16	RB1, PRIM2, PCNA, CDC6, CDC25A, PPP2CA, DHFR, PPP2CB, POLA1, ORC4, CDC45, ORC1, PPP2R1B, CCNE1, ORC3, ORC2	0.00652174	0.0439841	DNA damage / DNA repair
Other	GO_OXIDOREDUCTASE_ACTIVITY_ACTING_ON_A_SULFUR_GROUP_OF_DONORS	-1.85049	21	PDIA2, SRXN1, GLRX3, PTGES2, GSTO1, GLRX5, TXNRD1, TXNL1, TXNDC12, SQRDL, GLRX2, IFI30, GFER, TXNDC17, CHCHD4, PRDX3, TMX3, TMX1, SH3BGRL3, QSOX2, DLD	0.00230415	0.0444065
Signaling/cell cycle	BIOCARTA_CELLCYCLE_PATHWAY	-1.69275	11	RB1, CDKN2D, CCND3, CDKN1A, CDK7, RBL1, CDK6, CDKN2A, CCNH, CCNE1, CDC25A	0.00956938	0.0444845
Signaling	REACTOME_NFKB_AND_MAP_KINASES_ACTIVATION_MEDIATED_BY_TLR4_SIGNALING_REPERTOIRE	-1.69302	20	MAP2K3, APP, MAP2K4, MAP2K2, CHUK, NOD2, RELA, DUSP6, DUSP7, MAPK8, PPP2R1B, IRAK1, MAPKAPK2, TAB3, MAPK1, RIPK1, TAB2, TAB1, MAP3K7, TLR3	<0.001	0.0448008	Cell signaling
Other	GO_NAD_ADP_RIBOSYLTRANSFERASE_ACTIVITY	-1.85245	8	PARP11, TNKS2, TNKS, TIPARP, PARP2, PARP9, SIRT1, SIRT2	0.00244499	0.0448288
Protein folding	GO_NEGATIVE_REGULATION_OF_RESPONSE_TO_ENDOPLASMIC_RETICULUM_STRESS	-1.85118	16	PPP1R15A, PTPN1, PPP1R15B, USP14, UBXN1, WFS1, DERL2, TXNDC12, BFAR, UBE2G2, PARK7, DNAJC3, CREB3, ERLEC1, HYOU1, NCK1	0.00231481	0.0449503
Protein folding	REACTOME_PERK_REGULATED_GENE_EXPRESSION	-1.68384	15	HSPA5, NFYA, EIF2AK3, ASNS, EIF2S1, HERPUD1, EXOSC5, EXOSC9, DDIT3, EXOSC8, EXOSC3, ATF6, EXOSC2, ATF3, DCP2	0.00867679	0.0463539
Signaling	PID_NEPHRIN_NEPH1_PATHWAY	-1.68454	16	MAP2K4, JUN, BAD, ARRB2, PIK3R1, PRKCZ, CD2AP, TJP1, MAPK8, PARD6A, PIK3CA, AKT1, GRB2, PLCG1, RAC1, NCK1	<0.001	0.0464289
Signaling	BIOCARTA_FCER1_PATHWAY	-1.68504	15	LYN, MAP2K4, MAP3K1, PRKCB, SHC1, PIK3R1, VAV1, PIK3CG, PPP3CA, MAPK8, PPP3CC, PIK3CA, MAPK1, CALM1, CALM2	0.00894855	0.0465749
mRNA transcription	REACTOME_RNA_POL_I_TRANSCRIPTION_INITIATION	-1.68654	6	KAT2B, CDK7, CCNH, TAF1A, POLR1D, POLR2K	0.0178571	0.0466847
Translation	REACTOME_INFLUENZA_VIRAL_RNA_TRANSCRIPTION_AND_REPLICATION	-1.68557	61	RPL30, RPL32, RPLP1, RPLP0, RPL8, RPL9, RPL6, IPO5, RPS4X, RPS17, RPS19, RPL35, RPLP2, RPL38, RPS11, RPS13, RPS12, RPS9, RPS7, RPL21, RPS8, RPS5, RPL23, RPS6, RPL22, GTF2F2, DNAJC3, RPL7AP27, RPL24, RPL27, RPL26, RPL10, RPL12, RPL36A, POLR2B, POLR2C, POLR2D, RPL14, POLR2E, POLR2F, POLR2G, RPL15, RPS2, POLR2H, RPS27A, POLR2I, POLR2K, RPL19, POLR2L, RPL41, RPS26, RPS25, RPS28, RPS27, RPL27A, RPS20,…	0.00249377	0.0467084
Translation	GO_FORMATION_OF_TRANSLATION_PREINITIATION_COMPLEX	-1.84373	14	MCTS1, EIF3M, EIF2S3, EIF3I, EIF4H, EIF3G, EIF3H, DENR, EIF2D, EIF3E, EIF3D, EIF4B, EIF3A, EIF3B	0.00672646	0.0473779
mRNA transcription	REACTOME_LATE_PHASE_OF_HIV_LIFE_CYCLE	-1.67971	35	NUP205, GTF2A2, TSG101, NUP107, TCEB1P3, CCNH, RNMT, TAF9, GTF2E1, XPO1, POLR2B, POLR2C, POLR2D, TCEB3, POLR2F, POLR2G, POLR2H, RAE1, POLR2K, TBP, NCBP1, TAF12, NCBP2, TAF13, TAF11, NUP153, SSRP1, GTF2F2, CDK7, NMT2, NUP35, TAF6, TAF5, NUPL1, VPS28	0.002331	0.0476032
Translation	GO_REGULATION_OF_TRANSLATIONAL_INITIATION	-1.84109	34	PPP1R15A, EIF4A1, PPP1R15B, DDX1, MTIF2, TNF, RXRA, MKNK1, POLR2D, POLR2G, PAIP2, NCK1, EIF2B5, EIF2B3, KLHL25, NCBP1, NCBP2, METTL3, EIF2AK3, EIF2S1, DNAJC3, EIF5, RPS6KB1, EIF3I, RPS6KB2, RARA, EIF3G, EIF3H, EIF3E, EIF4G3, EIF1B, EIF3A, EIF4G2, EIF3B	<0.001	0.047897
Other	GO_DISULFIDE_OXIDOREDUCTASE_ACTIVITY	-1.83736	13	PDIA2, GLRX3, PTGES2, GSTO1, GLRX5, TXNRD1, TXNL1, TXNDC12, GLRX2, GFER, CHCHD4, TMX1, SH3BGRL3	0.00236407	0.048192
mRNA transcription	GO_MRNA_PROCESSING	-1.83936	155	APP, DBR1, TXNL4B, PDCD7, CCNH, EIF4A3, WDR83, PHRF1, CWC27, PNN, LGALS3, ALKBH5, RBMX2, SNRPD1, CLP1, CWC22, MAGOH, ZNF326, SNRPD3, SNRNP35, TXNL4A, CCRN4L, SNRPN, RBFOX3, SCAF11, METTL3, THOC3, THOC5, GTF2F2, JMJD6, WDR77, THOC6, ERN1, PRPF4, RBMXL1, CLNS1A, SNRPG, SRSF2, GEMIN5, SRSF3, CD2BP2, SNRNP27, GEMIN6, SNRPE, PPIH, SREK1, SNRNP25, SNRPF, GEMIN7, SRSF7, SRSF8, SNRPB, ZCCHC8, SLBP, RBM8A…	<0.001	0.0481989
Other	KEGG_PENTOSE_PHOSPHATE_PATHWAY	-1.67497	10	RPIA, TKTL1, PRPS1, PGM2, ALDOC, PGLS, TKT, PRPS1L1, PGD, FBP1	0.00656455	0.0487937	Metabolism
Signaling	BIOCARTA_NFKB_PATHWAY	-1.67513	12	MAP3K1, IRAK1, CHUK, TRADD, RIPK1, IKBKG, TAB1, TNFRSF1B, TNF, MAP3K7, NFKB1, RELA	0.0206897	0.0491677
Signaling/cell cycle	REACTOME_S_PHASE	-1.67035	56	RB1, FEN1, CDKN1A, MCM7, CCNH, PSMD8, PSMD9, PSMD7, CCND1, PSMD5, PSMD2, PSMD3, PSMD1, SKP2, RFC2, CDC25A, PSMA5, PSMA6, PSMA3, PSMA4, PSMA1, PSMA2, CCNE1, MCM3, PSME1, PSME2, PRIM2, PSMD12, PSMD11, PCNA, PSMD14, CUL1, PSMA7, PSMB6, PSMB7, ORC4, PSMB4, ORC6, CDC45, ORC1, PSMB3, POLD1, ORC3, PSMB1, ORC2, RPA1, CDC6, POLA1, PSMC5, CDK7, WEE1, PSMC6, PSMC3, PSMC1, RPA3, PSMC2	0.00544959	0.0500168
Other	GO_POSITIVE_REGULATION_OF_LEUKOCYTE_APOPTOTIC_PROCESS	-1.82948	9	P2RX7, LYN, ANXA1, NR4A3, CDKN2A, ZC3H8, ADAM8, FNIP1, SIRT1	0.00461894	0.0500722
Other	GO_RESPONSE_TO_ARSENIC_CONTAINING_SUBSTANCE	-1.83211	12	GCLC, CDKN1A, UROD, GSTO1, UROS, SRRT, PTEN, PPIF, CPOX, RNF4, NEFH, CPEB2	0.0045045	0.0502645
Mitochonrial respiration	GO_NADH_DEHYDROGENASE_COMPLEX	-1.82747	28	NDUFB9, NDUFB8, NDUFB7, NDUFA11, NDUFB6, NDUFB11, NDUFB4, NDUFA10, NDUFB2, NDUFB1, PARK7, NDUFV1, NDUFA9, NDUFA8, NDUFA7, NDUFA6, NDUFA5, NDUFA4, NDUFA2, NDUFA1, NDUFC2, NDUFC1, NDUFS5, NDUFS4, NDUFAB1, NDUFS3, NDUFS2, NDUFAF1	0.00241546	0.0504585
Mitochondrial translation and organization	GO_PEPTIDE_METABOLIC_PROCESS	-1.82964	153	MTFMT, RPL10L, SPPL2A, CNDP2, NARS, AKT1, SLC25A40, SLC25A42, SLC25A44, CHCHD1, RARS2, EIF1AY, EIF1AX, SARS, FTSJ1, MRPS18C, TUFM, PPA2, PPA1, MRTO4, CARS2, EIF1B, DAP3, AARS2, MRPL19, EIF5A2, MRPL16, PROZ, TARS, MRPL14, MRPL15, MRPL12, GSPT2, MRPL10, GSPT1, LTA4H, MCTS1, EIF2B5, GSTM3, EIF2B3, MRPL27, EIF2S2, HARS2, EIF2S1, MRPL21, MRPL22, MRPL30, GCLC, EIF2S3, COPS5, EIF6, CPD, TPP1, DHX29, SEL…	<0.001	0.0506419
Protein folding	GO_PROTEIN_FOLDING	-1.82002	71	FKBP11, ERO1LB, FKBP14, PPWD1, CWC27, CLU, CHCHD4, SACS, QSOX2, CCT3, MESDC2, CCT2, PDIA2, MKKS, SPHK1, GLRX2, PDIA6, PDIA4, PDRG1, DNAJC2, DNAJC1, TMX4, TMX3, DNAJC7, TMX1, RP2, DNAJB11, ERP29, FKBP8, PPIF, PFDN2, ERP27, PPIH, PFDN4, PFDN5, ATF6, FKBP2, GNAI3, DNAJC24, HSPA14, GNAI2, DNAJB2, GNG2, HSPH1, PRDX4, BAG5, GRPEL1, BAG1, GRPEL2, MLEC, CCT8, CCT5, TXNDC5, DNAJC19, HSPA9, RIC3, CRTAP, WF…	<0.001	0.0506462
Translation	GO_NCRNA_PROCESSING	-1.81782	98	MTFMT, POP7, POP4, EIF4A3, RRP8, RRP9, THG1L, CLP1, CDK5RAP1, DUS4L, ABT1, TYW5, IMP3, NGDN, METTL3, SARS, CSNK1E, UTP11L, FTSJ2, FTSJ1, FTSJ3, GTPBP3, EBNA1BP2, DKC1, RRNAD1, MRTO4, NHP2, METTL2B, AARS2, UTP23, ISG20L2, RPF2, OSGEP, RPF1, EMG1, YBEY, GAR1, RRS1, PUSL1, NOP14, SMAD3, RPP40, WDR55, TBL3, LSM6, EIF6, MPHOSPH10, INTS7, PIN4, DUS1L, INTS6, GRSF1, NOP10, TRMU, TSEN15, SUV39H1, WDR3, W…	<0.001	0.0512124
Signaling/cell cycle	GO_SCF_DEPENDENT_PROTEASOMAL_UBIQUITIN_DEPENDENT_PROTEIN_CATABOLIC_PROCESS	-1.82016	10	FBXW5, FBXW7, CCNF, FBXO6, FBXL2, RNF7, BTRC, FBXO9, RBX1, FBXO31	0.00225225	0.0512731
Other	GO_COFACTOR_BIOSYNTHETIC_PROCESS	-1.82065	58	PANK4, SLC25A1, ISCA2, PANK2, ISCA1, PANK3, CPOX, LOC344967, GPHN, NFU1, DHFRL1, UROD, FPGS, TMEM14C, ELOVL1, ACOT7, RSAD1, ELOVL6, MAT1A, COASY, ACLY, BDH2, MTHFD2, SDHAF1, FAM96B, ACOT2, ACOT1, FAM96A, ACSBG1, GART, FXN, DLD, ISCU, NAPRT1, MAT2B, HSD17B12, PTPLB, PTS, CIAO1, PTPLA, MAT2A, MTHFD1L, PPCS, PDSS1, ACSS1, NDUFA9, PDHA1, GCH1, TPK1, UROS, MTHFS, ACSF3, ACSF2, DHFR, SLC25A38, QDPR, CO…	<0.001	0.0516624
Other	GO_RNA_SECONDARY_STRUCTURE_UNWINDING	-1.82109	15	DDX28, DDX18, DDX59, DDX46, DDX25, DDX55, EIF4A3, DDX20, DDX54, DDX10, DDX51, DDX52, DDX50, DDX19B, DHX36	0.00224719	0.052157
Other	REACTOME_DOWNREGULATION_OF_TGF_BETA_RECEPTOR_SIGNALING	-1.66426	12	PPP1CB, PPP1R15A, PPP1CC, TGFB1, XPO1, SMAD3, STRAP, STUB1, UCHL5, PPP1CA, SMAD7, TGFBR2	0.0153173	0.0522495	Cell signaling
Other	GO_GAMMA_TUBULIN_BINDING	-1.81442	6	LYN, RAD51D, TUBGCP5, PDE4B, TUBGCP4, MARK4	0.00215983	0.0523144
Signaling	REACTOME_REGULATION_OF_SIGNALING_BY_CBL	-1.66163	8	LYN, YES1, PIK3CA, RAPGEF1, PIK3R1, CRK, VAV1, CRKL	0.020979	0.0524155
Other	PID_HIF1A_PATHWAY	-1.66212	6	COPS5, CDKN2A, CUL2, ARNT, HIF1A, RBX1	0.0165094	0.052712	Cell signaling
Other	GO_RNA_POLYMERASE_CORE_ENZYME_BINDING	-1.82131	9	SCAF8, PCF11, CTR9, ELP2, ZNF326, ELP4, IKBKAP, SPTY2D1, CDC73	0.0091954	0.0528154
Signaling/cell cycle	REACTOME_SYNTHESIS_OF_DNA	-1.65958	48	RB1, PRIM2, FEN1, CDKN1A, PSMD12, PSMD11, PCNA, MCM7, PSMD14, PSMA7, PSMD8, PSMB6, PSMD9, PSMB7, ORC4, PSMB4, ORC6, CDC45, PSMD7, ORC1, PSMD5, PSMB3, POLD1, ORC3, PSMD2, PSMB1, PSMD3, ORC2, PSMD1, RFC2, RPA1, CDC6, PSMA5, PSMA6, POLA1, PSMC5, PSMA3, PSMC6, PSMA4, PSMA1, PSMC3, PSMA2, PSMC1, RPA3, PSMC2, MCM3, PSME1, PSME2	0.00255754	0.052859
G protein coupled receptor	REACTOME_OLFACTORY_SIGNALING_PATHWAY	1.81598	20	OR4F4, OR2B2, OR5F1, OR10J3, OR2C1, OR51G1, OR1D2, OR2F1, OR10H4, OR6N1, OR10P1, OR4K17, OR10R2, OR2T12, OR4S1, OR4X2, OR10C1, OR51B5, OR5A1, OR4C15	0.00166113	0.0529299
Signaling/cell cycle	GO_CELL_CYCLE_G1_S_PHASE_TRANSITION	-1.80915	37	ITGB1, RB1, PRIM2, CAMK2D, CDKN1A, PCNA, CCNH, CUL2, BACH1, GSPT1, ORC4, PPP3CA, ORC3, ORC2, RBBP8, E2F4, SKP2, EIF4E, CDKN2D, KLF11, CDKN2A, PLK2, CDC6, CDC25A, HINFP, CUL4A, DHFR, POLA1, CDK7, CDK6, LATS2, CDC34, RPS6KB1, CCNE1, CDK3, RPA3, CDKN3	<0.001	0.0534339
Translation	GO_SMALL_NUCLEOLAR_RIBONUCLEOPROTEIN_COMPLEX	-1.80991	13	NOP58, POP4, RRP9, SNRNP40, LSM7, LSM6, DKC1, SNRPG, NHP2, GAR1, MPHOSPH10, SNRPF, NOP10	0.00227273	0.0537794
Mitochonrial respiration	GO_MITOCHONDRIAL_RESPIRATORY_CHAIN_COMPLEX_ASSEMBLY	-1.80716	37	NDUFB9, NDUFB8, NDUFB7, AARS2, NDUFA11, NDUFB6, NDUFB11, NDUFB4, NDUFA10, NDUFB2, NDUFB1, ECSIT, SAMM50, NDUFV1, NDUFA9, NDUFA8, NDUFA7, NDUFA6, NDUFA5, NDUFA2, ACAD9, NDUFA1, NDUFC2, NDUFC1, BCS1L, NDUFS5, NDUFAF4, SDHAF1, NDUFS4, NDUFAB1, NDUFS3, NDUFAF3, NDUFS2, TFAM, TMEM126B, NDUFAF1, SLC25A33	<0.001	0.0540387
Other	GO_HORMONE_ACTIVITY	1.97267	47	BMP10, TOR2A, EPO, PTH, CSH1, PMCH, LHB, OXT, RETN, TRH, PTHLH, MLN, INS, THPO, UCN3, STC2, NPY, NPPA, FAM132B, PENK, INSL3, CGA, TSHB, INSL5, CGB, CHGB, CCL25, EDN1, ADIPOQ, PYY2, IGF2, IGF1, INHBA, CSHL1, INHBC, GUCA2A, GIP, APLN, GH2, CORT, GAL, ADM2, GNRH1, IAPP, AVP, VIP, INHA	<0.001	0.0546122
Matrisome	GO_EXTRACELLULAR_MATRIX_STRUCTURAL_CONSTITUENT	1.9604	27	TINAGL1, LAMA4, NCAN, PRELP, FBLN2, COMP, EMILIN2, TECTB, COL27A1, MUC17, TFPI2, BGN, MEPE, DSPP, COL1A1, BCAN, COL3A1, VCAN, OPTC, PXDN, COL4A3, COL5A2, MATN1, CHI3L1, COL9A3, COL9A2, FBN1	<0.001	0.0547223
G protein coupled receptor	KEGG_NEUROACTIVE_LIGAND_RECEPTOR_INTERACTION	1.82359	94	GABRB2, CHRM3, GABRB1, VIPR2, CHRM1, THRA, CHRM4, GRIK5, HTR2B, ADRA1D, GRIK2, HTR4, ADRA1B, GRPR, ADRA1A, GRM3, GHR, GRM2, CYSLTR1, EDNRA, EDNRB, GRM8, ADORA1, LEPR, C3AR1, PRLHR, PRSS3, PRSS2, TSHB, PTGDR, CHRNB1, GRID2, CHRNB4, GPR35, AVPR2, TACR2, TAAR5, TAAR2, ADRA2C, SSTR2, GABRG3, SSTR3, ADRA2A, TRHR, ADRB3, LTB4R2, PARD3, AGTR1, APLNR, GRIA2, CHRNA3, CHRNA2, CHRNA5, CSH1, CHRNA7, PTAFR, C…	<0.001	0.0548691
Signaling	REACTOME_COSTIMULATION_BY_THE_CD28_FAMILY	-1.65346	19	LYN, CD274, YES1, PPP2R5A, PIK3R1, CD3D, VAV1, PAK1, PIK3CA, PPP2R1B, AKT2, BTLA, CD28, AKT1, TNFRSF14, CSK, MAP3K8, RAC1, CD247	0.00456621	0.0550452	Cell signaling
Other	GO_POTASSIUM_CHANNEL_COMPLEX	1.95039	25	SNAP25, CNTNAP2, KCNC2, KCNA3, KCNA7, DPP6, KCNMB2, KCNE1L, KCNJ1, KCNH2, KCNF1, KCNJ5, KCNH4, KCND3, KCNJ14, KCNIP4, KCNAB1, DLG2, CTTN, KCNS1, DLG4, KCNMA1, KCNQ4, KCNA10, VAMP2	<0.001	0.0554602
Other	REACTOME_CYTOCHROME_P450_ARRANGED_BY_SUBSTRATE_TYPE	1.79127	19	CYP3A43, CYP4A11, CYP7B1, CYP4F8, CYP19A1, CYP2C18, CYP17A1, CYP3A7, CYP39A1, CYP2A6, CYP2W1, CYP2U1, CYP2A13, CYP2D6, CYP21A2, CYP2S1, TBXAS1, CYP2E1, CYP2F1	<0.001	0.0568168
Other	GO_THIOESTER_BIOSYNTHETIC_PROCESS	-1.80104	14	SLC25A1, ACOT7, PDHA1, ELOVL6, HSD17B12, PTPLB, ACSF3, ACSF2, PTPLA, ACOT2, ACOT1, PPT2, ACSS1, DLD	<0.001	0.0569684
Signaling/cell cycle	REACTOME_REGULATION_OF_MITOTIC_CELL_CYCLE	-1.64737	39	PSMD12, PSMD11, PSMD14, CUL1, UBE2D1, PSMA7, ANAPC10, ANAPC11, PSMD8, PSMB6, PSMD9, PSMB7, PSMB4, PSMD7, PTTG1, PSMD5, PSMB3, PSMD2, PSMB1, PSMD3, PSMD1, SKP2, BTRC, ANAPC7, UBE2E1, PSMA5, PSMA6, PSMC5, PSMA3, PSMC6, PSMA4, PSMA1, PSMC3, PSMA2, PSMC1, PSMC2, CDC16, PSME1, PSME2	0.00232558	0.0573436
Signaling/cell cycle	GO_INNATE_IMMUNE_RESPONSE_ACTIVATING_CELL_SURFACE_RECEPTOR_SIGNALING_PATHWAY	-1.79681	51	ICAM2, ICAM3, UBE2D1, PSMD8, PSMD9, PSMD7, PSMD5, PSMD2, PSMD3, PSMD1, EP300, FFAR2, IKBKG, BTRC, MAP3K7, PRKACB, CHUK, PSMA5, PSMA6, PSMA3, PSMA4, PSMA1, PSMA2, PSME1, PSME2, PSMD12, PSMD11, PSMD14, CUL1, BCL10, PSMA7, RELA, RELB, PSMB6, PSMB7, PSMB4, PAK1, KLRK1, PSMB3, PSMB1, LYN, NFKB1, PSMC5, PSMC6, PSMC3, PSMC1, PSMC2, UBE2N, TAB3, TAB2, TAB1	<0.001	0.0580379	Cell signaling
mRNA transcription	GO_U12_TYPE_SPLICEOSOMAL_COMPLEX	-1.79391	13	SF3B5, PDCD7, RNPC3, LSM7, PHF5A, SNRPD1, SNRPG, SNRPE, SNRPD3, SNRNP25, SNRPF, SNRNP35, SNRPB	0.00663717	0.0583236
mRNA transcription	GO_RNA_CAPPING	-1.79767	16	NCBP1, CCNH, NCBP2, RNMT, WDR4, FAM103A1, GTF2F2, CDK7, POLR2B, POLR2C, TGS1, POLR2D, POLR2F, POLR2G, POLR2H, POLR2K	0.00224719	0.0583498
Translation	GO_AMINO_ACID_ACTIVATION	-1.79474	24	YARS, CARS, RARS2, LRRC47, AARS2, MARS2, GATC, SARS, TARS, HARS2, FARS2, NARS, DALRD3, PPA2, PPA1, MARS, RARS, GARS, IARS, HARS, EEF1E1, CARS2, AARS, FARSB	0.00492611	0.0585206
Other	GO_CYTOLYSIS	-1.7927	5	GZMA, PRF1, GZMB, HPRT1, GZMH	0.00657895	0.0585307
Protein folding	GO_CHAPERONE_BINDING	-1.79136	26	TFRC, TIMM9, ATP1A3, DLST, TIMM10, CLU, DNAJB2, BAG5, GRPEL1, BAG1, GRPEL2, SACS, GET4, SDF2L1, AHSA2, TBCC, TSC1, TBCA, DNAJC3, DNAJC1, SLC25A17, TBCE, DNAJA2, ERP29, HYOU1, PFDN4	<0.001	0.0586125
Matrisome	NABA_ECM_GLYCOPROTEINS	1.79639	52	SPON1, ECM2, TINAGL1, LAMC3, DMP1, TSKU, WISP2, COMP, EMILIN2, RSPO3, SVEP1, EMILIN1, RSPO1, SBSPON, TECTB, IGFBP5, ADIPOQ, MEPE, VWDE, CDCP2, FNDC1, PXDN, MATN1, VWA1, MFGE8, ZP2, VWA7, LAMA4, NTN4, LTBP4, DPT, AEBP1, VWCE, LTBP3, NID2, FBLN2, THBS4, NTN3, IGFBPL1, SLIT3, SLIT2, IGFBP6, NTNG1, LAMB3, LGI4, COLQ, DSPP, SMOC2, SMOC1, MFAP2, KCP, FBN1	<0.001	0.059429
Other	GO_ENDOCHONDRAL_BONE_MORPHOGENESIS	1.99125	22	RARG, MEF2C, BMPR2, COL27A1, SHOX2, AXIN2, RUNX2, BMP6, BMP4, COL1A1, COMP, NPPC, MMP14, PHOSPHO1, MMP16, IMPAD1, FGF18, SERPINH1, MATN1, ALPL, SCXB, MEF2D	<0.001	0.0596281
Other	REACTOME_GOLGI_ASSOCIATED_VESICLE_BIOGENESIS	-1.64085	20	RAB5C, SNAPIN, TFRC, CLTC, DTNBP1, HIP1R, AP4E1, CLTA, AP3B1, AP4B1, IGF2R, SNX2, VAMP7, CPD, AP1S2, AP1S1, AP3S1, SNX5, TXNDC5, AP1M1	0.00757576	0.059821
Other	GO_OXYGEN_BINDING	2.0321	25	HBB, HBD, CYP19A1, CYP2C18, CYGB, CYP17A1, CYP3A7, CYP2A13, CBS, CYP2D6, MB, HIF1AN, HBQ1, CYP2F1, HBZ, CYP4A11, NGB, HBA2, HBA1, CYP4F8, CYP4F12, CYP2A7, CYP2U1, TH, CYP2E1	<0.001	0.0600669
G protein coupled receptor	KEGG_OLFACTORY_TRANSDUCTION	1.82661	32	OR10J3, OR2C1, PDE1C, CALML5, CALML6, OR10H4, GUCA1A, OR10P1, OR4K17, OR10R2, OR2T12, OR4S1, OR51B5, PRKACA, PRKG1, CLCA4, OR4C46, OR4F4, OR2B2, OR5F1, OR51G1, OR1D2, OR2F1, OR6N1, OR2T8, OR4X2, OR10C1, OR5A1, OR4C15, OR13C4, CNGB1, OR7E24	<0.001	0.0601174
Other	GO_CELLULAR_RESPONSE_TO_HEAT	-1.78708	6	LYN, IRAK1, PDCD6, TRPV4, HTRA2, EIF2S1	0.00230415	0.0605254
mRNA transcription	GO_DNA_DIRECTED_RNA_POLYMERASE_II_HOLOENZYME	-1.78527	34	GTF2A2, CCNH, TAF9, CTR9, WDR61, RTF1, CDC73, POLR2B, POLR2C, MED10, POLR2D, MED31, LEO1, POLR2F, POLR2G, POLR2H, POLR2K, TBP, TAF12, TAF13, TAF11, PEX2, MED4, GTF2F2, CDK7, ERCC1, TADA3, TBPL1, TAF7, ERCC5, TAF6, INTS7, TAF5, INTS6	<0.001	0.0608897
Other	GO_NUCLEAR_ENVELOPE_REASSEMBLY	-1.78004	118	ANKLE2, REEP4, REEP3, LMNA, CHMP4B, PPP2R2A, VRK1	0.00863931	0.0628225
Translation	GO_RNA_MODIFICATION	-1.77685	38	FTO, TRMU, METTL2B, MTFMT, AARS2, RNMT, WDR4, HSD17B10, OSGEP, THG1L, ALKBH5, EMG1, TGS1, GAR1, CDK5RAP1, DUS4L, PUSL1, METTL16, KIAA1429, SSB, TYW5, NSUN2, METTL3, NSUN3, FTSJ2, FTSJ1, FTSJ3, GTPBP3, DKC1, RRNAD1, TRMT5, DNAJB11, TRMT6, RPUSD3, NHP2, DUS1L, TRMT61A, NOP10	<0.001	0.0632507
Mitochondrial translation and organization	GO_MACROMOLECULAR_COMPLEX_DISASSEMBLY	-1.77803	66	MRPS17, HBS1L, MRPS15, MRPS16, MRPS14, MRPL36, MRPL33, MRPL4, MRPL41, MRPL42, MRPL2, MRPL40, KIF19, FRAT2, KIF5B, CHMP1B, MRPL9, CHCHD1, MRPS28, SMARCC1, MRPS27, MRPS24, MRPS25, IST1, MRPS23, MRPL47, MRPL48, MRPS6, MRPS5, MRPL43, MRPS18C, MRPL44, MRPL52, MRPL53, MRPS9, MRPL51, ETF1, MTRF1L, DAP3, WIBG, SET, MRPS36, MRPL19, MRPS34, MRPL16, MRPL14, MTIF2, MRPL15, MRPL12, GSPT2, MRPL10, MRPL54, GSPT…	<0.001	0.0633178
Signaling	BIOCARTA_RELA_PATHWAY	-1.63271	9	CHUK, TRADD, EP300, RIPK1, IKBKG, TNFRSF1B, TNF, NFKB1, RELA	0.0208768	0.063436	Cell signaling
Other	GO_REGULATION_OF_T_CELL_MIGRATION	-1.77438	6	TNFSF14, ITGA4, XCL1, TNFRSF14, ADAM8, CCR2	0.004662	0.0640144	Cell signaling
Other	GO_STEROID_HYDROXYLASE_ACTIVITY	1.97362	15	CYP7B1, CYP19A1, CYP2C18, CYP17A1, CYP39A1, CYP2A7, CYP2A6, CYP2W1, CYP2U1, CYP2A13, CYP2D6, CYP21A2, CYP2S1, CYP2E1, CYP2F1	<0.001	0.0643231
mRNA transcription	GO_NUCLEAR_TRANSPORT	-1.77145	105	NUP107, RAB3D, EIF4A3, NOC2L, TNF, PHB2, IPO7, IPO5, ALKBH5, IPO8, FGF9, RBMX2, SNRPD1, MAGOH, AKT1, KPNA4, SNRPD3, KPNA5, AGFG1, RAB2B, THOC3, TSC1, THOC5, THOC6, RAB37, SNRPG, SRSF2, SNRPE, SNRPF, GEMIN7, SRSF7, SLBP, RAB5B, NUP205, ENY2, SET, RBM8A, NMD3, PIK3R1, RAP1B, RAP1A, RRS1, SMN1, RAB6A, HSPA9, EGR2, RAB4A, TGFB3, RANBP17, NUP153, RAB27B, SNUPN, EIF6, NXT1, PPP1R10, SMG5, RAB22A, PPP3C…	<0.001	0.0649406
Signaling/cell cycle	GO_ANTIGEN_RECEPTOR_MEDIATED_SIGNALING_PATHWAY	-1.76584	68	ITK, PTEN, UBE2D1, CD3G, PTPRJ, SLA2, CD3D, PSMD8, PSMD7, PSMD2, PSMD3, PDE4B, PSMD1, IKBKG, BTRC, MAP3K7, NCK1, VAV3, BTN3A1, CHUK, PRKCB, PDE4D, LIME1, PSMA5, ZAP70, PSMA3, PSMA4, PIK3CA, IFNG, PSMA2, PSME1, PSME2, RBCK1, SKAP1, HLA-DQB1, RNF31, STOML2, PSMD12, PSMD11, PSMD14, BCL10, PSEN1, PIK3R1, RELA, PSMB6, PSMB7, PSMB4, PAK1, PSMB3, PSMB1, ABL1, MAPK1, NCKAP1L, CSK, PLCG1, LYN, HLA-DRB4, P…	<0.001	0.0673943
mRNA transcription	GO_NUCLEOTIDE_EXCISION_REPAIR	-1.76418	35	ISY1, PCNA, CCNH, GPS1, CETN2, POLB, POLR2B, POLD1, POLR2C, SUMO3, POLR2D, RBBP8, POLR2F, EP300, POLR2G, POLR2H, POLR2K, UBE2I, RFC2, XRCC1, HUS1, CHD1L, RAD23B, SIRT1, RBX1, CUL4A, COPS4, RAD51D, CDK7, COPS5, RPA3, ERCC1, UBE2V2, ERCC5, ZNF830	<0.001	0.0679415
mRNA transcription	REACTOME_HIV_LIFE_CYCLE	-1.61866	38	NUP205, GTF2A2, TSG101, NUP107, TCEB1P3, CCNH, RNMT, TAF9, CXCR4, PPIAP8, GTF2E1, XPO1, LOC128192, POLR2B, POLR2C, POLR2D, TCEB3, POLR2F, POLR2G, POLR2H, RAE1, POLR2K, TBP, NCBP1, TAF12, NCBP2, TAF13, TAF11, NUP153, SSRP1, GTF2F2, CDK7, NMT2, NUP35, TAF6, TAF5, NUPL1, VPS28	0.00239234	0.0709256
mRNA transcription	REACTOME_MRNA_3_END_PROCESSING	-1.61739	13	RBM8A, NCBP1, NCBP2, CSTF3, SRSF1, NUDT21, NFX1, PCF11, CLP1, MAGOH, SRSF2, SRSF7, SRSF11	0.0114155	0.0710915
Other	GO_INFLAMMATORY_RESPONSE_TO_ANTIGENIC_STIMULUS	-1.75252	8	KDM6B, AHCY, HMGB2, IL20RB, RBPJ, TNF, CCR2, ICAM1	0.00852879	0.0711572
Translation	GO_NUCLEOLAR_PART	-1.7556	25	POP7, POP4, WDR3, CDKN2AIP, WDR43, RRP9, ZNRD1, TWISTNB, TAF1A, GAR1, POLR2F, POLR2H, POLR2K, NOP58, IMP3, RPP40, SIRT7, UTP18, TBL3, DKC1, NHP2, POLR1D, MPHOSPH10, POLR1E, NOP10	0.0045977	0.0713614
Translation	GO_RRNA_METABOLIC_PROCESS	-1.75297	134	RPL32, POP4, EIF4A3, THUMPD1, RPL6, RRP8, RRP9, RPS17, RPS19, RPS13, RPS12, ABT1, RPS9, RPS7, RPL21, DIMT1, IMP3, RPL23, RPS6, RPL22, NGDN, WDR75, IMP4, CSNK1E, UTP11L, WBP11, FTSJ2, FTSJ3, EBNA1BP2, CIRH1A, DKC1, RRNAD1, MRTO4, RPP21, SBDS, NHP2, RPL24, RPL27, RPP25, NOP2, UTP23, ISG20L2, RPF2, DEDD2, RPF1, EMG1, YBEY, ERI1, DHX37, GAR1, RRS1, NOP14, PNO1, RPP40, WDR55, RCL1, RPS26, ISG20, RPS25…	<0.001	0.071586
Signaling	REACTOME_TAK1_ACTIVATES_NFKB_BY_PHOSPHORYLATION_AND_ACTIVATION_OF_IKKS_COMPLEX	-1.61516	7	APP, IRAK1, CHUK, TAB3, NOD2, MAP3K7, RELA	0.0183908	0.0717111	Cell signaling
Mitochondrial translation and organization	GO_INNER_MITOCHONDRIAL_MEMBRANE_ORGANIZATION	-1.7561	7	LETM1, APOO, AFG3L2, CHCHD3, TIMM9, TIMM22, TIMM10	0.00222222	0.0717695
Signaling/cell cycle	GO_CYCLIN_DEPENDENT_PROTEIN_SERINE_THREONINE_KINASE_REGULATOR_ACTIVITY	-1.75685	12	HEXIM1, CDKN1C, CDKN2D, KAT2B, CDKN1A, CDKN2A, CCNH, CCNE1, CASP3, FAM58A, CKS2, CCNL2	0.00228833	0.0720165
mRNA transcription	GO_SNRNA_METABOLIC_PROCESS	-1.75313	30	GTF2A2, SRRT, TAF9, ZC3H8, GTF2E1, EXOSC5, POLR2B, POLR2C, POLR2D, SNAPC4, POLR2F, POLR2G, POLR2H, EXOSC3, EXOSC2, POLR2K, ZNF143, TBP, NCBP1, NCBP2, TAF13, TAF11, POU2F2, GTF2F2, CDK7, DKC1, TAF6, INTS7, TAF5, INTS6	0.00737101	0.0722355
Mitochonrial respiration	REACTOME_PYRUVATE_METABOLISM_AND_CITRIC_ACID_TCA_CYCLE	-1.60996	19	PDHA1, SLC16A1, ADHFE1, DLST, SDHC, PDHB, SDHD, SDHB, LDHA, PDP2, NNT, PDK4, IDH3B, SUCLG2, PDK3, SUCLG1, ACO2, DLD, SLC16A3	0.00925926	0.0736664	Metabolism
Signaling	REACTOME_TRAF6_MEDIATED_INDUCTION_OF_NFKB_AND_MAP_KINASES_UPON_TLR7_8_OR_9_ACTIVATION	-1.6108	18	MAP2K3, APP, MAP2K4, MAP3K1, MAP2K2, CHUK, NOD2, RELA, DUSP6, DUSP7, MAPK8, PPP2R1B, IRAK1, MAPKAPK2, TAB3, MAPK1, TAB2, MAP3K7	0.00765306	0.0737137
Signaling/cell cycle	GO_SCF_UBIQUITIN_LIGASE_COMPLEX	-1.74611	15	USP47, FBXW5, FBXW7, CCNF, FBXO25, RNF7, FBXO44, FBXL22, RBX1, FBXO31, FBXO6, FBXL2, SKP2, BTRC, FBXO9	0.0043956	0.074851
Signaling	BIOCARTA_STRESS_PATHWAY	-1.60459	11	MAP2K3, MAP2K4, MAPK8, MAP3K1, CHUK, TRADD, RIPK1, IKBKG, TNF, NFKB1, RELA	0.03125	0.0752152	Cell signaling
mRNA transcription	GO_RNA_POLYMERASE_COMPLEX	-1.74386	41	GTF2A2, CCNH, TAF9, CTR9, WDR61, RTF1, CDC73, ZNRD1, POLR2B, POLR2C, MED10, POLR2D, MED31, TWISTNB, LEO1, POLR2F, POLR2G, POLR2H, POLR2K, TBP, TAF12, TAF13, TAF11, PAPD4, PEX2, MED4, GTF2F2, POLA1, CDK7, POLR3C, ERCC1, TADA3, POLR1D, TBPL1, TAF7, POLR1E, ERCC5, TAF6, INTS7, TAF5, INTS6	<0.001	0.0755366
Mitochondrial translation and organization	BIOCARTA_IGF1MTOR_PATHWAY	-1.60477	10	EIF2B5, EIF2S3, PIK3CA, RPS6KB1, PTEN, AKT1, PIK3R1, EIF2S2, EIF4E, EIF2S1	0.0252632	0.0756023	Metabolism
Signaling	KEGG_CHRONIC_MYELOID_LEUKEMIA	-1.60494	24	RB1, CDKN1A, MAP2K2, SMAD3, CHUK, BAD, SHC1, CDKN2A, TGFB3, PIK3R1, PIK3CG, NFKB1, RELA, CRKL, CDK6, PIK3CA, MECOM, ABL1, AKT1, MAPK1, E2F3, IKBKG, CRK, BCL2L1	<0.001	0.0761075
Other	PID_P53_REGULATION_PATHWAY	-1.59996	21	PRMT5, SETD8, CSNK1A1, CDKN2A, UBE2D1, NEDD8, CSNK1E, RCHY1, PPM1D, YY1, KAT2B, RASSF1, MAPK8, KAT5, ABL1, AKT1, EP300, ATM, SKP2, CSNK1G2, ATR	0.00704225	0.076171
Signaling	BIOCARTA_PYK2_PATHWAY	-1.6009	13	MAP2K3, MAP2K4, MAP3K1, MAP2K2, PRKCB, SHC1, CRKL, PAK1, MAPK8, MAPK1, RAC1, CALM1, CALM2	0.00915332	0.0761956
mRNA transcription	REACTOME_PROCESSING_OF_CAPPED_INTRONLESS_PRE_MRNA	-1.60166	12	NUDT21, SLBP, NCBP1, PCF11, NCBP2, CLP1, CSTF3, SNRPG, SNRPE, SNRPD3, SNRPF, SNRPB	0.0305677	0.0763317
mRNA transcription	GO_NCRNA_TRANSCRIPTION	-1.74155	32	GTF3C1, GTF2A2, GTF3C4, GTF3C6, SRRT, TAF9, ZC3H8, GTF2E1, POLR2B, POLR2C, POLR2D, SNAPC4, SPIN1, POLR2F, POLR2G, POLR2H, POLR2K, ZNF143, TBP, NCBP1, NCBP2, TAF13, TAF11, SIRT7, POU2F2, GTF2F2, CDK7, POLR1E, TAF6, INTS7, TAF5, INTS6	<0.001	0.0763323
Other	REACTOME_CHROMOSOME_MAINTENANCE	-1.59661	32	PRIM2, HIST2H2AA4, PCNA, HIST1H2BK, RSF1, SYNE1, LMNB1, POLD1, RAD21, LMNA, RBBP7, UBE2I, HIST1H4K, H2AFZ, HIST1H4L, RFC2, TINF2, H2AFX, HSPA2, SMC1A, TERF1, TERF2, REC8, POLA1, STAG1, MIS18A, DKC1, RPA3, NHP2, TERF2IP, CENPN, ATR	0.00767263	0.0769713	DNA damage / DNA repair
Translation	GO_TRNA_METABOLIC_PROCESS	-1.73862	71	CARS, TRMU, MTFMT, POP7, TSEN15, POP4, WDR4, ZBTB8OS, FARS2, THG1L, NARS, TRMT112, CLP1, RARS, CDK5RAP1, DUS4L, PSTK, RARS2, LRRC47, TYW5, NSUN2, MARS2, SARS, FTSJ1, GTPBP3, RPUSD4, CTU2, DALRD3, PPA2, PPA1, RPUSD3, GARS, EEF1E1, RPP25, CARS2, GTF3C1, METTL2B, GTF3C4, AARS2, GTF3C6, DDX1, METTL2A, TARS, HSD17B10, OSGEP, EXOSC9, EXOSC8, HARS, RPP14, EXOSC3, PUSL1, EXOSC2, DTD1, YARS, PTCD1, SSB, R…	<0.001	0.0769832
Translation	GO_MATURATION_OF_5_8S_RRNA	-1.73933	14	ABT1, NOP14, MAK16, RPF1, FTSJ3, EIF6, ERI1, EXOSC9, EXOSC8, C1D, RRS1, EXOSC3, EXOSC2, MPHOSPH6	0.00457666	0.077156
Other	REACTOME_AMINO_ACID_SYNTHESIS_AND_INTERCONVERSION_TRANSAMINATION	-1.59517	3	OAT, PSAT1, GLUL	0.034965	0.0771908
Signaling/cell cycle	PID_E2F_PATHWAY	-1.59703	29	RB1, CEBPA, CDKN1A, SERPINE1, YY1, CCND3, CASP7, RBBP8, EP300, E2F3, E2F4, TOPBP1, MCL1, PRMT5, RRM1, CDKN2A, TFE3, XRCC1, CDC6, SIRT1, CDC25A, DHFR, POLA1, KAT2B, KAT2A, RBL1, CCNE1, ATM, CES1	0.00767263	0.0773012	DNA damage / DNA repair
Protein folding	GO_RESPONSE_TO_TOPOLOGICALLY_INCORRECT_PROTEIN	-1.7341	79	HERPUD2, UFD1L, GSK3A, FKBP14, CLU, HERPUD1, SEC61A1, SERP1, TATDN2, CCND1, SEC61G, EP300, FBXO6, SEC61B, SEC62, UBXN4, SEC63, PDIA6, ERN1, DNAJC3, CREB3, RNF126, IFNG, CTDSP2, DDIT3, DNAJB11, TMBIM6, PREB, TLN1, ATF6, ATF3, RNF121, PPP1R15A, DCTN1, SHC1, DERL1, DERL2, UBE2J2, HSPD1, HSP90B1, DNAJB2, HSPH1, DNAJB4, LMNA, TMEM129, MFN2, DNAJB9, BAK1, SEC31A, PTPN1, KLHDC3, MBTPS1, SDF2L1, HSPA5, H…	<0.001	0.0782357
Signaling/cell cycle	GO_POSITIVE_REGULATION_OF_LIGASE_ACTIVITY	-1.73606	37	PSMD12, PSMD11, ANAPC16, PSMD14, DCUN1D1, PTEN, UBE2D1, BMI1, ANAPC10, ANAPC11, UBE2L3, CDC14B, PSMB6, PSMB4, PSMB3, PSMD2, PSMB1, PSMD3, PSMD1, BTRC, NHEJ1, ANAPC7, FBXW7, MID1IP1, UBE2E1, TOPORS, CDC20B, PSMA5, PSMA3, PSMA4, PSMC3, PSMA2, PSMC1, CDC16, PSME1, STUB1, GCLM	<0.001	0.0783072
mRNA transcription	GO_TRANSCRIPTION_ELONGATION_FROM_RNA_POLYMERASE_II_PROMOTER	-1.73477	36	CCNK, ENY2, GTF2A2, CCNH, GTF2B, TAF9, RTF1, IKBKAP, GTF2E1, CDC73, POLR2B, POLR2C, POLR2D, LEO1, TCEB3, POLR2F, POLR2G, POLR2H, TCEB3B, POLR2K, TBP, NCBP1, TAF12, NCBP2, TAF13, TAF10, ADRM1, TAF11, ELP2, ELP4, SSRP1, GTF2F2, CDK7, TAF6, TAF5, TAF2	0.00254453	0.0785157
G protein coupled receptor	GO_G_PROTEIN_COUPLED_AMINE_RECEPTOR_ACTIVITY	1.91966	17	CHRM3, CHRM1, CHRM4, HTR1A, HTR2B, TAAR5, HTR3D, HTR1B, ADRA1D, TAAR2, HTR4, ADRA1B, ADRA2C, ADRA1A, ADRB3, HRH3, HRH2	<0.001	0.0787652
Signaling/cell cycle	REACTOME_METABOLISM_OF_MRNA	-1.59158	90	EIF4A2, EIF4A1, SMG1, RPL32, RPLP1, EIF4A3, PPP2R2A, RPL6, SMG5, EDC3, PSMD8, PSMD9, RPS17, ZFP36, PSMD7, XPO1, PSMD5, PSMD2, PSMD3, MAGOH, TNKS1BP1, AKT1, PSMD1, RPS9, RPL21, NCBP1, NCBP2, RPL23, RPS6, RPL22, PATL1, PSMA5, PSMA6, PSMA3, PSMA4, PSMA1, PSMA2, MAPKAPK2, PSME1, RPL24, PSME2, RPL27, ETF1, DCP2, DDX6, PSMD12, PSMD11, RPL10, RBM8A, PSMD14, RPL36A, GSPT2, PSMA7, PPP2CA, PSMB6, PSMB7, PS…	<0.001	0.0788576
Mitochonrial respiration	GO_OXIDOREDUCTASE_COMPLEX	-1.73009	29	NDUFB6, MRPS36, NDUFB4, DLST, PARK7, DBT, PMPCB, UQCRFS1, NDUFA9, RRM1, NDUFA7, NDUFA6, PDHA1, NDUFA5, NDUFA2, BCKDHB, NDUFC1, SDHD, BCS1L, P4HA1, RRM2B, NDUFS4, NDUFAB1, NDUFS3, NOX3, P4HB, UQCRC2, NDUFAF1, DLD	<0.001	0.079843
Other	GO_PROTEIN_SELF_ASSOCIATION	-1.73081	7	SLC9A3R1, ACHE, ABCD3, ID1, DVL2, ADAM8, AGA	0.00950119	0.0799729
Other	REACTOME_VOLTAGE_GATED_POTASSIUM_CHANNELS	1.74987	11	KCNH2, KCNF1, KCNH4, KCNH6, KCNS1, KCND3, KCNC2, KCNAB1, KCNA10, KCNAB3, KCNA7	0.00351494	0.0799903
Translation	REACTOME_SRP_DEPENDENT_COTRANSLATIONAL_PROTEIN_TARGETING_TO_MEMBRANE	-1.58825	65	RPL30, TRAM1, RPL32, RPLP1, RPLP0, SRP54, RPL8, SRP14, RPL9, RPL6, RPS4X, SEC61A1, RPS17, RPS19, SEC61G, RPL35, RPLP2, RPL38, SEC61B, RPS11, RPS13, RPS12, RPS9, RPS7, RPL21, SSR4, RPS8, RPS5, SSR2, RPL23, RPS6, RPL22, SRP9, RPL7AP27, RPL24, RPL27, RPL26, RPL10, RPN2, RPL12, RPN1, RPL36A, RPL14, SSR1, RPL15, RPS2, RPS27A, SEC11A, RPL19, SEC11C, RPL41, RPS26, RPS25, SPCS3, RPS28, SPCS2, RPS27, SPCS…	<0.001	0.0803973
Other	GO_TRANSFERASE_ACTIVITY_TRANSFERRING_PENTOSYL_GROUPS	-1.72282	16	POGLUT1, TNKS, TIPARP, PARP2, PARP9, SIRT1, SIRT2, PDC, PDCL3, PARP11, MTAP, TNKS2, PDCL, UPP1, HPRT1, UMPS	0.00472813	0.0812922
Other	GO_COENZYME_BIOSYNTHETIC_PROCESS	-1.72631	31	PANK4, SLC25A1, HSD17B12, PTPLB, PTS, GPHN, PTPLA, DHFRL1, MTHFD1L, PPCS, FPGS, PDSS1, ACSS1, NDUFA9, ACOT7, PDHA1, GCH1, TPK1, MTHFS, ELOVL6, MAT1A, ACSF3, ACSF2, COASY, DHFR, QDPR, MTHFD2, ACOT2, ACOT1, PPT2, DLD	<0.001	0.081434
Other	GO_FATTY_ACYL_COA_BINDING	-1.72677	11	ACAD8, ACBD5, ACOT7, SOAT1, IVD, ECI2, ACAD9, ETFA, DBI, ACADM, ACBD3	0.0116279	0.0817624	Metabolism
Other	GO_GOLGI_TO_ENDOSOME_TRANSPORT	-1.72312	6	AP4M1, SYS1, KIF16B, VPS13C, VPS13A, AP1AR	0.0153509	0.0817675
Signaling	REACTOME_MYD88_MAL_CASCADE_INITIATED_ON_PLASMA_MEMBRANE	-1.5856	19	MAP2K3, APP, MAP2K4, MAP3K1, MAP2K2, CHUK, NOD2, RELA, DUSP6, DUSP7, TLR1, MAPK8, PPP2R1B, IRAK1, MAPKAPK2, TAB3, MAPK1, TAB2, MAP3K7	0.00911162	0.0817678
mRNA transcription	GO_U4_U6_X_U5_TRI_SNRNP_COMPLEX	-1.72482	14	SNRPN, TXNL4B, LSM5, LSM3, PRPF4, LSM6, SART3, ZMAT2, CD2BP2, SNRPE, NAA38, PPIH, TXNL4A, SNRPB	0.0128205	0.0819737
mRNA transcription	GO_PRECATALYTIC_SPLICEOSOME	-1.7235	13	SF3B5, PRPF38B, PLRG1, LSM3, SNRNP40, PHF5A, RBMX2, SNRPD1, SNRPG, SNRNP27, SNRPE, SNRPD3, SNRNP35	0.00898876	0.0822629
Signaling	PID_FCER1_PATHWAY	-1.58211	19	LYN, ITK, MAP2K4, MAP3K1, MAP2K2, CHUK, PRKCB, SHC1, DUSP1, SPHK1, PIK3R1, NFKB1, RELA, DOK1, MAPK8, PIK3CA, AKT1, MAPK1, IKBKG	0.0141176	0.0831963
Other	PID_FANCONI_PATHWAY	-1.57891	12	RAD50, WDR48, RFC2, RMI1, FANCL, H2AFX, TOP3A, USP1, HUS1, TOPBP1, ATRIP, ATR	0.02	0.0840991
Mitochondrial translation and organization	REACTOME_MITOCHONDRIAL_PROTEIN_IMPORT	-1.57903	21	TIMM8B, DNAJC19, HSPA9, TIMM9, TIMM13, TIMM22, TIMM10, BCS1L, TOMM20, GFER, TOMM22, CHCHD4, TIMM23B, GRPEL1, GRPEL2, TIMM17A, PMPCB, VDAC1, PMPCA, FXN, TOMM5	0.00932401	0.0845948
Translation	GO_RRNA_MODIFICATION	-1.71653	14	NOP58, DIMT1, NSUN3, FTSJ2, MRM1, FTSJ3, TRMT112, EMG1, DKC1, RRNAD1, NHP2, GAR1, METTL16, NOP10	0.00696056	0.0850927
Signaling/cell cycle	BIOCARTA_TGFB_PATHWAY	-1.57639	5	SMAD3, APC, TGFB3, EP300, MAP3K7	0.0136986	0.0851283
Mitochonrial respiration	KEGG_PARKINSONS_DISEASE	-1.57421	61	COX7B, NDUFA10, ATP5C1, ATP5G3, PARK7, COX6A1, UBE2L3, CASP3, UQCRFS1, SLC18A2, COX8A, NDUFC2, SDHC, NDUFC1, SDHD, ATP5F1, SDHB, SEPT5, COX7A2L, NDUFS5, NDUFS4, UQCRC1, VDAC3, NDUFS3, VDAC2, NDUFS2, VDAC1, UQCRC2, ND6, NDUFB9, NDUFB8, NDUFB7, NDUFB6, NDUFB4, NDUFB2, NDUFB1, ATP5J, HTRA2, UQCR11, COX7A2, ATP5H, UBE2J2, COX5B, UQCRH, ATP5E, CYC1, NDUFV1, NDUFA9, NDUFA8, NDUFA7, NDUFA6, NDUFA5, NDUF…	0.00262467	0.0859834
Other	GO_NUCLEAR_BODY	-1.71444	116	RB1, EIF4A3, PHAX, PARK7, PNN, EIF4ENIF1, ALKBH5, CWC22, MAGOH, CCNL2, TRIM22, PSKH1, PIAS3, ANGEL2, METTL3, NSMCE2, THOC3, PIAS2, THOC6, ATXN2L, PRPF4, THAP7, DKC1, NHP2, SRSF2, GEMIN5, SRSF3, CD2BP2, GEMIN6, PPIH, GEMIN7, ZNF830, FTO, RBM8A, YTHDC1, DDX1, CTR9, FAM206A, ZBTB1, AKAP17A, HIF1A, MTDH, NACC2, GAR1, SMN1, ZC3H14, N4BP1, UBE2I, CPSF6, PYHIN1, EAF1, CLK3, HNRNPM, SP3, CDK12, NOP10, AT…	<0.001	0.0861205
Other	NABA_MATRISOME_ASSOCIATED	1.73305	198	HPSE2, LGALSL, ISM1, IL36A, OGFOD2, LGALS9, PRSS3, PRSS2, HABP2, CCBE1, LMAN1L, HCFC1, SLPI, PAPPA, LGALS12, FREM1, CELA3B, SDC2, ADAMTS10, ADAMTS16, ADAMTS13, ADAMTS19, ADAMTS17, SERPINH1, S100A13, S100A12, ST14, TNFSF15, IGF2, GDF2, IGF1, GDF6, IL1F10, CRNN, GDF9, SERPINI2, SDC1, HRG, NODAL, SERPINA2, IFNA5, SFTA2, IFNA4, ANXA8L1, WFIKKN2, IFNA2, SERPINA10, SERPINA9, SERPINA6, PCSK5, C1QTNF4, C…	<0.001	0.0864885
Signaling	PID_TRAIL_PATHWAY	-1.56864	13	MAP2K4, MAP3K1, CHUK, TRADD, TNFRSF10A, PIK3R1, MAPK8, PIK3CA, CASP10, MAPK1, RIPK1, IKBKG, DAP3	0.017316	0.0868927
Signaling/cell cycle	BIOCARTA_G2_PATHWAY	-1.56873	9	CDKN2D, CDKN1A, WEE1, CDC34, GADD45A, EP300, CDC25A, YWHAH, ATR	0.0421286	0.0874195
Signaling	REACTOME_CD28_CO_STIMULATION	-1.56885	11	LYN, PAK1, YES1, PIK3CA, AKT2, CD28, AKT1, MAP3K8, RAC1, PIK3R1, VAV1	0.0211268	0.0879207
Other	GO_CELL_REDOX_HOMEOSTASIS	-1.71073	22	PDIA2, GLRX3, PTGES2, GLRX5, TXNRD1, TXNL1, TXNDC12, GLRX2, TXNDC15, PDIA6, PDIA4, TMX4, GCLC, PRDX4, TMX3, TMX2, TMX1, APEX1, SH3BGRL3, QSOX2, DLD, NFE2L2	<0.001	0.0880503	Metabolism
Protein folding	GO_ERAD_PATHWAY	-1.7096	31	UFD1L, SEL1L, DERL1, DERL2, HERPUD1, BAG6, DNAJB2, ERLEC1, RNF139, TMEM129, TRIM25, DNAJB9, FBXO6, SEC61B, UBXN4, UBQLN2, GET4, SDF2L1, WFS1, RHBDD1, UBE2G2, ERLIN2, PSMC6, RNF103, PSMC3, PSMC1, PSMC2, KIAA0368, STUB1, RNF185, RNF121	<0.001	0.0880908
Signaling	REACTOME_ACTIVATED_TLR4_SIGNALLING	-1.56932	24	MAP2K3, APP, MAP2K4, MAP3K1, MAP2K2, CHUK, NOD2, ECSIT, RELA, DUSP6, DUSP7, TLR1, MAPK8, TBK1, PPP2R1B, IRAK1, MAPKAPK2, TAB3, MAPK1, RIPK1, TAB2, TAB1, MAP3K7, TLR3	0.00503778	0.088354
Other	GO_NUCLEAR_ENVELOPE	-1.70825	7	APP, GHDC, NUP107, PDCD6, NRM, IPO7, CDC14B, IPO8, KPNA4, KPNA5, SLC16A3, AGFG1, BNIP3L, LEMD3, TMEM170A, LEMD2, GTPBP4, CTDNEP1, ERN1, MRTO4, CHMP4B, MATR3, ATF6, NUP205, ENY2, TNKS, MGST3, MRPL19, EIF5A2, MTMR8, DTX2, TOR1AIP1, RTN4, MTDH, ZMPSTE24, FAM188A, BCL2L10, ABL1, BRAP, KLHDC2, RAP1GAP2, OSBPL8, SMAD3, CBX3, FANCL, RANBP17, IGF2R, SNUPN, POLA1, PARP11, DHCR7, TMEM18, BCL2L1, MRPS15, NX…	<0.001	0.0883625
G protein coupled receptor	GO_G_PROTEIN_COUPLED_RECEPTOR_ACTIVITY	1.90376	139	CHRM3, VIPR2, CHRM1, AMHR2, CHRM4, GPR63, OR4K17, GPR62, MRGPRE, HTR4, GRPR, OR2T12, CELSR2, CELSR3, CYSLTR1, EDNRA, EDNRB, ADORA1, C3AR1, PTGDR, TAAR5, GPR75, TAS2R14, TAAR2, OR2T8, TRHR, OR4X2, SMO, LTB4R2, GPR161, AGTR1, OR5A1, OR4C15, XPR1, OR13C4, OR2C1, TAS2R43, GPR119, C5AR1, TAS2R45, GPR88, NPR3, TAS2R46, FPR1, CRHR2, GHRHR, NLRP6, HRH3, HRH2, OR51B5, DRD1, NTSR1, GPR113, NTSR2, OR4F4, OR…	<0.001	0.0884637
Signaling/cell cycle	GO_PROTEIN_K48_LINKED_UBIQUITINATION	-1.70535	16	UBE2H, RNF34, UBE2E3, UBE2E1, UBE2D1, UBE2G1, RNF6, UBE3A, BFAR, UBE2G2, RNF4, TOPORS, ZNRF1, CDC34, UBE2Q2, RFFL	0.004914	0.089708
Other	KEGG_P53_SIGNALING_PATHWAY	-1.56352	19	CDKN1A, GADD45B, CDKN2A, GADD45A, EI24, IGFBP3, SIAH1, SERPINE1, PTEN, RCHY1, PPM1D, CDK6, RRM2B, ZMAT3, CCNE1, CASP3, PERP, SESN2, ATR	0.0120192	0.0899146	DNA damage / DNA repair
Signaling	BIOCARTA_CD40_PATHWAY	-1.56124	7	MAP3K1, CHUK, DUSP1, IKBKG, IKBKAP, NFKB1, RELA	0.0334076	0.0909994
Other	PID_P38_MKK3_6PATHWAY	-1.56029	16	CAMK2B, MAP2K3, MAP3K1, GADD45B, GADD45A, TXN, MAPK14, TAOK3, CCM2, ATM, TAB2, RAC1, TAB1, MAP3K7, MAP3K4, MAP3K5	0.0189125	0.0910817
Translation	KEGG_RIBOSOME	-1.5578	52	RPL30, RPL32, RPLP1, RPLP0, RPL10L, RPL8, RPL9, RPL6, RPS4X, RPS17, RPS19, RPL36AL, RPL35, RPLP2, RPL38, RPS11, RPS13, RPS12, RPS9, RPS7, RPL21, RPS8, RPS5, RPL23, RPS6, RPL22, RPS3A, RPL24, RPL27, RPL26, RPL10, RPL12, RPL36A, RPL14, RPL15, RPS2, RPS27A, RPL19, RPL41, RPS26, RPS25, RPS28, RPS27, RPS29, RPL27A, RPS20, RPL22L1, FAU, RPS21, RSL24D1, RPS24, RPL26L1	0.00243309	0.0922355
Other	GO_VOLTAGE_GATED_POTASSIUM_CHANNEL_ACTIVITY	1.89277	19	KCNH2, KCNF1, KCNJ5, KCNH4, KCNH6, KCNJ9, KCND3, KCNC2, KCNJ12, KCNJ14, KCNJ15, KCNAB1, KCNAB3, KCNA7, KCNS1, KCNE1L, KCNA10, KCNJ1, CNGB1	<0.001	0.0927708
mRNA transcription	REACTOME_NUCLEOTIDE_EXCISION_REPAIR	-1.55543	16	PCNA, RFC2, CCNH, RAD23B, CDK7, POLR2B, POLD1, RPA3, POLR2C, ERCC1, POLR2D, POLR2F, ERCC5, POLR2G, POLR2H, POLR2K	0.0118483	0.0934208
Signaling	PID_MET_PATHWAY	-1.55394	32	SHC1, PTPRJ, PIK3R1, CRKL, RAP1B, RPTOR, PAK1, MAPK8, DEPTOR, RAP1A, PARD6A, AKT2, AKT1, MAPK1, RAC1, EIF4E, NCK1, PTPN1, EGR1, MAP2K4, MAP3K1, MAP2K2, BAD, RHOA, PIK3CA, APC, SNAI1, NUMB, RAPGEF1, CTNNB1, CRK, ARF6	0.00507614	0.0938623
mRNA transcription	REACTOME_TRANSCRIPTION_COUPLED_NER_TC_NER	-1.55045	65	PCNA, RFC2, CCNH, CDK7, POLR2B, POLD1, RPA3, POLR2C, ERCC1, POLR2D, POLR2F, ERCC5, POLR2G, POLR2H, POLR2K	0.0118203	0.0945752
Signaling	BIOCARTA_RAS_PATHWAY	-1.55217	13	RALA, CHUK, BAD, PIK3R1, RHOA, PIK3CG, NFKB1, RELA, PIK3CA, AKT1, RAC1, RALGDS, BCL2L1	0.0321839	0.0945778	Cell signaling
Other	GO_RESPONSE_TO_HYDROGEN_PEROXIDE	-1.69825	38	PPP1R15B, PRKAA1, SHC1, AKR1B1, PARK7, HIF1A, AREG, RELA, PRDX3, LDHA, IL18RAP, CASP3, ABL1, EP300, STAT6, KPNA4, MAP3K5, KDM6B, MST4, ANXA1, BAD, ARG1, DUSP1, SPHK1, BNIP3, GLRX2, SIRT1, PAX2, FOSL1, SETX, PPP5C, NR4A3, STK25, APEX1, PPIF, FXN, ADA, NFE2L2	0.00244499	0.0946495	Metabolism
Signaling	BIOCARTA_TNFR2_PATHWAY	-1.55113	9	MAP3K1, CHUK, DUSP1, RIPK1, IKBKG, IKBKAP, TNFRSF1B, NFKB1, RELA	0.0286396	0.0946792	Cell signaling
Translation	GO_MATURATION_OF_SSU_RRNA_FROM_TRICISTRONIC_RRNA_TRANSCRIPT_SSU_RRNA_5_8S_RRNA_LSU_RRNA_	-1.69609	9	ABT1, EMG1, MRPS9, TBL3, UTP3, WDR3, UTP23, RRS1, DCAF13	0.0045977	0.0947245
Other	GO_MICROVILLUS_ORGANIZATION	-1.69667	9	RAP1B, SLC9A3R1, RAP2A, MST4, RAP1A, KLF5, MYO1A, MINK1, MAP4K4	0.00457666	0.095095
Other	GO_PCG_PROTEIN_COMPLEX	-1.69322	19	CBX7, PCGF6, PHC1, CSNK2A1, EED, PCGF5, CBX2, PCGF3, BMI1, PHC3, SIRT1, SCML2, RBBP4, AEBP2, MTF2, TRIM37, RBBP7, SKP1, PHF19	0.00717703	0.0963078
Other	GO_NF_KAPPAB_BINDING	-1.69173	8	BRMS1, CDKN2A, RNF25, APEX1, ANXA4, EP300, RELA, MTDH	0.0118765	0.0968008
Other	REACTOME_TRANS_GOLGI_NETWORK_VESICLE_BUDDING	-1.54544	21	RAB5C, SNAPIN, TFRC, CLTC, SNAP23, DTNBP1, HIP1R, AP4E1, CLTA, AP3B1, AP4B1, IGF2R, SNX2, VAMP7, CPD, AP1S2, AP1S1, AP3S1, SNX5, TXNDC5, AP1M1	0.0184332	0.097206
Other	GO_PIGMENT_GRANULE	-1.68923	45	ITGB1, PMEL, CD63, RAB5B, RAB5C, TMED10, AHCY, CNP, TFRC, RPN1, CLTC, SLC2A1, CAPG, SLC1A4, PRDX1, FLOT1, ANXA6, STOM, RAC1, CTSD, CCT4, ANKRD27, ATP6V1G2, HSPA5, ANXA2, DTNBP1, SYTL1, HPS4, RAB27A, CTNS, ATP1B3, RAB27B, PDIA6, SND1, SYTL2, PDIA4, GCHFR, SYPL1, DNAJC5, CANX, ERP29, TPP1, P4HB, RAB5A, RAB7A	0.00522193	0.09801
Signaling	REACTOME_GENERATION_OF_SECOND_MESSENGER_MOLECULES	-1.54253	7	VASP, ITK, ZAP70, PAK1, CD247, CD3D, NCK1	0.037694	0.0983354

## Sheet: T2  (Biological categories)
Supplementary Data 2. Functional analysis results from GSEA		*NES=Normalized Enriched Score; LE=Leading Edge analysis; FDR= False Discovery Rate
T2 Comparison (Chronic vs. resolved patients)
Biological Category	Pathways/GO Term	NES*	number of LE genes*	LE Genes*	p-value	FDR* (q-value)	Heat map in Fig. 6b
Signaling
	REACTOME_JNK_C_JUN_KINASES_PHOSPHORYLATION_AND_ACTIVATION_MEDIATED_BY_ACTIVATED_HUMAN_TAK1	-1.97028	9	MAP2K4, MAPK8, IRAK1, TAB3, TAB2, IKBKG, TAB1, NOD2, MAP3K7	<0.001	0.012593	Cell signaling
	PID_P38_ALPHA_BETA_PATHWAY	-1.9444	13	MAP2K3, LYN, MAP2K4, RALA, YES1, RALB, DUSP1, FGR, PAK1, DUSP10, RIPK1, RAC1, TAB1	0.00224719	0.0130697
	PID_EPHRINB_REV_PATHWAY	-1.9069	13	LYN, FGA, MAP2K4, YES1, CXCR4, PIK3R1, FGR, EFNB2, MAPK8, RGS3, PIK3CA, RAC1, MAP3K7	<0.001	0.0176604
	REACTOME_IL1_SIGNALING	-1.89408	10	MAP2K4, IL1RN, IRAK1, CHUK, TAB3, MAP3K8, NOD2, IL1RAP, BTRC, MAP3K7	<0.001	0.0177939
	REACTOME_MAP_KINASE_ACTIVATION_IN_TLR_CASCADE	-1.87966	14	MAP2K3, MAP2K4, MAP2K2, NOD2, DUSP6, DUSP7, MAPK8, PPP2R1B, IRAK1, MAPKAPK2, TAB3, MAPK1, TAB2, MAP3K7	0.002331	0.0178102
	REACTOME_ACTIVATED_TAK1_MEDIATES_P38_MAPK_ACTIVATION	-1.88874	9	MAP2K3, IRAK1, MAPKAPK2, TAB3, TAB2, IKBKG, TAB1, NOD2, MAP3K7	<0.001	0.018016	Cell signaling
	BIOCARTA_HCMV_PATHWAY	-1.86388	14	MAP2K3, RB1, MAP3K1, MAP2K2, PIK3R1, MAPK14, PIK3CG, NFKB1, RELA, CREB1, PIK3CA, AKT1, MAPK1, MAPK3	0.00215517	0.0196791
	REACTOME_TRIF_MEDIATED_TLR3_SIGNALING	-1.86422	21	MAP2K3, APP, MAP2K4, MAP2K2, CHUK, NOD2, RELA, DUSP6, DUSP7, MAPK8, TBK1, PPP2R1B, IRAK1, MAPKAPK2, TAB3, MAPK1, RIPK1, TAB2, TAB1, MAP3K7, TLR3	<0.001	0.0200978
	GO_FC_EPSILON_RECEPTOR_SIGNALING_PATHWAY	-2.01948	43	ITK, PSMD12, PSMD11, PSMD14, SHC1, UBE2D1, PIK3R1, RELA, PSMB6, PPP3CA, PSMB4, PAK1, MAPK8, PSMB3, PSMD2, PSMB1, PSMD3, PSMD1, MAPK1, IKBKG, RAC1, BTRC, MAP3K7, VAV3, LYN, MAP2K4, MAP3K1, CHUK, NFKB1, PSMA5, PSMA3, PSMA4, NR4A3, PIK3CA, PSMC3, PSMA2, PSMC1, PSME1, TAB3, TAB2, TAB1, CALM1, CALM2	<0.001	0.0213553
	PID_AVB3_OPN_PATHWAY	-1.79943	13	VAV3, MAP3K1, CHUK, ILK, PIK3R1, RHOA, NFKB1, RELA, MAPK8, PIK3CA, MAPK1, ITGAV, RAC1	0.00483092	0.0282714
	ST_P38_MAPK_PATHWAY	-1.80586	17	MAP2K3, MAP2K4, DUSP1, GADD45A, NFKB1, CREB3, DUSP10, MKNK1, MAPKAPK2, AKT1, MAPK1, TAB2, MAPKAPK5, TAB1, EIF4E, MAP3K7, MAP3K5	<0.001	0.0288676	Cell signaling
	BIOCARTA_RACCYCD_PATHWAY	-1.78859	15	RB1, CDKN1A, CHUK, PIK3R1, RHOA, NFKB1, RELA, PAK1, CDK6, PIK3CA, CCNE1, AKT1, MAPK1, IKBKG, RAC1	0.00221239	0.0291193
	BIOCARTA_TCR_PATHWAY	-1.78404	24	MAP2K4, MAP3K1, PRKCB, SHC1, CD3G, PIK3R1, CD3D, VAV1, PIK3CG, NFKB1, RELA, PPP3CA, ZAP70, MAPK8, PPP3CC, PIK3CA, TRA@, PLCG1, PTPN7, RAC1, CD247, CALM1, CALM2, MAPK3	0.00461894	0.0298089
	PID_IFNG_PATHWAY	-1.76083	14	CAMK2D, MAP3K1, PTGES2, PIK3R1, CRKL, RAP1B, SOCS1, RAP1A, PIK3CA, IFNG, RAPGEF1, AKT1, EP300, MAPK1	0.00239808	0.0333516	Cell signaling
	BIOCARTA_CDC42RAC_PATHWAY	-1.75239	12	CDC42, ACTR2, PAK1, ARPC2, PIK3CA, ARPC3, ARPC1B, ARPC1A, ARPC5, RAC1, PIK3R1, RHOA	0.00448431	0.0351966	Cell signaling
	GO_NUCLEOTIDE_BINDING_DOMAIN_LEUCINE_RICH_REPEAT_CONTAINING_RECEPTOR_SIGNALING_PATHWAY	-1.88775	8	RNF34, IRAK1, CHUK, TAB3, TAB2, NOD2, MAP3K7, RELA	<0.001	0.0360022
	GO_FC_RECEPTOR_SIGNALING_PATHWAY	-1.87162	58	ITK, ARPC1B, BRK1, UBE2D1, PPP3CA, FCGR3A, FCGRT, PSMD2, PSMD3, PSMD1, IKBKG, RAC1, BTRC, MAP3K7, NCK1, VAV3, MAP2K4, CHUK, FGR, PSMA5, PSMA3, PSMA4, PIK3CA, PSMA2, PSME1, ELMO2, CRK, PSMD12, PSMD11, PSMD14, SHC1, PIK3R1, PLA2G6, RELA, PSMB6, PSMB4, PAK1, MAPK8, PSMB3, PSMB1, ABL1, MAPK1, WASF2, LYN, MAP3K1, YES1, NFKB1, NR4A3, PSMC3, ARPC3, PSMC1, ABI1, TAB3, TAB2, TAB1, CD247, CALM1, CALM2	<0.001	0.0375129
	REACTOME_SIGNALING_BY_ILS	-1.74059	22	LYN, MAP2K4, IL1RN, MAP2K2, YES1, CHUK, PIK3R1, NOD2, IL1RAP, RELA, RBX1, CRKL, IRAK1, IL7, RAPGEF1, TAB3, MAPK1, TAB2, MAP3K8, BTRC, MAP3K7, PRKACB	<0.001	0.0378073	Cell signaling
	PID_BCR_5PATHWAY	-1.70983	22	LYN, MAP3K1, BCL2A1, CHUK, SHC1, PTEN, PIK3R1, POU2F2, NFKB1, RELA, PPP3CA, DOK1, MAPK8, PPP3CC, PIK3CA, SH3BP5, AKT1, MAPK1, CSK, IKBKG, RAC1, MAP3K7	0.00448431	0.0420764
	BIOCARTA_NTHI_PATHWAY	-1.70075	10	MAP2K3, SMAD3, CHUK, DUSP1, EP300, NR3C1, TNF, MAP3K7, NFKB1, RELA	0.00902935	0.0431516
	REACTOME_E2F_MEDIATED_REGULATION_OF_DNA_REPLICATION	-1.69607	16	RB1, PRIM2, PCNA, CDC6, CDC25A, PPP2CA, DHFR, PPP2CB, POLA1, ORC4, CDC45, ORC1, PPP2R1B, CCNE1, ORC3, ORC2	0.00652174	0.0439841	DNA damage / DNA repair
	REACTOME_NFKB_AND_MAP_KINASES_ACTIVATION_MEDIATED_BY_TLR4_SIGNALING_REPERTOIRE	-1.69302	20	MAP2K3, APP, MAP2K4, MAP2K2, CHUK, NOD2, RELA, DUSP6, DUSP7, MAPK8, PPP2R1B, IRAK1, MAPKAPK2, TAB3, MAPK1, RIPK1, TAB2, TAB1, MAP3K7, TLR3	<0.001	0.0448008	Cell signaling
	PID_NEPHRIN_NEPH1_PATHWAY	-1.68454	16	MAP2K4, JUN, BAD, ARRB2, PIK3R1, PRKCZ, CD2AP, TJP1, MAPK8, PARD6A, PIK3CA, AKT1, GRB2, PLCG1, RAC1, NCK1	<0.001	0.0464289
	BIOCARTA_FCER1_PATHWAY	-1.68504	15	LYN, MAP2K4, MAP3K1, PRKCB, SHC1, PIK3R1, VAV1, PIK3CG, PPP3CA, MAPK8, PPP3CC, PIK3CA, MAPK1, CALM1, CALM2	0.00894855	0.0465749
	BIOCARTA_NFKB_PATHWAY	-1.67513	12	MAP3K1, IRAK1, CHUK, TRADD, RIPK1, IKBKG, TAB1, TNFRSF1B, TNF, MAP3K7, NFKB1, RELA	0.0206897	0.0491677
	REACTOME_REGULATION_OF_SIGNALING_BY_CBL	-1.66163	8	LYN, YES1, PIK3CA, RAPGEF1, PIK3R1, CRK, VAV1, CRKL	0.020979	0.0524155
	REACTOME_COSTIMULATION_BY_THE_CD28_FAMILY	-1.65346	19	LYN, CD274, YES1, PPP2R5A, PIK3R1, CD3D, VAV1, PAK1, PIK3CA, PPP2R1B, AKT2, BTLA, CD28, AKT1, TNFRSF14, CSK, MAP3K8, RAC1, CD247	0.00456621	0.0550452	Cell signaling
	BIOCARTA_RELA_PATHWAY	-1.63271	9	CHUK, TRADD, EP300, RIPK1, IKBKG, TNFRSF1B, TNF, NFKB1, RELA	0.0208768	0.063436	Cell signaling
	REACTOME_TAK1_ACTIVATES_NFKB_BY_PHOSPHORYLATION_AND_ACTIVATION_OF_IKKS_COMPLEX	-1.61516	7	APP, IRAK1, CHUK, TAB3, NOD2, MAP3K7, RELA	0.0183908	0.0717111	Cell signaling
	REACTOME_TRAF6_MEDIATED_INDUCTION_OF_NFKB_AND_MAP_KINASES_UPON_TLR7_8_OR_9_ACTIVATION	-1.6108	18	MAP2K3, APP, MAP2K4, MAP3K1, MAP2K2, CHUK, NOD2, RELA, DUSP6, DUSP7, MAPK8, PPP2R1B, IRAK1, MAPKAPK2, TAB3, MAPK1, TAB2, MAP3K7	0.00765306	0.0737137
	BIOCARTA_STRESS_PATHWAY	-1.60459	11	MAP2K3, MAP2K4, MAPK8, MAP3K1, CHUK, TRADD, RIPK1, IKBKG, TNF, NFKB1, RELA	0.03125	0.0752152	Cell signaling
	KEGG_CHRONIC_MYELOID_LEUKEMIA	-1.60494	24	RB1, CDKN1A, MAP2K2, SMAD3, CHUK, BAD, SHC1, CDKN2A, TGFB3, PIK3R1, PIK3CG, NFKB1, RELA, CRKL, CDK6, PIK3CA, MECOM, ABL1, AKT1, MAPK1, E2F3, IKBKG, CRK, BCL2L1	<0.001	0.0761075
	BIOCARTA_PYK2_PATHWAY	-1.6009	13	MAP2K3, MAP2K4, MAP3K1, MAP2K2, PRKCB, SHC1, CRKL, PAK1, MAPK8, MAPK1, RAC1, CALM1, CALM2	0.00915332	0.0761956
	REACTOME_MYD88_MAL_CASCADE_INITIATED_ON_PLASMA_MEMBRANE	-1.5856	19	MAP2K3, APP, MAP2K4, MAP3K1, MAP2K2, CHUK, NOD2, RELA, DUSP6, DUSP7, TLR1, MAPK8, PPP2R1B, IRAK1, MAPKAPK2, TAB3, MAPK1, TAB2, MAP3K7	0.00911162	0.0817678
	PID_FCER1_PATHWAY	-1.58211	19	LYN, ITK, MAP2K4, MAP3K1, MAP2K2, CHUK, PRKCB, SHC1, DUSP1, SPHK1, PIK3R1, NFKB1, RELA, DOK1, MAPK8, PIK3CA, AKT1, MAPK1, IKBKG	0.0141176	0.0831963
	PID_TRAIL_PATHWAY	-1.56864	13	MAP2K4, MAP3K1, CHUK, TRADD, TNFRSF10A, PIK3R1, MAPK8, PIK3CA, CASP10, MAPK1, RIPK1, IKBKG, DAP3	0.017316	0.0868927
	REACTOME_CD28_CO_STIMULATION	-1.56885	11	LYN, PAK1, YES1, PIK3CA, AKT2, CD28, AKT1, MAP3K8, RAC1, PIK3R1, VAV1	0.0211268	0.0879207
	REACTOME_ACTIVATED_TLR4_SIGNALLING	-1.56932	24	MAP2K3, APP, MAP2K4, MAP3K1, MAP2K2, CHUK, NOD2, ECSIT, RELA, DUSP6, DUSP7, TLR1, MAPK8, TBK1, PPP2R1B, IRAK1, MAPKAPK2, TAB3, MAPK1, RIPK1, TAB2, TAB1, MAP3K7, TLR3	0.00503778	0.088354
	BIOCARTA_CD40_PATHWAY	-1.56124	7	MAP3K1, CHUK, DUSP1, IKBKG, IKBKAP, NFKB1, RELA	0.0334076	0.0909994
	PID_MET_PATHWAY	-1.55394	32	SHC1, PTPRJ, PIK3R1, CRKL, RAP1B, RPTOR, PAK1, MAPK8, DEPTOR, RAP1A, PARD6A, AKT2, AKT1, MAPK1, RAC1, EIF4E, NCK1, PTPN1, EGR1, MAP2K4, MAP3K1, MAP2K2, BAD, RHOA, PIK3CA, APC, SNAI1, NUMB, RAPGEF1, CTNNB1, CRK, ARF6	0.00507614	0.0938623
	BIOCARTA_RAS_PATHWAY	-1.55217	13	RALA, CHUK, BAD, PIK3R1, RHOA, PIK3CG, NFKB1, RELA, PIK3CA, AKT1, RAC1, RALGDS, BCL2L1	0.0321839	0.0945778	Cell signaling
	BIOCARTA_TNFR2_PATHWAY	-1.55113	9	MAP3K1, CHUK, DUSP1, RIPK1, IKBKG, IKBKAP, TNFRSF1B, NFKB1, RELA	0.0286396	0.0946792	Cell signaling
	REACTOME_GENERATION_OF_SECOND_MESSENGER_MOLECULES	-1.54253	7	VASP, ITK, ZAP70, PAK1, CD247, CD3D, NCK1	0.037694	0.0983354
Signaling/cell cycle
	REACTOME_P53_DEPENDENT_G1_DNA_DAMAGE_RESPONSE	-2.0341	33	CDKN1A, PSMD12, PSMD11, PSMD14, PSMA7, PSMD8, PSMB6, PSMD9, PSMB7, PSMB4, PSMD7, PSMD5, PSMB3, PSMD2, PSMB1, PSMD3, PSMD1, RFWD2P1, PSMA5, PSMA6, PSMC5, PSMA3, PSMC6, PSMA4, PSMA1, PSMC3, PSMA2, CCNE1, PSMC1, PSMC2, PSME1, PSME2, ATM	<0.001	0.0109318	DNA damage / DNA repair
	REACTOME_ER_PHAGOSOME_PATHWAY	-2.02839	35	PSMD12, PSMD11, PSMD14, PSMA7, PSMD8, PSMB6, PSMD9, PSMB7, SEC61A1, PSMB4, PSMD7, PSMD5, PSMB3, PSMD2, SEC61G, PSMB1, PSMD3, PSMD1, SEC61B, TAP1, HLA-G, PSMA5, PSMA6, PSMC5, PSMA3, PSMC6, PSMA4, PSMA1, PSMC3, PSMA2, PSMC1, PSMC2, PSME1, PSME2, CALR	<0.001	0.0111595
	REACTOME_M_G1_TRANSITION	-1.96955	45	PRIM2, PSMD12, PSMD11, MCM7, PSMD14, GMNN, PSMA7, PSMD8, PSMB6, PSMD9, PSMB7, ORC4, PSMB4, ORC6, CDC45, PSMD7, ORC1, PSMD5, PSMB3, ORC3, PSMD2, PSMB1, PSMD3, ORC2, PSMD1, E2F3, RPA1, CDC7, CDC6, PSMA5, PSMA6, POLA1, PSMC5, PSMA3, PSMC6, PSMA4, PSMA1, PSMC3, PSMA2, PSMC1, RPA3, PSMC2, MCM3, PSME1, PSME2	<0.001	0.0121455
	GO_PROTEASOME_COMPLEX	-2.17593	41	USP14, PSMD12, UBXN1, PSMD11, UBE3C, PSMD14, ZFAND2A, SEL1L, UBE3A, PSMD8, BAG6, DNAJB2, PSMB6, PSMB7, PSMB4, PSMD7, PSMB3, PSMD2, PSMB1, PSMD3, PSMD1, UBQLN4, GET4, WFS1, SHFM1, ADRM1, TXNL1, RAD23B, UCHL5, PSMA5, PSMA3, PSMC6, PSMA4, PSMC3, PSMA2, PSMC1, PSMC2, KIAA0368, PSME1, PSME2, PSMG2	<0.001	0.0122193
	REACTOME_CROSS_PRESENTATION_OF_SOLUBLE_EXOGENOUS_ANTIGENS_ENDOSOMES	-1.97908	29	PSMD12, PSMD11, PSMD14, PSMA7, PSMD8, PSMB6, PSMD9, PSMB7, PSMB4, PSMD7, PSMD5, PSMB3, PSMD2, PSMB1, PSMD3, PSMD1, PSMA5, PSMA6, PSMC5, PSMA3, PSMC6, PSMA4, PSMA1, PSMC3, PSMA2, PSMC1, PSMC2, PSME1, PSME2	<0.001	0.0122414
	REACTOME_ANTIGEN_PROCESSING_UBIQUITINATION_PROTEASOME_DEGRADATION	-1.9828	63	LRR1, UBE2D1, KEAP1, UBE3A, UBE2L3, UBE2Q1, UBE2Q2, PSMD2, PSMD3, PSMD1, FBXO6, SKP2, BTRC, WSB1, FBXW7, UBE2E3, UBE2E1, RBX1, PJA1, PSMA5, RNF123, PSMA3, PSMA4, CDC34, PSMA2, PSME1, UBE2V2, RBCK1, PSMD12, PSMD11, RNF34, TCEB1P3, PSMD14, CUL2, RNF6, RNF4, RCHY1, FBXO44, ANAPC10, ANAPC11, PSMB6, PSMB4, SOCS1, HECTD3, RNF138, PSMB3, PSMB1, UBE2H, RNF25, UBE2G1, UBE2G2, KLHL9, PSMC3, PSMC1, CDC16, U…	<0.001	0.0125695
	REACTOME_P53_INDEPENDENT_G1_S_DNA_DAMAGE_CHECKPOINT	-2.00095	31	PSMD12, PSMD11, PSMD14, PSMA7, PSMD8, PSMB6, PSMD9, PSMB7, PSMB4, PSMD7, PSMD5, PSMB3, PSMD2, PSMB1, PSMD3, PSMD1, CDC25A, PSMA5, PSMA6, PSMC5, PSMA3, PSMC6, PSMA4, PSMA1, PSMC3, PSMA2, PSMC1, PSMC2, PSME1, PSME2, ATM	<0.001	0.012656	DNA damage / DNA repair
	BIOCARTA_G1_PATHWAY	-1.95524	12	DHFR, RB1, CDKN1A, CDK6, SMAD3, CDKN2A, CCNE1, TGFB3, ABL1, SKP2, CDC25A, ATR	<0.001	0.0129664
	REACTOME_ASSEMBLY_OF_THE_PRE_REPLICATIVE_COMPLEX	-1.95758	39	PSMD12, PSMD11, MCM7, PSMD14, GMNN, PSMA7, PSMD8, PSMB6, PSMD9, PSMB7, ORC4, PSMB4, ORC6, PSMD7, ORC1, PSMD5, PSMB3, ORC3, PSMD2, PSMB1, PSMD3, ORC2, PSMD1, E2F3, CDC6, PSMA5, PSMA6, PSMC5, PSMA3, PSMC6, PSMA4, PSMA1, PSMC3, PSMA2, PSMC1, PSMC2, MCM3, PSME1, PSME2	<0.001	0.0130365
	REACTOME_ANTIGEN_PROCESSING_CROSS_PRESENTATION	-1.98641	37	PSMD12, PSMD11, PSMD14, PSMA7, CTSS, PSMD8, PSMB6, PSMD9, PSMB7, SEC61A1, PSMB4, PSMD7, PSMD5, PSMB3, PSMD2, SEC61G, PSMB1, PSMD3, PSMD1, ITGAV, SEC61B, TAP1, HLA-G, PSMA5, PSMA6, PSMC5, PSMA3, PSMC6, PSMA4, PSMA1, PSMC3, PSMA2, PSMC1, PSMC2, PSME1, PSME2, CALR	<0.001	0.0130489
	REACTOME_CDT1_ASSOCIATION_WITH_THE_CDC6_ORC_ORIGIN_COMPLEX	-2.21826	36	PSMD12, PSMD11, PSMD14, GMNN, PSMA7, PSMD8, PSMB6, PSMD9, PSMB7, ORC4, PSMB4, ORC6, PSMD7, ORC1, PSMD5, PSMB3, ORC3, PSMD2, PSMB1, PSMD3, ORC2, PSMD1, CDC6, PSMA5, PSMA6, PSMC5, PSMA3, PSMC6, PSMA4, PSMA1, PSMC3, PSMA2, PSMC1, PSMC2, PSME1, PSME2	<0.001	0.0130865
	REACTOME_CLASS_I_MHC_MEDIATED_ANTIGEN_PROCESSING_PRESENTATION	-2.00645	84	UBE3C, LRR1, UBE2D1, KEAP1, UBE3A, CTSS, UBE2L3, SEC61A1, PSMD7, UBE2Q1, UBE2Q2, PSMD2, SEC61G, PSMD3, PSMD1, FBXO6, ITGAV, SEC61B, SKP2, BTRC, WSB1, ANAPC7, FBXW7, UBE2E3, UBE2E1, HLA-G, RBX1, PJA1, PSMA5, RNF123, PSMA3, PSMA4, CDC34, UBE2R2, PSMA2, PSME1, UBE2V2, PSME2, RBCK1, PSMD12, SEC23A, PSMD11, RNF34, TCEB1P3, CUL5, PSMD14, SAR1B, CUL2, RNF6, RNF4, RCHY1, FBXO44, ANAPC10, ANAPC11, PSMB6, …	<0.001	0.0131286
	REACTOME_AUTODEGRADATION_OF_CDH1_BY_CDH1_APC_C	-1.99231	35	PSMD12, PSMD11, PSMD14, UBE2D1, PSMA7, ANAPC10, ANAPC11, PSMD8, PSMB6, PSMD9, PSMB7, PSMB4, PSMD7, PSMD5, PSMB3, PSMD2, PSMB1, PSMD3, PSMD1, ANAPC7, UBE2E1, PSMA5, PSMA6, PSMC5, PSMA3, PSMC6, PSMA4, PSMA1, PSMC3, PSMA2, PSMC1, PSMC2, CDC16, PSME1, PSME2	<0.001	0.0134628
	REACTOME_SCF_BETA_TRCP_MEDIATED_DEGRADATION_OF_EMI1	-1.94494	31	PSMD12, PSMD11, PSMD14, CUL1, PSMA7, PSMD8, PSMB6, PSMD9, PSMB7, PSMB4, PSMD7, PSMD5, PSMB3, PSMD2, PSMB1, PSMD3, PSMD1, BTRC, PSMA5, PSMA6, PSMC5, PSMA3, PSMC6, PSMA4, PSMA1, PSMC3, PSMA2, PSMC1, PSMC2, PSME1, PSME2	<0.001	0.0134919
	REACTOME_CDK_MEDIATED_PHOSPHORYLATION_AND_REMOVAL_OF_CDC6	-1.93501	30	PSMD12, PSMD11, PSMD14, PSMA7, PSMD8, PSMB6, PSMD9, PSMB7, PSMB4, PSMD7, PSMD5, PSMB3, PSMD2, PSMB1, PSMD3, PSMD1, CDC6, PSMA5, PSMA6, PSMC5, PSMA3, PSMC6, PSMA4, PSMA1, PSMC3, PSMA2, PSMC1, PSMC2, PSME1, PSME2	<0.001	0.0142872
	REACTOME_REGULATION_OF_ORNITHINE_DECARBOXYLASE_ODC	-2.0601	32	PSMD12, PSMD11, PSMD14, ODC1, PSMA7, OAZ2, PSMD8, PSMB6, PSMD9, PSMB7, PSMB4, PSMD7, PSMD5, PSMB3, PSMD2, PSMB1, PSMD3, PSMD1, AZIN1, PSMA5, PSMA6, PSMC5, PSMA3, PSMC6, PSMA4, PSMA1, PSMC3, PSMA2, PSMC1, PSMC2, PSME1, PSME2	<0.001	0.0147557
	REACTOME_REGULATION_OF_APOPTOSIS	-1.92264	33	PSMD12, PSMD11, PSMD14, MAGED1, PSMA7, PSMD8, PSMB6, PSMD9, PSMB7, PSMB4, PSMD7, PSMD5, PSMB3, CASP3, PSMD2, PSMB1, PSMD3, PSMD1, DAPK2, PSMA5, PSMA6, ARHGAP10, PSMC5, PSMA3, PSMC6, PSMA4, PSMA1, PSMC3, PSMA2, PSMC1, PSMC2, PSME1, PSME2	<0.001	0.015005	DNA damage / DNA repair
	REACTOME_ACTIVATION_OF_NF_KAPPAB_IN_B_CELLS	-1.92271	38	PSMD12, PSMD11, PSMD14, CUL1, BCL10, PSMA7, RELA, PSMD8, PSMB6, PSMD9, PSMB7, PSMB4, PSMD7, PSMD5, PSMB3, PSMD2, PSMB1, PSMD3, PSMD1, IKBKG, BTRC, MAP3K7, CHUK, PRKCB, PSMA5, PSMA6, PSMC5, PSMA3, PSMC6, PSMA4, PSMA1, PSMC3, PSMA2, PSMC1, PSMC2, PSME1, REL, PSME2	<0.001	0.0154184
	REACTOME_HIV_INFECTION	-1.88712	79	FEN1, NUP107, CCNH, GTF2B, PPIAP8, PSMD8, PSMD7, XPO1, LOC128192, PSMD2, PSMD3, AP1S2, AP1S1, PSMD1, RAC1, BTRC, AP2M1, TBP, NCBP1, NCBP2, GTF2F2, RBX1, PSMA5, PSMA3, PSMA4, PSMA2, PSME1, PSME2, DOCK2, VPS28, NUP205, PSMD12, GTF2A2, TSG101, PSMD11, TCEB1P3, CUL5, PSMD14, RNMT, TAF9, CXCR4, GTF2E1, PSMB6, PSMB7, PSMB4, POLR2B, PSMB3, POLR2C, POLR2D, PSMB1, AP2S1, TCEB3, POLR2F, ATP6V1H, POLR2G, PO…	<0.001	0.0172149
	BIOCARTA_PROTEASOME_PATHWAY	-1.89276	22	PSMD12, PSMD11, RPN2, PSMD14, RPN1, UBE3A, PSMA7, PSMD8, PSMB6, PSMA5, PSMA6, PSMB7, PSMB4, PSMA3, PSMC6, PSMA4, PSMA1, PSMC3, PSMA2, PSMB3, PSMC2, PSMB1	<0.001	0.017474
	KEGG_PROTEASOME	-2.09136	30	PSMD12, PSMD11, PSMD14, POMP, PSMA7, PSMD8, PSMB6, PSMB7, PSMB4, PSMD7, PSMB3, PSMD2, PSMB1, PSMD3, PSMD1, SHFM1, PSMA5, PSMA6, PSMC5, PSMA3, PSMC6, PSMA4, PSMA1, PSMC3, IFNG, PSMA2, PSMC1, PSMC2, PSME1, PSME2	<0.001	0.0180082
	REACTOME_AUTODEGRADATION_OF_THE_E3_UBIQUITIN_LIGASE_COP1	-2.06084	31	PSMD12, PSMD11, PSMD14, PSMA7, PSMD8, PSMB6, PSMD9, PSMB7, PSMB4, PSMD7, PSMD5, PSMB3, PSMD2, PSMB1, PSMD3, PSMD1, RFWD2P1, PSMA5, PSMA6, PSMC5, PSMA3, PSMC6, PSMA4, PSMA1, PSMC3, PSMA2, PSMC1, PSMC2, PSME1, PSME2, ATM	<0.001	0.0184447
	BIOCARTA_NKCELLS_PATHWAY	-1.87372	11	ITGB1, PAK1, PIK3CA, KLRC2, KLRC3, KLRC4, KLRD1, RAC1, PIK3R1, KLRC1, VAV1	<0.001	0.018486
	REACTOME_SIGNALING_BY_WNT	-1.89518	39	PSMD12, PSMD11, PSMD14, CUL1, PSMA7, PPP2CA, PSMD8, PSMB6, PSMD9, PPP2CB, PSMB7, PSMB4, PSMD7, FRAT2, PPP2R1B, PSMD5, PSMB3, PSMD2, PSMB1, PSMD3, PSMD1, BTRC, CSNK1A1, PPP2R5A, PSMA5, PSMA6, PSMC5, PSMA3, PSMC6, PSMA4, PSMA1, PSMC3, APC, PSMA2, PSMC1, PSMC2, PSME1, PSME2, CTNNB1	<0.001	0.0185272	Cell signaling
	REACTOME_CELL_CYCLE_CHECKPOINTS	-1.89619	50	CDKN1A, MCM7, UBE2D1, PSMD8, PSMD7, PSMD2, PSMD3, PSMD1, ANAPC7, RFC2, UBE2E1, HUS1, CDC25A, PSMA5, PSMA3, PSMA4, PSMA2, CCNE1, MCM3, PSME1, PSME2, MAD1L1, PSMD12, PSMD11, PSMD14, ANAPC10, ANAPC11, PSMB6, PSMB7, ORC4, PSMB4, CDC45, ORC1, PSMB3, ORC3, PSMB1, ORC2, ATRIP, RFWD2P1, CDC7, CDC6, WEE1, PSMC6, PSMC3, PSMC1, RPA3, PSMC2, CDC16, ATM, ATR	<0.001	0.018815
	REACTOME_APOPTOTIC_CLEAVAGE_OF_CELLULAR_PROTEINS	-1.85799	10	BCAP31, OCLN, CASP7, MST4, FNTA, APC, CASP3, LMNA, CTNNB1, LMNB1	<0.001	0.0210593
	REACTOME_VIF_MEDIATED_DEGRADATION_OF_APOBEC3G	-2.11952	32	PSMD12, PSMD11, TCEB1P3, CUL5, PSMD14, PSMA7, PSMD8, PSMB6, PSMD9, PSMB7, PSMB4, PSMD7, PSMD5, PSMB3, PSMD2, PSMB1, PSMD3, PSMD1, RBX1, PSMA5, PSMA6, PSMC5, PSMA3, PSMC6, PSMA4, PSMA1, PSMC3, PSMA2, PSMC1, PSMC2, PSME1, PSME2	<0.001	0.0221191
	REACTOME_ORC1_REMOVAL_FROM_CHROMATIN	-1.84805	39	RB1, CDKN1A, PSMD12, PSMD11, MCM7, PSMD14, PSMA7, PSMD8, PSMB6, PSMD9, PSMB7, ORC4, PSMB4, ORC6, PSMD7, ORC1, PSMD5, PSMB3, ORC3, PSMD2, PSMB1, PSMD3, ORC2, PSMD1, CDC6, PSMA5, PSMA6, PSMC5, PSMA3, PSMC6, PSMA4, PSMA1, PSMC3, PSMA2, PSMC1, PSMC2, MCM3, PSME1, PSME2	<0.001	0.022217
	REACTOME_G1_S_TRANSITION	-1.84313	57	RB1, CDKN1A, MCM7, CCNH, PSMD8, PSMD9, PSMD7, PPP2R1B, PSMD5, PSMD2, PSMD3, PSMD1, SKP2, CDC25A, PSMA5, PSMA6, PSMA3, PSMA4, PSMA1, PSMA2, CCNE1, MCM3, PSME1, PSME2, PRIM2, PSMD12, PSMD11, PCNA, PSMD14, CUL1, PSMA7, PPP2CA, PSMB6, PPP2CB, PSMB7, ORC4, PSMB4, ORC6, CDC45, ORC1, PSMB3, ORC3, PSMB1, ORC2, RPA1, CDC7, CDC6, DHFR, POLA1, PSMC5, CDK7, WEE1, PSMC6, PSMC3, PSMC1, RPA3, PSMC2	<0.001	0.0222612
	REACTOME_ADAPTIVE_IMMUNE_SYSTEM	-1.84385	140	CD81, LRR1, UBE2D1, KEAP1, UBE3A, UBE2L3, ICAM1, PPP2R1B, KIF5B, PSMD2, PSMD3, AP1S2, AKT1, PSMD1, FBXO6, MAP3K8, SKP2, BTRC, MAP3K7, PRKACB, WSB1, ANAPC7, PRKCB, FBXW7, UBE2E3, UBE2E1, RBX1, RNF123, CDC34, PSME1, UBE2V2, CD226, RBCK1, CD274, PSMD12, PSMD11, PSMD14, SHC1, CUL2, ITPR2, PIK3R1, FBXO44, ANAPC10, ANAPC11, RAP1B, SOCS1, RAP1A, BTLA, TNFRSF14, KLRC1, RAP1GAP2, VASP, LYN, UBE2H, VCAM1, …	<0.001	0.0226189	Cell signaling
	REACTOME_APC_C_CDC20_MEDIATED_DEGRADATION_OF_MITOTIC_PROTEINS	-1.83614	36	PSMD12, PSMD11, PSMD14, UBE2D1, PSMA7, ANAPC10, ANAPC11, PSMD8, PSMB6, PSMD9, PSMB7, PSMB4, PSMD7, PTTG1, PSMD5, PSMB3, PSMD2, PSMB1, PSMD3, PSMD1, ANAPC7, UBE2E1, PSMA5, PSMA6, PSMC5, PSMA3, PSMC6, PSMA4, PSMA1, PSMC3, PSMA2, PSMC1, PSMC2, CDC16, PSME1, PSME2	<0.001	0.0236763
	REACTOME_CYCLIN_E_ASSOCIATED_EVENTS_DURING_G1_S_TRANSITION_	-1.83164	21	RB1, CDKN1A, PSMD12, PSMD11, PSMD14, CCNH, PSMB6, PSMA5, PSMA3, CDK7, WEE1, PSMC3, PSMA2, PSMB3, CCNE1, PSMD2, PSMB1, PSMD3, PSME1, PSMD1, SKP2	<0.001	0.0241593
	BIOCARTA_FAS_PATHWAY	-1.82641	13	RB1, MAP2K4, MAP3K1, FASLG, LMNB2, LMNB1, PAK1, MAPK8, CASP7, CASP10, CASP3, LMNA, MAP3K7	<0.001	0.0250796	Cell signaling
	GO_PROTEASOME_ACCESSORY_COMPLEX	-1.96699	18	PSMD12, PSMD11, PSMD14, SHFM1, PSMD8, PSMD9, PSMC5, PSMC6, PSMD7, PSMC3, PSMD5, PSMC1, PSMD2, PSMC2, PSMD3, PSME1, PSME2, PSMD1	<0.001	0.0275583
	GO_T_CELL_RECEPTOR_SIGNALING_PATHWAY	-1.98042	60	ITK, PTEN, UBE2D1, CD3G, PTPRJ, CD3D, PSMD8, PSMD7, PSMD2, PSMD3, PDE4B, PSMD1, IKBKG, BTRC, MAP3K7, NCK1, BTN3A1, CHUK, PDE4D, LIME1, PSMA5, ZAP70, PSMA3, PSMA4, PIK3CA, IFNG, PSMA2, PSME1, PSME2, RBCK1, SKAP1, HLA-DQB1, RNF31, STOML2, PSMD12, PSMD11, PSMD14, BCL10, PSEN1, PIK3R1, RELA, PSMB6, PSMB7, PSMB4, PAK1, PSMB3, PSMB1, MAPK1, CSK, PLCG1, HLA-DRB4, NFKB1, PSMC6, PSMC3, PSMC1, PSMC2, UBE2N…	<0.001	0.0279459	Cell signaling
	GO_PROTEASOMAL_PROTEIN_CATABOLIC_PROCESS	-1.96862	90	UFD1L, GSK3A, UBXN1, CCNF, UBE2D1, KEAP1, TNFAIP1, KAT5, PTTG1, PSMD2, PSMD3, ENC1, PSMD1, FBXO6, SKP2, BTRC, UBXN4, FBXO9, FBXW5, ANAPC7, FBXW7, UBE2E1, RAD23B, SIRT1, SIRT2, TOPORS, RBX1, PSMA5, PSMA3, PSMA4, CDC34, PSMA2, KCTD10, DDIT3, KIAA0368, PSME1, SPOPL, RBCK1, RNF121, PSMD12, PSMD11, RNF34, ANAPC16, PSMD14, SEL1L, DERL1, DERL2, FBXO45, RNF6, RNF7, RNF4, ANAPC10, FBXL22, ANAPC11, ARNTL, …	<0.001	0.028157
	REACTOME_MITOTIC_G1_G1_S_PHASES	-1.79755	69	RB1, LIN54, CDKN1A, MCM7, CCNH, PPP2R2A, PSMD8, PSMD9, CCND3, CCND2, PSMD7, CCND1, PPP2R1B, PSMD5, PSMD2, PSMD3, PSMD1, SKP2, CDC25A, RBL2, PSMA5, PSMA6, PSMA3, PSMA4, RBL1, PSMA1, PSMA2, CCNE1, MCM3, PSME1, PSME2, PRIM2, PSMD12, PSMD11, PCNA, PSMD14, CUL1, PSMA7, PPP2CA, PSMB6, PPP2CB, PSMB7, ORC4, PSMB4, ORC6, CDC45, ORC1, PSMB3, ORC3, PSMB1, ORC2, E2F3, E2F4, CDKN2D, CDKN2A, RPA1, CDC7, CDC6, …	<0.001	0.0284058
	REACTOME_APC_C_CDH1_MEDIATED_DEGRADATION_OF_CDC20_AND_OTHER_APC_C_CDH1_TARGETED_PROTEINS_IN_LATE_MITOSIS_EARLY_G1	-1.80264	37	PSMD12, PSMD11, PSMD14, UBE2D1, PSMA7, ANAPC10, ANAPC11, PSMD8, PSMB6, PSMD9, PSMB7, PSMB4, PSMD7, PTTG1, PSMD5, PSMB3, PSMD2, PSMB1, PSMD3, PSMD1, SKP2, ANAPC7, UBE2E1, PSMA5, PSMA6, PSMC5, PSMA3, PSMC6, PSMA4, PSMA1, PSMC3, PSMA2, PSMC1, PSMC2, CDC16, PSME1, PSME2	<0.001	0.0293027
	REACTOME_SCFSKP2_MEDIATED_DEGRADATION_OF_P27_P21	-1.80078	33	CDKN1A, PSMD12, PSMD11, PSMD14, CUL1, PSMA7, PSMD8, PSMB6, PSMD9, PSMB7, PSMB4, PSMD7, PSMD5, PSMB3, PSMD2, PSMB1, PSMD3, PSMD1, SKP2, PSMA5, PSMA6, PSMC5, PSMA3, PSMC6, PSMA4, PSMA1, PSMC3, PSMA2, CCNE1, PSMC1, PSMC2, PSME1, PSME2	<0.001	0.0293116
	GO_MHC_PROTEIN_COMPLEX_BINDING	-1.93414	5	KLRC2, CD81, KLRD1, KLRC1, ATP1B1	0.00212766	0.0307471
	REACTOME_DESTABILIZATION_OF_MRNA_BY_AUF1_HNRNP_D0	-1.76229	29	PSMD12, PSMD11, PSMD14, PSMA7, PSMD8, PSMB6, PSMD9, PSMB7, PSMB4, PSMD7, PSMD5, PSMB3, PSMD2, PSMB1, PSMD3, PSMD1, PSMA5, PSMA6, PSMC5, PSMA3, PSMC6, PSMA4, PSMA1, PSMC3, PSMA2, PSMC1, PSMC2, PSME1, PSME2	0.00242718	0.0332946
	BIOCARTA_TNFR1_PATHWAY	-1.75509	13	RB1, MAP2K4, MAP3K1, TRADD, TNF, LMNB2, LMNB1, PAK1, MAPK8, CASP3, LMNA, RIPK1, MAP3K7	0.00231481	0.0348138	Cell signaling
	REACTOME_DOWNSTREAM_SIGNALING_EVENTS_OF_B_CELL_RECEPTOR_BCR	-1.74858	48	CDKN1A, PSMD12, GSK3A, PHLPP1, PSMD11, PSMD14, CUL1, PTEN, BCL10, FOXO3, PSMA7, RELA, PSMD8, PSMB6, PSMD9, PSMB7, PSMB4, PSMD7, PSMD5, PSMB3, AKT2, PSMD2, PSMB1, PSMD3, AKT1, PSMD1, IKBKG, BTRC, MAP3K7, CHUK, BAD, PRKCB, PSMA5, PSMA6, PSMC5, PSMA3, CREB1, PSMC6, PSMA4, PSMA1, PSMC3, PSMA2, PSMC1, PSMC2, RPS6KB2, PSME1, REL, PSME2	<0.001	0.0361258
	GO_REGULATION_OF_TRANSCRIPTION_INVOLVED_IN_G1_S_TRANSITION_OF_MITOTIC_CELL_CYCLE	-1.90031	12	DHFR, RB1, KLF11, POLA1, CDC45, PCNA, ORC1, CCNE1, CDC6, E2F4, BACH1, HINFP	<0.001	0.0363105
	GO_NIK_NF_KAPPAB_SIGNALING	-1.873	42	PSMD12, PSMD11, PSMD14, CUL1, PSMA7, RELB, PSMD8, PSMB6, PSMD9, PSMB7, PSMB4, PSMD7, IRAK1, PSMD5, PSMB3, PSMD2, PSMB1, PSMD3, PSMD1, BTRC, MAP3K7, CARD10, CHUK, TNFRSF10A, NFKB1, PSMA5, PSMA6, PSMC5, PSMA3, PSMC6, PSMA4, PSMA1, TRAF4, PSMC3, PSMA2, PSMC1, PSMC2, PSME1, REL, PSME2, BIRC2, TLR3	<0.001	0.0377084
	REACTOME_REGULATION_OF_MRNA_STABILITY_BY_PROTEINS_THAT_BIND_AU_RICH_ELEMENTS	-1.72914	35	PSMD12, PSMD11, PSMD14, PSMD8, PSMB6, PSMB7, ZFP36, PSMB4, EXOSC5, PSMD7, XPO1, PSMB3, EXOSC9, PSMD2, EXOSC8, PSMB1, PSMD3, AKT1, PSMD1, EXOSC3, EXOSC2, TNFSF13, MAPK14, PSMA5, PSMA3, PSMC6, PSMA4, PSMC3, PSMA2, PSMC1, PSMC2, MAPKAPK2, PSME1, PSME2, DCP2	<0.001	0.0400818
	REACTOME_METABOLISM_OF_RNA	-1.70974	115	EIF4A2, EIF4A1, NUP107, RPL32, EIF4A3, PHAX, PPP2R2A, RPL6, EDC3, PSMD8, PSMD9, RPS17, ZFP36, PSMD7, PSMD5, SNRPD1, PSMD2, PSMD3, MAGOH, AKT1, PSMD1, SNRPD3, RPS9, RPL21, RPL23, RPS6, RPL22, WDR77, CLNS1A, MAPKAPK2, SNRPG, PSME1, RPL24, PSME2, GEMIN5, RPL27, GEMIN6, SNRPE, SNRPF, GEMIN7, SNRPB, DDX6, NUP205, PSMD12, PSMD11, RBM8A, PSMD14, GSPT2, SMN1, TNFSF13, LSM1, NUP153, CNOT10, LSM5, LSM4, LS…	<0.001	0.0416639
	REACTOME_SIGNALING_BY_THE_B_CELL_RECEPTOR_BCR	-1.72288	58	CDKN1A, GSK3A, PTEN, PSMD8, PSMD9, PSMD7, PSMD5, AKT2, PSMD2, PSMD3, AKT1, PSMD1, IKBKG, BTRC, MAP3K7, NCK1, CHUK, PRKCB, VAV1, PSMA5, PSMA6, PSMA3, CREB1, PSMA4, PSMA1, PSMA2, PSME1, PSME2, PSMD12, PHLPP1, PSMD11, PSMD14, SHC1, CUL1, ITPR2, BCL10, PIK3R1, FOXO3, PSMA7, RELA, PSMB6, PSMB7, PSMB4, PSMB3, PSMB1, PLCG1, LYN, BAD, PSMC5, PSMC6, PSMC3, PSMC1, PSMC2, RPS6KB2, REL, GRB2, CALM1, CALM2	0.00251256	0.0418887	Cell signaling
	REACTOME_APOPTOSIS	-1.70662	65	TRADD, HMGB2, FASLG, HMGB1, TNF, LMNB1, PSMD8, PSMD9, CASP7, PSMD7, FNTA, PSMD5, CASP10, CASP3, PSMD2, PSMD3, AKT1, PSMD1, MST4, DAPK2, DYNLL1, DYNLL2, TNFRSF1A, PSMA5, PSMA6, ARHGAP10, PSMA3, PSMA4, PSMA1, PSMA2, PSME1, PSME2, BIRC2, PSMD12, PSMD11, PSMD14, MAGED1, PSMA7, PSMB6, PSMB7, PSMB4, MAPK8, PSMB3, LMNA, PSMB1, PMAIP1, RIPK1, BAK1, FADD, BCAP31, BAD, GZMB, TJP1, PSMC5, OCLN, PSMC6, STK24…	<0.001	0.0418896
	REACTOME_HOST_INTERACTIONS_OF_HIV_FACTORS	-1.71975	46	NUP205, PSMD12, PSMD11, NUP107, TCEB1P3, CUL5, PSMD14, PPIAP8, PSMD8, PSMB6, PSMB7, PSMB4, PSMD7, XPO1, LOC128192, PSMB3, PSMD2, PSMB1, PSMD3, AP2S1, AP1S2, AP1S1, PSMD1, ATP6V1H, RAC1, BTRC, RAE1, AP2M1, AP1M1, NUP153, RBX1, PSMA5, PSMA3, PSMC6, PSMA4, PSMC3, PSMA2, PSMC1, PSMC2, PSME1, CD28, PSME2, NUP35, CD247, DOCK2, NUPL1	0.0025641	0.0421279
	REACTOME_TCR_SIGNALING	-1.70419	16	VASP, ITK, CHUK, PTEN, PIK3R1, CD3D, RELA, ZAP70, PAK1, PIK3CA, TAB2, CSK, IKBKG, CD247, MAP3K7, NCK1	0.00508906	0.0423347	Cell signaling
	KEGG_CELL_CYCLE	-1.69791	41	CDKN1C, RB1, CDKN1A, PCNA, CCNH, ANAPC10, ANAPC11, CDC14B, ORC4, CCND3, PTTG1, ORC3, RAD21, ORC2, ABL1, EP300, E2F3, E2F4, SKP2, YWHAG, YWHAH, CDKN2D, SMAD3, ANAPC7, GADD45B, CDKN2A, GADD45A, TGFB3, CDC6, SMC1A, CDC25A, RBX1, CDK7, WEE1, STAG1, RBL1, CDK6, CCNE1, CDC16, ATM, ATR	0.00263852	0.0437949
	BIOCARTA_CELLCYCLE_PATHWAY	-1.69275	11	RB1, CDKN2D, CCND3, CDKN1A, CDK7, RBL1, CDK6, CDKN2A, CCNH, CCNE1, CDC25A	0.00956938	0.0444845
	REACTOME_S_PHASE	-1.67035	56	RB1, FEN1, CDKN1A, MCM7, CCNH, PSMD8, PSMD9, PSMD7, CCND1, PSMD5, PSMD2, PSMD3, PSMD1, SKP2, RFC2, CDC25A, PSMA5, PSMA6, PSMA3, PSMA4, PSMA1, PSMA2, CCNE1, MCM3, PSME1, PSME2, PRIM2, PSMD12, PSMD11, PCNA, PSMD14, CUL1, PSMA7, PSMB6, PSMB7, ORC4, PSMB4, ORC6, CDC45, ORC1, PSMB3, POLD1, ORC3, PSMB1, ORC2, RPA1, CDC6, POLA1, PSMC5, CDK7, WEE1, PSMC6, PSMC3, PSMC1, RPA3, PSMC2	0.00544959	0.0500168
	GO_SCF_DEPENDENT_PROTEASOMAL_UBIQUITIN_DEPENDENT_PROTEIN_CATABOLIC_PROCESS	-1.82016	10	FBXW5, FBXW7, CCNF, FBXO6, FBXL2, RNF7, BTRC, FBXO9, RBX1, FBXO31	0.00225225	0.0512731
	REACTOME_SYNTHESIS_OF_DNA	-1.65958	48	RB1, PRIM2, FEN1, CDKN1A, PSMD12, PSMD11, PCNA, MCM7, PSMD14, PSMA7, PSMD8, PSMB6, PSMD9, PSMB7, ORC4, PSMB4, ORC6, CDC45, PSMD7, ORC1, PSMD5, PSMB3, POLD1, ORC3, PSMD2, PSMB1, PSMD3, ORC2, PSMD1, RFC2, RPA1, CDC6, PSMA5, PSMA6, POLA1, PSMC5, PSMA3, PSMC6, PSMA4, PSMA1, PSMC3, PSMA2, PSMC1, RPA3, PSMC2, MCM3, PSME1, PSME2	0.00255754	0.052859
	GO_CELL_CYCLE_G1_S_PHASE_TRANSITION	-1.80915	37	ITGB1, RB1, PRIM2, CAMK2D, CDKN1A, PCNA, CCNH, CUL2, BACH1, GSPT1, ORC4, PPP3CA, ORC3, ORC2, RBBP8, E2F4, SKP2, EIF4E, CDKN2D, KLF11, CDKN2A, PLK2, CDC6, CDC25A, HINFP, CUL4A, DHFR, POLA1, CDK7, CDK6, LATS2, CDC34, RPS6KB1, CCNE1, CDK3, RPA3, CDKN3	<0.001	0.0534339
	REACTOME_REGULATION_OF_MITOTIC_CELL_CYCLE	-1.64737	39	PSMD12, PSMD11, PSMD14, CUL1, UBE2D1, PSMA7, ANAPC10, ANAPC11, PSMD8, PSMB6, PSMD9, PSMB7, PSMB4, PSMD7, PTTG1, PSMD5, PSMB3, PSMD2, PSMB1, PSMD3, PSMD1, SKP2, BTRC, ANAPC7, UBE2E1, PSMA5, PSMA6, PSMC5, PSMA3, PSMC6, PSMA4, PSMA1, PSMC3, PSMA2, PSMC1, PSMC2, CDC16, PSME1, PSME2	0.00232558	0.0573436
	GO_INNATE_IMMUNE_RESPONSE_ACTIVATING_CELL_SURFACE_RECEPTOR_SIGNALING_PATHWAY	-1.79681	51	ICAM2, ICAM3, UBE2D1, PSMD8, PSMD9, PSMD7, PSMD5, PSMD2, PSMD3, PSMD1, EP300, FFAR2, IKBKG, BTRC, MAP3K7, PRKACB, CHUK, PSMA5, PSMA6, PSMA3, PSMA4, PSMA1, PSMA2, PSME1, PSME2, PSMD12, PSMD11, PSMD14, CUL1, BCL10, PSMA7, RELA, RELB, PSMB6, PSMB7, PSMB4, PAK1, KLRK1, PSMB3, PSMB1, LYN, NFKB1, PSMC5, PSMC6, PSMC3, PSMC1, PSMC2, UBE2N, TAB3, TAB2, TAB1	<0.001	0.0580379	Cell signaling
	GO_ANTIGEN_RECEPTOR_MEDIATED_SIGNALING_PATHWAY	-1.76584	68	ITK, PTEN, UBE2D1, CD3G, PTPRJ, SLA2, CD3D, PSMD8, PSMD7, PSMD2, PSMD3, PDE4B, PSMD1, IKBKG, BTRC, MAP3K7, NCK1, VAV3, BTN3A1, CHUK, PRKCB, PDE4D, LIME1, PSMA5, ZAP70, PSMA3, PSMA4, PIK3CA, IFNG, PSMA2, PSME1, PSME2, RBCK1, SKAP1, HLA-DQB1, RNF31, STOML2, PSMD12, PSMD11, PSMD14, BCL10, PSEN1, PIK3R1, RELA, PSMB6, PSMB7, PSMB4, PAK1, PSMB3, PSMB1, ABL1, MAPK1, NCKAP1L, CSK, PLCG1, LYN, HLA-DRB4, P…	<0.001	0.0673943
	GO_CYCLIN_DEPENDENT_PROTEIN_SERINE_THREONINE_KINASE_REGULATOR_ACTIVITY	-1.75685	12	HEXIM1, CDKN1C, CDKN2D, KAT2B, CDKN1A, CDKN2A, CCNH, CCNE1, CASP3, FAM58A, CKS2, CCNL2	0.00228833	0.0720165
	GO_SCF_UBIQUITIN_LIGASE_COMPLEX	-1.74611	15	USP47, FBXW5, FBXW7, CCNF, FBXO25, RNF7, FBXO44, FBXL22, RBX1, FBXO31, FBXO6, FBXL2, SKP2, BTRC, FBXO9	0.0043956	0.074851
	PID_E2F_PATHWAY	-1.59703	29	RB1, CEBPA, CDKN1A, SERPINE1, YY1, CCND3, CASP7, RBBP8, EP300, E2F3, E2F4, TOPBP1, MCL1, PRMT5, RRM1, CDKN2A, TFE3, XRCC1, CDC6, SIRT1, CDC25A, DHFR, POLA1, KAT2B, KAT2A, RBL1, CCNE1, ATM, CES1	0.00767263	0.0773012	DNA damage / DNA repair
	GO_POSITIVE_REGULATION_OF_LIGASE_ACTIVITY	-1.73606	37	PSMD12, PSMD11, ANAPC16, PSMD14, DCUN1D1, PTEN, UBE2D1, BMI1, ANAPC10, ANAPC11, UBE2L3, CDC14B, PSMB6, PSMB4, PSMB3, PSMD2, PSMB1, PSMD3, PSMD1, BTRC, NHEJ1, ANAPC7, FBXW7, MID1IP1, UBE2E1, TOPORS, CDC20B, PSMA5, PSMA3, PSMA4, PSMC3, PSMA2, PSMC1, CDC16, PSME1, STUB1, GCLM	<0.001	0.0783072
	REACTOME_METABOLISM_OF_MRNA	-1.59158	90	EIF4A2, EIF4A1, SMG1, RPL32, RPLP1, EIF4A3, PPP2R2A, RPL6, SMG5, EDC3, PSMD8, PSMD9, RPS17, ZFP36, PSMD7, XPO1, PSMD5, PSMD2, PSMD3, MAGOH, TNKS1BP1, AKT1, PSMD1, RPS9, RPL21, NCBP1, NCBP2, RPL23, RPS6, RPL22, PATL1, PSMA5, PSMA6, PSMA3, PSMA4, PSMA1, PSMA2, MAPKAPK2, PSME1, RPL24, PSME2, RPL27, ETF1, DCP2, DDX6, PSMD12, PSMD11, RPL10, RBM8A, PSMD14, RPL36A, GSPT2, PSMA7, PPP2CA, PSMB6, PSMB7, PS…	<0.001	0.0788576
	BIOCARTA_TGFB_PATHWAY	-1.57639	5	SMAD3, APC, TGFB3, EP300, MAP3K7	0.0136986	0.0851283
	BIOCARTA_G2_PATHWAY	-1.56873	9	CDKN2D, CDKN1A, WEE1, CDC34, GADD45A, EP300, CDC25A, YWHAH, ATR	0.0421286	0.0874195
	GO_PROTEIN_K48_LINKED_UBIQUITINATION	-1.70535	16	UBE2H, RNF34, UBE2E3, UBE2E1, UBE2D1, UBE2G1, RNF6, UBE3A, BFAR, UBE2G2, RNF4, TOPORS, ZNRF1, CDC34, UBE2Q2, RFFL	0.004914	0.089708
Protein folding
	REACTOME_UNFOLDED_PROTEIN_RESPONSE	-2.04739	38	GSK3A, DCTN1, SHC1, FKBP14, HERPUD1, EXOSC5, SERP1, TATDN2, EXOSC9, EXOSC8, LMNA, DNAJB9, EXOSC3, EXOSC2, KLHDC3, MBTPS1, NFYA, WFS1, EIF2AK3, ASNS, PDIA6, EIF2S1, YIF1A, ERN1, DNAJC3, CTDSP2, DDIT3, DNAJB11, SRPRB, PREB, HYOU1, TPP1, CALR, TLN1, ATF6, ATF3, DCP2, MBTPS2	<0.001	0.0142022
	GO_INTRAMOLECULAR_OXIDOREDUCTASE_ACTIVITY_TRANSPOSING_S_S_BONDS	-2.06548	13	PDIA2, ERO1LB, GLRX2, PDIA6, PDIA4, TMX4, TMX3, TMX1, ERP29, ERP27, P4HB, QSOX2, TXNDC5	<0.001	0.0157521
	GO_ER_NUCLEUS_SIGNALING_PATHWAY	-2.03553	21	PPP1R15B, MBTPS1, HSPA5, WFS1, INSIG2, INSIG1, ATG10, EIF2AK3, ASNS, ERLIN2, EIF2S1, HSP90B1, HERPUD1, DDIT3, LMNA, CALR, ATF6, ATF3, MBTPS2, EIF2A, NFE2L2	0.00243902	0.0200818
	REACTOME_ACTIVATION_OF_CHAPERONE_GENES_BY_XBP1S	-1.78408	16	KLHDC3, GSK3A, SHC1, WFS1, FKBP14, PDIA6, YIF1A, DNAJC3, TATDN2, LMNA, DNAJB11, SRPRB, DNAJB9, PREB, HYOU1, TPP1	<0.001	0.0301941
	GO_RESPONSE_TO_ENDOPLASMIC_RETICULUM_STRESS	-1.92609	92	UFD1L, GSK3A, FKBP14, HERPUD1, SEC61A1, COL4A3BP, SERP1, TATDN2, SEC61G, TRIM25, EP300, FBXO6, SEC61B, SEC62, UBXN4, SEC63, NCK1, MAP3K5, GET4, PDIA2, ATG10, PDIA6, PDIA4, ERN1, DNAJC3, CREB3, TMX4, TMX3, IFNG, TMX1, CTDSP2, DDIT3, DNAJB11, KIAA0368, UFC1, PREB, ERP27, TLN1, ATF6, ATF3, RNF121, PPP1R15A, PPP1R15B, DCTN1, SHC1, SEL1L, DERL1, FAM129A, DERL2, PIK3R1, PLA2G6, BAG6, DNAJB2, PPP2CB, ER…	<0.001	0.0303293
	GO_IRE1_MEDIATED_UNFOLDED_PROTEIN_RESPONSE	-1.93774	28	GSK3A, DCTN1, SHC1, FKBP14, SEC61A1, SERP1, TATDN2, SEC61G, LMNA, DNAJB9, SEC61B, SEC62, SEC63, PTPN1, KLHDC3, WFS1, GFPT1, PDIA6, YIF1A, ERN1, DNAJC3, CTDSP2, DNAJB11, SRPRB, PREB, HYOU1, TPP1, TLN1	<0.001	0.0305385
	REACTOME_DIABETES_PATHWAYS	-1.76615	53	PCSK1, GSK3A, FKBP14, HERPUD1, SERP1, TATDN2, KIF5B, EXOC8, IGFBP4, IGFBP3, IGFBP2, PDIA6, ERN1, DNAJC3, CTDSP2, DDIT3, DNAJB11, EXOC3, PREB, IGFALS, TLN1, ATF6, ATF3, DCP2, DCTN1, SHC1, EXOSC5, EXOSC9, EXOSC8, LMNA, IGF2BP1, DNAJB9, IGF2BP3, EXOSC3, EXOSC2, SEC11C, KLHDC3, MBTPS1, NFYA, WFS1, EIF2AK3, ASNS, MBOAT4, EIF2S1, YIF1A, SPCS3, SPCS2, SRPRB, GHRL, HYOU1, TPP1, CALR, MBTPS2	<0.001	0.0331459
	GO_CELLULAR_RESPONSE_TO_TOPOLOGICALLY_INCORRECT_PROTEIN	-1.90863	54	UFD1L, GSK3A, FKBP14, HERPUD1, SEC61A1, SERP1, TATDN2, SEC61G, EP300, SEC61B, SEC62, SEC63, PDIA6, ERN1, DNAJC3, CREB3, RNF126, IFNG, CTDSP2, DDIT3, DNAJB11, PREB, TLN1, ATF6, ATF3, RNF121, PPP1R15A, DCTN1, SHC1, DERL1, DERL2, LMNA, DNAJB9, PTPN1, KLHDC3, MBTPS1, SDF2L1, WFS1, RHBDD1, GFPT1, EIF2AK3, ASNS, EIF2S1, YIF1A, UBE2W, VAPB, CTH, SRPRB, HYOU1, STUB1, TPP1, CALR, MBTPS2, NFE2L2	<0.001	0.0350128
	GO_NEGATIVE_REGULATION_OF_RESPONSE_TO_ENDOPLASMIC_RETICULUM_STRESS	-1.85118	16	PPP1R15A, PTPN1, PPP1R15B, USP14, UBXN1, WFS1, DERL2, TXNDC12, BFAR, UBE2G2, PARK7, DNAJC3, CREB3, ERLEC1, HYOU1, NCK1	0.00231481	0.0449503
	REACTOME_PERK_REGULATED_GENE_EXPRESSION	-1.68384	15	HSPA5, NFYA, EIF2AK3, ASNS, EIF2S1, HERPUD1, EXOSC5, EXOSC9, DDIT3, EXOSC8, EXOSC3, ATF6, EXOSC2, ATF3, DCP2	0.00867679	0.0463539
	GO_PROTEIN_FOLDING	-1.82002	71	FKBP11, ERO1LB, FKBP14, PPWD1, CWC27, CLU, CHCHD4, SACS, QSOX2, CCT3, MESDC2, CCT2, PDIA2, MKKS, SPHK1, GLRX2, PDIA6, PDIA4, PDRG1, DNAJC2, DNAJC1, TMX4, TMX3, DNAJC7, TMX1, RP2, DNAJB11, ERP29, FKBP8, PPIF, PFDN2, ERP27, PPIH, PFDN4, PFDN5, ATF6, FKBP2, GNAI3, DNAJC24, HSPA14, GNAI2, DNAJB2, GNG2, HSPH1, PRDX4, BAG5, GRPEL1, BAG1, GRPEL2, MLEC, CCT8, CCT5, TXNDC5, DNAJC19, HSPA9, RIC3, CRTAP, WF…	<0.001	0.0506462
	GO_CHAPERONE_BINDING	-1.79136	26	TFRC, TIMM9, ATP1A3, DLST, TIMM10, CLU, DNAJB2, BAG5, GRPEL1, BAG1, GRPEL2, SACS, GET4, SDF2L1, AHSA2, TBCC, TSC1, TBCA, DNAJC3, DNAJC1, SLC25A17, TBCE, DNAJA2, ERP29, HYOU1, PFDN4	<0.001	0.0586125
	GO_RESPONSE_TO_TOPOLOGICALLY_INCORRECT_PROTEIN	-1.7341	79	HERPUD2, UFD1L, GSK3A, FKBP14, CLU, HERPUD1, SEC61A1, SERP1, TATDN2, CCND1, SEC61G, EP300, FBXO6, SEC61B, SEC62, UBXN4, SEC63, PDIA6, ERN1, DNAJC3, CREB3, RNF126, IFNG, CTDSP2, DDIT3, DNAJB11, TMBIM6, PREB, TLN1, ATF6, ATF3, RNF121, PPP1R15A, DCTN1, SHC1, DERL1, DERL2, UBE2J2, HSPD1, HSP90B1, DNAJB2, HSPH1, DNAJB4, LMNA, TMEM129, MFN2, DNAJB9, BAK1, SEC31A, PTPN1, KLHDC3, MBTPS1, SDF2L1, HSPA5, H…	<0.001	0.0782357
	GO_ERAD_PATHWAY	-1.7096	31	UFD1L, SEL1L, DERL1, DERL2, HERPUD1, BAG6, DNAJB2, ERLEC1, RNF139, TMEM129, TRIM25, DNAJB9, FBXO6, SEC61B, UBXN4, UBQLN2, GET4, SDF2L1, WFS1, RHBDD1, UBE2G2, ERLIN2, PSMC6, RNF103, PSMC3, PSMC1, PSMC2, KIAA0368, STUB1, RNF185, RNF121	<0.001	0.0880908
mRNA transcription
	REACTOME_RNA_POL_II_TRANSCRIPTION	-2.02714	19	SLBP, GTF2A2, TCEB1P3, RBM8A, CCNH, RNMT, CSTF3, SRSF1, TAF9, GTF2E1, POLR2B, PCF11, CLP1, POLR2C, POLR2D, MAGOH, TCEB3, POLR2F, POLR2G, POLR2H, SNRPD3, SRSF11, POLR2K, TBP, NCBP1, TAF12, NCBP2, TAF13, TAF11, SSRP1, GTF2F2, NUDT21, CDK7, NFX1, SNRPG, SRSF2, SNRPE, TAF6, TAF5, SNRPF, SRSF7	<0.001	0.010145
	GO_RIBONUCLEOPROTEIN_COMPLEX_BIOGENESIS	-2.14929	167	TXNL4B, POP4, RPL10L, EIF4A3, NOC2L, RRP8, EDC3, RRP9, SNRPD1, CLP1, OGFOD1, SNRPD3, TXNL4A, EIF2A, CCRN4L, ABT1, NOM1, DIMT1, SCAF11, IMP3, PIH1D1, RPS6, RPL22, NGDN, WDR74, TSC1, CSNK1E, UTP11L, FTSJ2, GTPBP4, WDR77, FTSJ3, ATXN2L, EBNA1BP2, RBMXL1, DKC1, RRNAD1, CLNS1A, MRTO4, SNRPG, NHP2, GEMIN5, CD2BP2, GEMIN6, SNRPE, SNRPF, GEMIN7, RPP25, SRSF9, SNRPB, DDX6, YTHDC1, DDX1, NOP2, UTP23, ISG20…	<0.001	0.0101996
	KEGG_SPLICEOSOME	-1.96929	41	ISY1, SF3B5, DDX46, SRSF1, EIF4A3, USP39, PQBP1, ZMAT2, PUF60, SNRPD1, MAGOH, SNRPB2, SNRPD3, TXNL4A, CTNNBL1, SF3A3, CCDC12, NCBP1, NCBP2, PRPF40A, THOC3, HSPA2, PLRG1, LSM5, LSM3, CHERP, PRPF4, HNRNPM, SNRNP40, LSM7, PHF5A, SNW1, LSM6, SRSF2, SNRNP27, NAA38, PPIH, SNRPF, SLU7, SRSF7, SRSF8	<0.001	0.0116633
	REACTOME_RNA_POL_II_TRANSCRIPTION_PRE_INITIATION_AND_PROMOTER_OPENING	-2.03712	41	GTF2A2, TBP, TAF12, CCNH, TAF13, TAF11, TAF9, GTF2F2, GTF2E1, CDK7, POLR2B, POLR2C, POLR2D, POLR2F, TAF6, POLR2G, POLR2H, TAF5, POLR2K	<0.001	0.0120964
	REACTOME_MRNA_SPLICING	-1.94197	21	SF3B5, RBM8A, CSTF3, SRSF1, PTBP1, POLR2B, PCF11, SNRPD1, CLP1, POLR2C, POLR2D, MAGOH, POLR2F, SNRPB2, POLR2G, POLR2H, SNRPD3, TXNL4A, SRSF11, POLR2K, HNRNPA0, SF3A3, NCBP1, NCBP2, FUS, SMC1A, GTF2F2, PRPF4, NUDT21, HNRNPM, SNRNP40, PHF5A, NFX1, SNRPG, SRSF2, SRSF3, CD2BP2, SNRPA1, SNRPE, HNRNPH2, SNRPF, SRSF7, SNRPB, SUGP1	<0.001	0.0133537
	KEGG_PYRIMIDINE_METABOLISM	-1.88838	34	PRIM2, DTYMK, NUDT2, AK3, NT5C2, ZNRD1, POLR2B, POLR2C, POLR2D, POLR2F, POLR2G, POLR2H, UPP1, POLR2K, ENTPD1, RRM1, TXNRD1, CAD, NME2, DCK, NME1, DCTD, POLA1, UCK2, RRM2B, NME7, POLR3C, POLE3, DPYD, POLR1D, POLR1E, UPRT, UMPS, ITPA	<0.001	0.0175871
	REACTOME_RNA_POL_II_PRE_TRANSCRIPTION_EVENTS	-1.89908	24	GTF2A2, TBP, TCEB1P3, NCBP1, TAF12, CCNH, NCBP2, TAF13, TAF11, TAF9, SSRP1, GTF2F2, GTF2E1, CDK7, POLR2B, POLR2C, POLR2D, TCEB3, POLR2F, TAF6, POLR2G, POLR2H, TAF5, POLR2K	<0.001	0.0186033
	GO_RNA_SPLICING_VIA_TRANSESTERIFICATION_REACTIONS	-2.03928	107	DBR1, TXNL4B, PDCD7, EIF4A3, WDR83, CWC27, PNN, RBMX2, SNRPD1, CLP1, CWC22, MAGOH, SNRPD3, SNRNP35, TXNL4A, SNRPN, SCAF11, METTL3, GTF2F2, WDR77, PRPF4, RBMXL1, CLNS1A, SNRPG, SRSF2, GEMIN5, SRSF3, CD2BP2, SNRNP27, GEMIN6, SNRPE, PPIH, SNRNP25, SNRPF, GEMIN7, SRSF7, SNRPB, ZCCHC8, RBM8A, DHX9, YTHDC1, DDX1, CSTF3, HTATSF1, RNPC3, ZMAT2, SMN1, FUS, LSM5, LSM3, SNUPN, SETX, HNRNPM, LSM7, SNW1, LSM6…	<0.001	0.0202325
	GO_RIBONUCLEOPROTEIN_COMPLEX_SUBUNIT_ORGANIZATION	-2.03044	76	ISY1, HBS1L, TXNL4B, FASTKD2, RPL10L, USP39, EDC3, SART3, SNRPD1, CLP1, OGFOD1, KIF5B, C1QBP, SNRPD3, TXNL4A, CCRN4L, ABT1, PRMT5, SCAF11, PIH1D1, MTERFD2, TFIP11, PATL1, WDR77, PATL2, ATXN2L, RBMXL1, CLNS1A, MRTO4, SNRPG, GEMIN5, CD2BP2, STRAP, GEMIN6, SNRPE, SNRPF, GEMIN7, MRRF, SLU7, LUC7L2, SRSF9, SNRPB, DDX28, DDX6, CDC123, YTHDC1, DDX1, NIP7, SRSF1, TAF9, DDX20, MTIF2, RPF2, RPF1, MRPL20, D…	<0.001	0.0203719
	REACTOME_MRNA_PROCESSING	-1.85772	56	NUP107, CCNH, PTBP1, PCF11, SNRPD1, CLP1, MAGOH, SNRPD3, TXNL4A, NCBP1, NCBP2, METTL3, SMC1A, GTF2F2, PRPF4, NFX1, SNRPG, SRSF2, SRSF3, CD2BP2, SNRPA1, SNRPE, HNRNPH2, SNRPF, SRSF7, SNRPB, SF3B5, SLBP, NUP205, RBM8A, RNMT, CSTF3, SRSF1, POLR2B, POLR2C, POLR2D, POLR2F, SNRPB2, POLR2G, POLR2H, RAE1, EIF4E, SRSF11, POLR2K, HNRNPA0, SF3A3, FUS, NUP153, NUDT21, HNRNPM, SNRNP40, CDK7, PHF5A, NUP35, NUP…	<0.001	0.0207027
	REACTOME_PROCESSING_OF_CAPPED_INTRON_CONTAINING_PRE_MRNA	-1.85493	53	NUP107, PTBP1, PCF11, SNRPD1, CLP1, MAGOH, SNRPD3, TXNL4A, NCBP1, NCBP2, METTL3, SMC1A, GTF2F2, PRPF4, NFX1, SNRPG, SRSF2, SRSF3, CD2BP2, SNRPA1, SNRPE, HNRNPH2, SNRPF, SRSF7, SNRPB, SF3B5, SLBP, NUP205, RBM8A, CSTF3, SRSF1, POLR2B, POLR2C, POLR2D, POLR2F, SNRPB2, POLR2G, POLR2H, RAE1, EIF4E, SRSF11, POLR2K, HNRNPA0, SF3A3, FUS, NUP153, NUDT21, HNRNPM, SNRNP40, PHF5A, NUP35, NUPL1, SUGP1	<0.001	0.0209411
	REACTOME_CLEAVAGE_OF_GROWING_TRANSCRIPT_IN_THE_TERMINATION_REGION_	-1.81725	22	SLBP, RBM8A, NCBP1, NCBP2, CSTF3, SRSF1, NUDT21, NFX1, PCF11, CLP1, MAGOH, SNRPG, SRSF2, SRSF3, SRSF4, SNRPE, SNRPD3, SNRPF, SRSF7, SRSF11, SRSF9, SNRPB	0.00230947	0.0273537
	GO_RNA_SPLICING	-1.96121	141	DBR1, TXNL4B, PDCD7, EIF4A3, WDR83, CWC27, PNN, LGALS3, RBMX2, SNRPD1, CLP1, CWC22, MAGOH, ZNF326, SNRPD3, SNRNP35, TXNL4A, SNRPN, RBFOX3, SCAF11, METTL3, THOC3, THOC5, GTF2F2, JMJD6, WDR77, THOC6, ERN1, PRPF4, RBMXL1, RRAGC, CLNS1A, SNRPG, SRSF2, GEMIN5, SRSF3, CD2BP2, SNRNP27, GEMIN6, SNRPE, PPIH, SREK1, SNRNP25, SNRPF, GEMIN7, SRSF7, SRSF8, SNRPB, ZCCHC8, RBM8A, DHX9, YTHDC1, DDX1, CSTF3, AKAP…	<0.001	0.0275973
	REACTOME_TRANSCRIPTION	-1.81778	15	HIST2H2AA4, CCNH, GTF2B, PCF11, CLP1, SNAPC4, MAGOH, SNRPD3, TBP, NCBP1, H2AFZ, NCBP2, H2AFX, GTF2F2, KAT2B, NFX1, SNRPG, POLR1D, SRSF2, SRSF3, TFAM, SNRPE, SNRPF, HIST2H3C, SRSF7, SNRPB, SLBP, GTF2A2, GTF3C4, TCEB1P3, RBM8A, RNMT, CSTF3, SRSF1, HIST1H2BK, TAF9, GTF2E1, POLR2B, POLR2C, POLR2D, TAF1A, TCEB3, POLR2F, POLR2G, POLR2H, HIST1H3I, SRSF11, POLR2K, ZNF143, SSB, HIST1H4K, TAF12, CBX3, HIST…	<0.001	0.0276824
	REACTOME_MRNA_CAPPING	-1.79741	13	NCBP1, CCNH, NCBP2, RNMT, GTF2F2, CDK7, POLR2B, POLR2C, POLR2D, POLR2F, POLR2G, POLR2H, POLR2K	0.00217391	0.028018
	REACTOME_FORMATION_OF_TRANSCRIPTION_COUPLED_NER_TC_NER_REPAIR_COMPLEX	-1.79163	11	CDK7, POLR2B, CCNH, POLR2C, ERCC1, POLR2D, POLR2F, ERCC5, POLR2G, POLR2H, POLR2K	0.00218341	0.0286241
	REACTOME_MRNA_SPLICING_MINOR_PATHWAY	-1.80055	44	SF3B5, NCBP1, NCBP2, SRSF1, GTF2F2, SNRNP40, POLR2B, SNRPD1, POLR2C, POLR2D, SNRPG, SRSF2, POLR2F, SNRPE, POLR2G, POLR2H, SNRPD3, SNRPF, TXNL4A, SRSF7, POLR2K	<0.001	0.0289124
	GO_SMALL_NUCLEAR_RIBONUCLEOPROTEIN_COMPLEX	-1.96879	30	SF3B5, TXNL4B, HTATSF1, SART3, ZMAT2, RBMX2, SNRPD1, TGS1, CCDC97, SNRPB2, SNRPD3, TXNL4A, PRPF40A, LSM5, LSM3, PRPF4, SNRNP40, LSM7, PHF5A, LSM6, SNRPG, CD2BP2, SNRPA1, SNRPE, NAA38, PPIH, SNRPF, SLU7, LUC7L2, SNRPB	0.00250627	0.0292344
	GO_NCRNA_METABOLIC_PROCESS	-1.94273	142	MTFMT, POP7, POP4, EIF4A3, RRP8, RRP9, THG1L, NARS, CLP1, CDK5RAP1, DUS4L, RARS2, ABT1, TYW5, IMP3, NGDN, METTL3, SARS, CSNK1E, UTP11L, FTSJ2, FTSJ1, GTF2F2, FTSJ3, GTPBP3, EBNA1BP2, PPA2, DKC1, PPA1, RRNAD1, MRTO4, NHP2, CARS2, METTL2B, AARS2, UTP23, ISG20L2, TARS, RPF2, GTF2E1, OSGEP, RPF1, EMG1, YBEY, GAR1, RRS1, PUSL1, ZNF143, NOP14, SMAD3, RPP40, POU2F2, HARS2, WDR55, CDK7, TBL3, LSM6, EIF6,…	<0.001	0.0297182
	GO_SPLICEOSOMAL_TRI_SNRNP_COMPLEX	-1.93036	18	SNRPN, TXNL4B, LSM5, LSM3, PRPF4, LSM7, LSM6, SART3, ZMAT2, SNRPD1, SNRPG, CD2BP2, SNRPE, NAA38, PPIH, SNRPD3, TXNL4A, SNRPB	<0.001	0.0305749
	GO_SMN_SM_PROTEIN_COMPLEX	-1.94482	12	SNRPD1, SNRPG, DDX20, GEMIN5, STRAP, GEMIN6, SNRPE, SNRPD3, SNRPF, GEMIN7, SMN1, SNRPB	<0.001	0.0309068
	REACTOME_METABOLISM_OF_NON_CODING_RNA	-1.77166	24	PRMT5, NUP205, NUP107, NCBP1, NCBP2, DDX20, NUP153, SNUPN, WDR77, SNRPD1, CLNS1A, TGS1, SNRPG, GEMIN5, NUP35, GEMIN6, SNRPE, SNRPD3, SNRPF, GEMIN7, SMN1, RAE1, NUPL1, SNRPB	<0.001	0.0319214
	GO_DNA_TEMPLATED_TRANSCRIPTION_ELONGATION	-1.88977	41	CCNK, ENY2, GTF2A2, CCNH, GTF2B, TAF9, RTF1, IKBKAP, GTF2E1, CDC73, ZNRD1, POLR2B, POLR2C, POLR2D, TWISTNB, TAF1A, LEO1, TCEB3, POLR2F, POLR2G, POLR2H, TCEB3B, POLR2K, TBP, NCBP1, TAF12, NCBP2, TAF13, TAF10, ADRM1, TAF11, ELP2, ELP4, SSRP1, GTF2F2, CDK7, POLR1D, POLR1E, TAF6, TAF5, TAF2	<0.001	0.0363465
	GO_SPLICEOSOMAL_COMPLEX	-1.90131	66	ISY1, TXNL4B, PDCD7, EIF4A3, PPWD1, WDR83, USP39, CWC27, PNN, LGALS3, RBMX2, SNRPD1, CWC22, MAGOH, ZNF326, SNRPD3, SNRNP35, TXNL4A, CTNNBL1, UPF1, SNRPN, TFIP11, PRPF40A, PLRG1, PRPF4, FRG1, SNRPG, SRSF2, SNRNP27, SNRPA1, SNRPE, NAA38, PPIH, HNRNPH3, SREK1, SNRNP25, SNRPF, SLU7, LUC7L2, SNRPB, ZCCHC8, SF3B5, RBM8A, SRSF1, AKAP17A, HTATSF1, RNPC3, U2AF1L4, SCAF8, RNF113A, RNF113B, PPP1R8, SNRPB2, …	<0.001	0.0368108
	GO_SPLICEOSOMAL_SNRNP_ASSEMBLY	-1.90252	19	PRMT5, DDX20, SNUPN, WDR77, SART3, SNRPD1, CLNS1A, TGS1, SNRPG, GEMIN5, CD2BP2, STRAP, GEMIN6, SNRPE, SNRPD3, SNRPF, GEMIN7, SMN1, SNRPB	<0.001	0.0369182
	GO_U2_SNRNP	-1.89531	13	SF3B5, SNRPN, HTATSF1, PHF5A, RBMX2, SNRPD1, SNRPG, CCDC97, SNRPA1, SNRPE, SNRPB2, SNRPD3, SNRPB	0.00429185	0.0372781
	GO_DNA_TEMPLATED_TRANSCRIPTION_TERMINATION	-1.87401	44	SLBP, RBM8A, CCNH, CSTF3, SRSF1, MAZ, EIF4A3, TTF1, ZNRD1, PCF11, CLP1, TWISTNB, TAF1A, MAGOH, POLR2F, POLR2H, SNRPD3, SMN1, SRSF11, POLR2K, PRMT5, TBP, NCBP1, NCBP2, THOC3, THOC5, THOC6, SETX, NUDT21, CDK7, POLR1B, SNRPG, POLR1D, SRSF2, SRSF3, POLR1E, SRSF4, SNRPE, SNRPF, POLR3K, SLU7, SRSF7, SRSF9, SNRPB	<0.001	0.0379935
	REACTOME_ABORTIVE_ELONGATION_OF_HIV1_TRANSCRIPT_IN_THE_ABSENCE_OF_TAT	-1.71469	10	NCBP1, POLR2B, NCBP2, POLR2C, POLR2D, POLR2F, POLR2G, POLR2H, GTF2F2, POLR2K	0.00666667	0.0415196
	REACTOME_FORMATION_OF_THE_HIV1_EARLY_ELONGATION_COMPLEX	-1.71612	12	CDK7, NCBP1, POLR2B, CCNH, NCBP2, POLR2C, POLR2D, POLR2F, POLR2G, POLR2H, GTF2F2, POLR2K	0.00936768	0.0423631
	REACTOME_RNA_POL_I_TRANSCRIPTION_INITIATION	-1.68654	6	KAT2B, CDK7, CCNH, TAF1A, POLR1D, POLR2K	0.0178571	0.0466847
	REACTOME_LATE_PHASE_OF_HIV_LIFE_CYCLE	-1.67971	35	NUP205, GTF2A2, TSG101, NUP107, TCEB1P3, CCNH, RNMT, TAF9, GTF2E1, XPO1, POLR2B, POLR2C, POLR2D, TCEB3, POLR2F, POLR2G, POLR2H, RAE1, POLR2K, TBP, NCBP1, TAF12, NCBP2, TAF13, TAF11, NUP153, SSRP1, GTF2F2, CDK7, NMT2, NUP35, TAF6, TAF5, NUPL1, VPS28	0.002331	0.0476032
	GO_MRNA_PROCESSING	-1.83936	155	APP, DBR1, TXNL4B, PDCD7, CCNH, EIF4A3, WDR83, PHRF1, CWC27, PNN, LGALS3, ALKBH5, RBMX2, SNRPD1, CLP1, CWC22, MAGOH, ZNF326, SNRPD3, SNRNP35, TXNL4A, CCRN4L, SNRPN, RBFOX3, SCAF11, METTL3, THOC3, THOC5, GTF2F2, JMJD6, WDR77, THOC6, ERN1, PRPF4, RBMXL1, CLNS1A, SNRPG, SRSF2, GEMIN5, SRSF3, CD2BP2, SNRNP27, GEMIN6, SNRPE, PPIH, SREK1, SNRNP25, SNRPF, GEMIN7, SRSF7, SRSF8, SNRPB, ZCCHC8, SLBP, RBM8A…	<0.001	0.0481989
	GO_U12_TYPE_SPLICEOSOMAL_COMPLEX	-1.79391	13	SF3B5, PDCD7, RNPC3, LSM7, PHF5A, SNRPD1, SNRPG, SNRPE, SNRPD3, SNRNP25, SNRPF, SNRNP35, SNRPB	0.00663717	0.0583236
	GO_RNA_CAPPING	-1.79767	16	NCBP1, CCNH, NCBP2, RNMT, WDR4, FAM103A1, GTF2F2, CDK7, POLR2B, POLR2C, TGS1, POLR2D, POLR2F, POLR2G, POLR2H, POLR2K	0.00224719	0.0583498
	GO_DNA_DIRECTED_RNA_POLYMERASE_II_HOLOENZYME	-1.78527	34	GTF2A2, CCNH, TAF9, CTR9, WDR61, RTF1, CDC73, POLR2B, POLR2C, MED10, POLR2D, MED31, LEO1, POLR2F, POLR2G, POLR2H, POLR2K, TBP, TAF12, TAF13, TAF11, PEX2, MED4, GTF2F2, CDK7, ERCC1, TADA3, TBPL1, TAF7, ERCC5, TAF6, INTS7, TAF5, INTS6	<0.001	0.0608897
	GO_NUCLEAR_TRANSPORT	-1.77145	105	NUP107, RAB3D, EIF4A3, NOC2L, TNF, PHB2, IPO7, IPO5, ALKBH5, IPO8, FGF9, RBMX2, SNRPD1, MAGOH, AKT1, KPNA4, SNRPD3, KPNA5, AGFG1, RAB2B, THOC3, TSC1, THOC5, THOC6, RAB37, SNRPG, SRSF2, SNRPE, SNRPF, GEMIN7, SRSF7, SLBP, RAB5B, NUP205, ENY2, SET, RBM8A, NMD3, PIK3R1, RAP1B, RAP1A, RRS1, SMN1, RAB6A, HSPA9, EGR2, RAB4A, TGFB3, RANBP17, NUP153, RAB27B, SNUPN, EIF6, NXT1, PPP1R10, SMG5, RAB22A, PPP3C…	<0.001	0.0649406
	GO_NUCLEOTIDE_EXCISION_REPAIR	-1.76418	35	ISY1, PCNA, CCNH, GPS1, CETN2, POLB, POLR2B, POLD1, POLR2C, SUMO3, POLR2D, RBBP8, POLR2F, EP300, POLR2G, POLR2H, POLR2K, UBE2I, RFC2, XRCC1, HUS1, CHD1L, RAD23B, SIRT1, RBX1, CUL4A, COPS4, RAD51D, CDK7, COPS5, RPA3, ERCC1, UBE2V2, ERCC5, ZNF830	<0.001	0.0679415
	REACTOME_HIV_LIFE_CYCLE	-1.61866	38	NUP205, GTF2A2, TSG101, NUP107, TCEB1P3, CCNH, RNMT, TAF9, CXCR4, PPIAP8, GTF2E1, XPO1, LOC128192, POLR2B, POLR2C, POLR2D, TCEB3, POLR2F, POLR2G, POLR2H, RAE1, POLR2K, TBP, NCBP1, TAF12, NCBP2, TAF13, TAF11, NUP153, SSRP1, GTF2F2, CDK7, NMT2, NUP35, TAF6, TAF5, NUPL1, VPS28	0.00239234	0.0709256
	REACTOME_MRNA_3_END_PROCESSING	-1.61739	13	RBM8A, NCBP1, NCBP2, CSTF3, SRSF1, NUDT21, NFX1, PCF11, CLP1, MAGOH, SRSF2, SRSF7, SRSF11	0.0114155	0.0710915
	GO_SNRNA_METABOLIC_PROCESS	-1.75313	30	GTF2A2, SRRT, TAF9, ZC3H8, GTF2E1, EXOSC5, POLR2B, POLR2C, POLR2D, SNAPC4, POLR2F, POLR2G, POLR2H, EXOSC3, EXOSC2, POLR2K, ZNF143, TBP, NCBP1, NCBP2, TAF13, TAF11, POU2F2, GTF2F2, CDK7, DKC1, TAF6, INTS7, TAF5, INTS6	0.00737101	0.0722355
	GO_RNA_POLYMERASE_COMPLEX	-1.74386	41	GTF2A2, CCNH, TAF9, CTR9, WDR61, RTF1, CDC73, ZNRD1, POLR2B, POLR2C, MED10, POLR2D, MED31, TWISTNB, LEO1, POLR2F, POLR2G, POLR2H, POLR2K, TBP, TAF12, TAF13, TAF11, PAPD4, PEX2, MED4, GTF2F2, POLA1, CDK7, POLR3C, ERCC1, TADA3, POLR1D, TBPL1, TAF7, POLR1E, ERCC5, TAF6, INTS7, TAF5, INTS6	<0.001	0.0755366
	REACTOME_PROCESSING_OF_CAPPED_INTRONLESS_PRE_MRNA	-1.60166	12	NUDT21, SLBP, NCBP1, PCF11, NCBP2, CLP1, CSTF3, SNRPG, SNRPE, SNRPD3, SNRPF, SNRPB	0.0305677	0.0763317
	GO_NCRNA_TRANSCRIPTION	-1.74155	32	GTF3C1, GTF2A2, GTF3C4, GTF3C6, SRRT, TAF9, ZC3H8, GTF2E1, POLR2B, POLR2C, POLR2D, SNAPC4, SPIN1, POLR2F, POLR2G, POLR2H, POLR2K, ZNF143, TBP, NCBP1, NCBP2, TAF13, TAF11, SIRT7, POU2F2, GTF2F2, CDK7, POLR1E, TAF6, INTS7, TAF5, INTS6	<0.001	0.0763323
	GO_TRANSCRIPTION_ELONGATION_FROM_RNA_POLYMERASE_II_PROMOTER	-1.73477	36	CCNK, ENY2, GTF2A2, CCNH, GTF2B, TAF9, RTF1, IKBKAP, GTF2E1, CDC73, POLR2B, POLR2C, POLR2D, LEO1, TCEB3, POLR2F, POLR2G, POLR2H, TCEB3B, POLR2K, TBP, NCBP1, TAF12, NCBP2, TAF13, TAF10, ADRM1, TAF11, ELP2, ELP4, SSRP1, GTF2F2, CDK7, TAF6, TAF5, TAF2	0.00254453	0.0785157
	GO_U4_U6_X_U5_TRI_SNRNP_COMPLEX	-1.72482	14	SNRPN, TXNL4B, LSM5, LSM3, PRPF4, LSM6, SART3, ZMAT2, CD2BP2, SNRPE, NAA38, PPIH, TXNL4A, SNRPB	0.0128205	0.0819737
	GO_PRECATALYTIC_SPLICEOSOME	-1.7235	13	SF3B5, PRPF38B, PLRG1, LSM3, SNRNP40, PHF5A, RBMX2, SNRPD1, SNRPG, SNRNP27, SNRPE, SNRPD3, SNRNP35	0.00898876	0.0822629
	REACTOME_NUCLEOTIDE_EXCISION_REPAIR	-1.55543	16	PCNA, RFC2, CCNH, RAD23B, CDK7, POLR2B, POLD1, RPA3, POLR2C, ERCC1, POLR2D, POLR2F, ERCC5, POLR2G, POLR2H, POLR2K	0.0118483	0.0934208
	REACTOME_TRANSCRIPTION_COUPLED_NER_TC_NER	-1.55045	65	PCNA, RFC2, CCNH, CDK7, POLR2B, POLD1, RPA3, POLR2C, ERCC1, POLR2D, POLR2F, ERCC5, POLR2G, POLR2H, POLR2K	0.0118203	0.0945752
Translation
	GO_RIBOSOMAL_LARGE_SUBUNIT_BIOGENESIS	-2.15553	21	DDX28, NOP16, FASTKD2, RPL10L, MAK16, WDR74, RPF2, NOC2L, NLE1, RPF1, WDR55, FTSJ3, DHX30, EBNA1BP2, EIF6, MRTO4, RRS1, ZNF622, ORAOV1, RPL26L1, MDN1	<0.001	0.0115396
	REACTOME_FORMATION_OF_THE_TERNARY_COMPLEX_AND_SUBSEQUENTLY_THE_43S_COMPLEX	-1.95153	32	RPS4X, RPS17, RPS19, RPS2, RPS27A, RPS11, RPS13, RPS12, RPS9, RPS7, RPS8, EIF1AX, RPS5, RPS6, EIF2S2, EIF2S1, RPS26, RPS25, RPS28, RPS27, EIF2S3, EIF3I, EIF3G, EIF3H, RPS20, EIF3E, FAU, RPS21, EIF3D, RPS24, EIF3A, EIF3B	<0.001	0.0130366
	GO_TRANSLATION_INITIATION_FACTOR_ACTIVITY	-2.07663	26	EIF4A1, EIF4E3, MTIF2, EIF4E, MCTS1, EIF2B5, EIF2B3, EIF1AY, EIF1AX, EIF2S2, EIF2S1, EIF5, EIF2S3, COPS5, EIF6, EIF3I, EIF3G, EIF3H, EIF3E, DHX29, EIF4E2, EIF4G3, EIF1B, EIF3A, EIF4G2, EIF3B	<0.001	0.0140807
	GO_TRANSLATIONAL_INITIATION	-2.06189	75	EIF4A2, DDX3Y, EIF4A1, MTFMT, EIF4E3, RPL32, RPLP1, RPLP0, RPL6, PTBP1, RPS17, RPS19, RPLP2, RPL38, DENR, EIF2D, RPS11, RPS13, RPS12, EIF2A, RPS9, RPS7, RPL21, EIF1AY, EIF1AX, RPL23, RPS6, RPL22, RPL24, RPL27, RPL26, EIF4E2, EIF1B, CDC123, RPL10, RPL36A, MTIF2, EIF4H, RPS2, EIF4E, EIF4B, RPL19, ABCF1, PAIP1, MCTS1, EIF2B5, EIF2B4, EIF2B3, SSB, EIF2S2, EIF2S1, EIF1, RPS26, RPS25, EIF3M, RPS27, EIF…	<0.001	0.0156469
	GO_CYTOPLASMIC_TRANSLATION	-1.96149	24	MCTS1, CDC123, SSB, RPLP1, RPLP0, RPL22, RPL36A, FTSJ1, GSPT2, RPL6, GSPT1, PTBP1, EIF3M, MRPL2, MRTO4, EIF4H, DENR, EIF2D, RPL22L1, EIF3D, EIF4B, EIF3A, RPL26L1, EIF3B	<0.001	0.0284975
	REACTOME_TRANSLATION	-1.80826	77	EIF4A2, EIF4A1, RPL30, TRAM1, RPL32, RPLP1, RPLP0, SRP54, RPL8, SRP14, RPL6, SEC61A1, RPS17, RPS19, SEC61G, RPLP2, RPL38, SEC61B, RPS11, RPS13, RPS12, RPS9, RPS7, RPL21, SSR4, EIF1AX, SSR2, RPL23, RPS6, RPL22, SRP9, EEF1A1, RPL24, RPL27, ETF1, RPL26, RPL10, RPN2, RPN1, RPL36A, GSPT2, EIF4H, SSR1, RPS2, SEC11A, EIF4E, EIF4B, RPL19, SEC11C, EIF2B5, EIF2B4, EIF2B3, EEF2, EIF2S2, EIF2S1, RPS26, RPS25…	<0.001	0.0287218
	GO_RIBOSOME_BIOGENESIS	-1.96932	63	SETD4, NVL, FASTKD2, POP4, SUV39H1, WDR3, RPL10L, EIF4A3, MRPL36, NOC2L, WDR43, RRP8, RRP9, XPO1, C1QBP, RIOK2, METTL16, ABT1, NOM1, WDR36, IMP3, TEX10, NGDN, NSUN3, WDR74, MTERFD2, TSC1, DDX51, CSNK1E, UTP11L, DDX52, GNL2, FTSJ2, SENP3, SIRT1, GTPBP4, FTSJ3, GNL3, MRPS9, EBNA1BP2, DKC1, RRNAD1, C1D, FRG1, MRTO4, NHP2, DDX28, NIP7, MAK16, UTP23, ISG20L2, NMD3, RPF2, RBFA, MRPL10, RPF1, DHX30, EXO…	<0.001	0.0303061
	REACTOME_CYTOSOLIC_TRNA_AMINOACYLATION	-1.77994	14	YARS, CARS, SARS, TARS, NARS, PPA1, MARS, RARS, GARS, IARS, HARS, EEF1E1, AARS, FARSB	0.00239808	0.0304192
	REACTOME_ACTIVATION_OF_THE_MRNA_UPON_BINDING_OF_THE_CAP_BINDING_COMPLEX_AND_EIFS_AND_SUBSEQUENT_BINDING_TO_43S	-1.74769	37	EIF4A2, EIF4A1, RPS4X, RPS17, RPS19, EIF4H, RPS2, RPS27A, RPS11, EIF4E, EIF4B, RPS13, RPS12, RPS9, RPS7, RPS8, EIF1AX, RPS5, RPS6, EIF2S2, EIF2S1, RPS26, RPS25, RPS28, RPS27, EIF2S3, EIF3I, EIF3G, EIF3H, RPS20, EIF3E, FAU, RPS21, EIF3D, RPS24, EIF3A, EIF3B	<0.001	0.0359685
	GO_PRERIBOSOME	-1.89231	8	IMP3, UTP3, WDR3, MAK16, UTP23, UTP11L, NOC2L, FTSJ3, RRP9, EMG1, EBNA1BP2, TBL3, EIF6, MRTO4, RRS1, PIN4, ZNF622, DCAF13	<0.001	0.0360651
	GO_PRERIBOSOME_LARGE_SUBUNIT_PRECURSOR	-1.88476	18	EBNA1BP2, EIF6, MAK16, MRTO4, RRS1, ZNF622, NOC2L, FTSJ3	0.00225734	0.0364484
	REACTOME_TRNA_AMINOACYLATION	-1.73695	21	YARS, CARS, RARS2, AARS2, MARS2, SARS, TARS, HARS2, FARS2, NARS, PPA2, PPA1, MARS, RARS, GARS, IARS, HARS, EEF1E1, CARS2, AARS, FARSB	0.00233645	0.0382856
	KEGG_AMINOACYL_TRNA_BIOSYNTHESIS	-1.7228	12	RARS2, NARS, MTFMT, AARS2, MARS, RARS, MARS2, TARS, GARS, HARS2, FARSB, PSTK	0.00239808	0.0415041
	REACTOME_3_UTR_MEDIATED_TRANSLATIONAL_REGULATION	-1.71593	63	EIF4A2, EIF4A1, RPL30, RPL32, RPLP1, RPLP0, RPL8, RPL9, RPL6, RPS4X, RPS17, RPS19, RPL35, RPLP2, RPL38, RPS11, RPS13, RPS12, RPS9, RPS7, RPL21, RPS8, EIF1AX, RPS5, RPL23, RPS6, RPL22, RPL7AP27, RPL24, RPL27, RPL26, RPL10, RPL12, RPL36A, RPL14, EIF4H, RPL15, RPS2, RPS27A, EIF4E, EIF4B, RPL19, RPL41, EIF2S2, EIF2S1, RPS26, RPS25, RPS28, RPS27, EIF2S3, RPL27A, EIF3I, EIF3G, EIF3H, RPS20, EIF3E, FAU,…	<0.001	0.0419894
	REACTOME_INFLUENZA_VIRAL_RNA_TRANSCRIPTION_AND_REPLICATION	-1.68557	61	RPL30, RPL32, RPLP1, RPLP0, RPL8, RPL9, RPL6, IPO5, RPS4X, RPS17, RPS19, RPL35, RPLP2, RPL38, RPS11, RPS13, RPS12, RPS9, RPS7, RPL21, RPS8, RPS5, RPL23, RPS6, RPL22, GTF2F2, DNAJC3, RPL7AP27, RPL24, RPL27, RPL26, RPL10, RPL12, RPL36A, POLR2B, POLR2C, POLR2D, RPL14, POLR2E, POLR2F, POLR2G, RPL15, RPS2, POLR2H, RPS27A, POLR2I, POLR2K, RPL19, POLR2L, RPL41, RPS26, RPS25, RPS28, RPS27, RPL27A, RPS20,…	0.00249377	0.0467084
	GO_FORMATION_OF_TRANSLATION_PREINITIATION_COMPLEX	-1.84373	14	MCTS1, EIF3M, EIF2S3, EIF3I, EIF4H, EIF3G, EIF3H, DENR, EIF2D, EIF3E, EIF3D, EIF4B, EIF3A, EIF3B	0.00672646	0.0473779
	GO_REGULATION_OF_TRANSLATIONAL_INITIATION	-1.84109	34	PPP1R15A, EIF4A1, PPP1R15B, DDX1, MTIF2, TNF, RXRA, MKNK1, POLR2D, POLR2G, PAIP2, NCK1, EIF2B5, EIF2B3, KLHL25, NCBP1, NCBP2, METTL3, EIF2AK3, EIF2S1, DNAJC3, EIF5, RPS6KB1, EIF3I, RPS6KB2, RARA, EIF3G, EIF3H, EIF3E, EIF4G3, EIF1B, EIF3A, EIF4G2, EIF3B	<0.001	0.047897
	GO_NCRNA_PROCESSING	-1.81782	98	MTFMT, POP7, POP4, EIF4A3, RRP8, RRP9, THG1L, CLP1, CDK5RAP1, DUS4L, ABT1, TYW5, IMP3, NGDN, METTL3, SARS, CSNK1E, UTP11L, FTSJ2, FTSJ1, FTSJ3, GTPBP3, EBNA1BP2, DKC1, RRNAD1, MRTO4, NHP2, METTL2B, AARS2, UTP23, ISG20L2, RPF2, OSGEP, RPF1, EMG1, YBEY, GAR1, RRS1, PUSL1, NOP14, SMAD3, RPP40, WDR55, TBL3, LSM6, EIF6, MPHOSPH10, INTS7, PIN4, DUS1L, INTS6, GRSF1, NOP10, TRMU, TSEN15, SUV39H1, WDR3, W…	<0.001	0.0512124
	GO_SMALL_NUCLEOLAR_RIBONUCLEOPROTEIN_COMPLEX	-1.80991	13	NOP58, POP4, RRP9, SNRNP40, LSM7, LSM6, DKC1, SNRPG, NHP2, GAR1, MPHOSPH10, SNRPF, NOP10	0.00227273	0.0537794
	GO_AMINO_ACID_ACTIVATION	-1.79474	24	YARS, CARS, RARS2, LRRC47, AARS2, MARS2, GATC, SARS, TARS, HARS2, FARS2, NARS, DALRD3, PPA2, PPA1, MARS, RARS, GARS, IARS, HARS, EEF1E1, CARS2, AARS, FARSB	0.00492611	0.0585206
	GO_RNA_MODIFICATION	-1.77685	38	FTO, TRMU, METTL2B, MTFMT, AARS2, RNMT, WDR4, HSD17B10, OSGEP, THG1L, ALKBH5, EMG1, TGS1, GAR1, CDK5RAP1, DUS4L, PUSL1, METTL16, KIAA1429, SSB, TYW5, NSUN2, METTL3, NSUN3, FTSJ2, FTSJ1, FTSJ3, GTPBP3, DKC1, RRNAD1, TRMT5, DNAJB11, TRMT6, RPUSD3, NHP2, DUS1L, TRMT61A, NOP10	<0.001	0.0632507
	GO_NUCLEOLAR_PART	-1.7556	25	POP7, POP4, WDR3, CDKN2AIP, WDR43, RRP9, ZNRD1, TWISTNB, TAF1A, GAR1, POLR2F, POLR2H, POLR2K, NOP58, IMP3, RPP40, SIRT7, UTP18, TBL3, DKC1, NHP2, POLR1D, MPHOSPH10, POLR1E, NOP10	0.0045977	0.0713614
	GO_RRNA_METABOLIC_PROCESS	-1.75297	134	RPL32, POP4, EIF4A3, THUMPD1, RPL6, RRP8, RRP9, RPS17, RPS19, RPS13, RPS12, ABT1, RPS9, RPS7, RPL21, DIMT1, IMP3, RPL23, RPS6, RPL22, NGDN, WDR75, IMP4, CSNK1E, UTP11L, WBP11, FTSJ2, FTSJ3, EBNA1BP2, CIRH1A, DKC1, RRNAD1, MRTO4, RPP21, SBDS, NHP2, RPL24, RPL27, RPP25, NOP2, UTP23, ISG20L2, RPF2, DEDD2, RPF1, EMG1, YBEY, ERI1, DHX37, GAR1, RRS1, NOP14, PNO1, RPP40, WDR55, RCL1, RPS26, ISG20, RPS25…	<0.001	0.071586
	GO_TRNA_METABOLIC_PROCESS	-1.73862	71	CARS, TRMU, MTFMT, POP7, TSEN15, POP4, WDR4, ZBTB8OS, FARS2, THG1L, NARS, TRMT112, CLP1, RARS, CDK5RAP1, DUS4L, PSTK, RARS2, LRRC47, TYW5, NSUN2, MARS2, SARS, FTSJ1, GTPBP3, RPUSD4, CTU2, DALRD3, PPA2, PPA1, RPUSD3, GARS, EEF1E1, RPP25, CARS2, GTF3C1, METTL2B, GTF3C4, AARS2, GTF3C6, DDX1, METTL2A, TARS, HSD17B10, OSGEP, EXOSC9, EXOSC8, HARS, RPP14, EXOSC3, PUSL1, EXOSC2, DTD1, YARS, PTCD1, SSB, R…	<0.001	0.0769832
	GO_MATURATION_OF_5_8S_RRNA	-1.73933	14	ABT1, NOP14, MAK16, RPF1, FTSJ3, EIF6, ERI1, EXOSC9, EXOSC8, C1D, RRS1, EXOSC3, EXOSC2, MPHOSPH6	0.00457666	0.077156
	REACTOME_SRP_DEPENDENT_COTRANSLATIONAL_PROTEIN_TARGETING_TO_MEMBRANE	-1.58825	65	RPL30, TRAM1, RPL32, RPLP1, RPLP0, SRP54, RPL8, SRP14, RPL9, RPL6, RPS4X, SEC61A1, RPS17, RPS19, SEC61G, RPL35, RPLP2, RPL38, SEC61B, RPS11, RPS13, RPS12, RPS9, RPS7, RPL21, SSR4, RPS8, RPS5, SSR2, RPL23, RPS6, RPL22, SRP9, RPL7AP27, RPL24, RPL27, RPL26, RPL10, RPN2, RPL12, RPN1, RPL36A, RPL14, SSR1, RPL15, RPS2, RPS27A, SEC11A, RPL19, SEC11C, RPL41, RPS26, RPS25, SPCS3, RPS28, SPCS2, RPS27, SPCS…	<0.001	0.0803973
	GO_RRNA_MODIFICATION	-1.71653	14	NOP58, DIMT1, NSUN3, FTSJ2, MRM1, FTSJ3, TRMT112, EMG1, DKC1, RRNAD1, NHP2, GAR1, METTL16, NOP10	0.00696056	0.0850927
	KEGG_RIBOSOME	-1.5578	52	RPL30, RPL32, RPLP1, RPLP0, RPL10L, RPL8, RPL9, RPL6, RPS4X, RPS17, RPS19, RPL36AL, RPL35, RPLP2, RPL38, RPS11, RPS13, RPS12, RPS9, RPS7, RPL21, RPS8, RPS5, RPL23, RPS6, RPL22, RPS3A, RPL24, RPL27, RPL26, RPL10, RPL12, RPL36A, RPL14, RPL15, RPS2, RPS27A, RPL19, RPL41, RPS26, RPS25, RPS28, RPS27, RPS29, RPL27A, RPS20, RPL22L1, FAU, RPS21, RSL24D1, RPS24, RPL26L1	0.00243309	0.0922355
	GO_MATURATION_OF_SSU_RRNA_FROM_TRICISTRONIC_RRNA_TRANSCRIPT_SSU_RRNA_5_8S_RRNA_LSU_RRNA_	-1.69609	9	ABT1, EMG1, MRPS9, TBL3, UTP3, WDR3, UTP23, RRS1, DCAF13	0.0045977	0.0947245
Mitochondrial translation and organization
	GO_MITOCHONDRIAL_TRANSLATION	-2.23456	55	MRPS17, MRPS15, MRPS16, MRPS14, MRPL36, MRPL33, MRPL4, MRPL41, MRPL42, MRPL2, MRPL40, MRPL9, CHCHD1, MRPS28, RARS2, TSFM, MRPS27, MRPS24, MRPS25, MRPS23, MRPS2, MRPL47, MRPL48, MRPS6, MRPS5, MRPL43, MRPS18C, MRPL44, TUFM, MRPL52, MRPL53, MRPS9, MRPL51, MTRF1L, DAP3, AARS2, MRPS36, MRPL19, MRPS34, MRPL16, MRPL14, MTIF2, MRPL15, MRPL12, MRPL10, MRPL54, MRPL55, ICT1, HARS, NDUFA7, MRPL27, HARS2, MRP…	<0.001	0.0106031
	GO_NUCLEOID	-2.13375	18	DDX28, HSPA9, POLDIP2, FASTKD2, MPG, SHMT2, LRPPRC, TUFM, HADHB, DHX30, DNAJA3, DBT, FASTKD5, TFAM, VDAC1, SSBP1, GRSF1, POLG	<0.001	0.0114857
	GO_LARGE_RIBOSOMAL_SUBUNIT	-2.0798	24	MRPL19, NSUN3, MRPL16, MRPL27, MTERFD2, MRPL36, MRPL47, MRPL15, MRPL12, MRPL43, MRPL21, MRPL55, MRPL33, RBM3, MRPL52, MRPL41, MRPL2, FXR2, MRPL51, ICT1, MRTO4, RPL22L1, ZNF622, RPL26L1	<0.001	0.0146011
	GO_ORGANELLAR_RIBOSOME	-2.10242	38	MRPS17, MRPS15, MRPS16, MRPS14, MRPS36, MRPL19, MRPL16, MRPL36, MRPL15, MRPL12, MRPL10, MRPL55, MRPL33, MRPL41, MRPL42, MRPL2, MRPL40, ICT1, MRPL9, MRPS28, NDUFA7, MRPS24, NSUN3, MRPL27, MRPS2, MTERFD2, MRPL47, MRPL48, MRPS6, MRPS5, MRPL43, MRPL21, MRPL22, MRPS18C, MRPL52, MRPS9, MRPL51, DAP3	<0.001	0.0158035
	GO_TRANSLATIONAL_TERMINATION	-2.18778	49	MRPS17, MRPS15, MRPS16, MRPS14, MRPL36, MRPL33, MRPL4, MRPL41, MRPL42, MRPL2, MRPL40, MRPL9, CHCHD1, MRPS28, MRPS27, MRPS24, MRPS25, MRPS23, MRPL47, MRPL48, MRPS6, MRPS5, MRPL43, MRPS18C, MRPL44, MRPL52, MRPL53, MRPS9, MRPL51, ETF1, MTRF1L, DAP3, MRPS36, MRPL19, MRPS34, MRPL16, MRPL14, MRPL15, MRPL12, GSPT2, MRPL10, MRPL54, GSPT1, MRPL55, ICT1, MRPL27, MRPL21, MRPL22, MRPL30	<0.001	0.0159903
	GO_MITOCHONDRIAL_MATRIX	-2.08349	119	ISCA1, MPG, NUDT2, ATP5C1, PARK7, FPGS, FDXR, PDK3, PMPCB, PMPCA, HADH, RARS2, MCCC1, MRPS18C, TUFM, PPA2, MTHFD2, PPIF, ACOT2, TFAM, VDAC1, SUCLG1, SHC1, SHMT2, MRPL19, MRPL16, AK3, AK4, MRPL15, MRPL12, PRDX3, DHX30, PRDX5, GRPEL1, ATP5E, GRPEL2, HSPA9, PDHA1, ADHFE1, MRPL27, MTHFS, HARS2, ACSF3, MRPL21, ACSF2, ARL2BP, PIN4, GRSF1, BCL2L1, MRPS17, MRPS15, MRPS16, FASTKD2, ETFA, MRPL36, MRPL33, M…	<0.001	0.0166626
	GO_TRANSLATIONAL_ELONGATION	-2.08436	51	MRPS17, HBS1L, MRPS15, MRPS16, MRPS14, MRPL36, MRPL33, MRPL4, MRPL41, MRPL42, MRPL2, MRPL40, MRPL9, CHCHD1, PSTK, MRPS28, TSFM, MRPS27, MRPS24, MRPS25, MRPS23, MRPL47, MRPL48, MRPS6, MRPS5, MRPL43, MRPS18C, MRPL44, TUFM, MRPL52, MRPL53, MRPS9, MRPL51, DAP3, MRPS36, MRPL19, EIF5A2, MRPS34, MRPL16, MRPL14, MRPL15, MRPL12, MRPL10, MRPL54, MRPL55, ICT1, MRPL27, MRPL21, MRPL22, MRPL30, SELT	<0.001	0.0185953
	GO_TRANSLATION_FACTOR_ACTIVITY_RNA_BINDING	-2.00151	28	HBS1L, EIF4E3, EIF5A2, MTIF2, GSPT2, GSPT1, ICT1, EIF4E, ABCF1, MCTS1, EIF2B5, EIF2B3, EIF1AY, EIF1AX, EIF2S2, EIF2S1, TUFM, EIF2S3, COPS5, EIF6, EIF3I, ETF1, DHX29, EIF4E2, EIF1B, MTRF1L, CPEB2, EIF4G2	<0.001	0.023806
	GO_RIBOSOME	-1.9611	87	MRPS17, MRPS15, MRPS16, MRPS14, RPL10L, MRPL36, MRPL33, MRPL4, RBM3, MRPL41, MRPL42, MRPL2, MRPL40, MRPL9, NCK1, MRPS28, MRPS27, MRPS24, MRPS25, IMP3, MRPS23, NSUN3, MRPS2, MTERFD2, MRPL47, MRPL48, MRPS6, MRPS5, MRPL43, MRPS18C, MRPL44, MRPL52, MRPL53, MRPS9, MRPL51, MRTO4, DAP3, NUFIP2, MRPS36, MRPL19, MRPS34, MRPL16, MRPL14, MRPL15, HSPA14, MRPL12, MRPL10, MRPL54, MRPL55, FXR2, ICT1, ZNF622, AB…	<0.001	0.0267171
	GO_AMIDE_BIOSYNTHETIC_PROCESS	-1.98703	153	MTFMT, RPL10L, CNDP2, NARS, FPGS, AKT1, SLC25A40, SLC25A42, SLC25A44, CHCHD1, RARS2, EIF1AY, EIF1AX, SARS, FTSJ1, MRPS18C, TUFM, PPA2, PPA1, MTHFD2, MRTO4, CARS2, EIF1B, DAP3, AARS2, MRPL19, EIF5A2, MRPL16, TARS, MRPL14, MRPL15, MRPL12, GSPT2, MRPL10, GSPT1, ST8SIA4, ST3GAL5, ST3GAL2, MCTS1, EIF2B5, EIF2B3, MRPL27, MTHFS, EIF2S2, HARS2, EIF2S1, MRPL21, MRPL22, DHFR, MRPL30, GCLC, EIF2S3, COPS5, E…	<0.001	0.0271619
	GO_ORGANELLE_INNER_MEMBRANE	-1.93356	167	MTCH1, MTCH2, ACAA2, NRM, ATP5C1, CPOX, GHITM, PARK7, COX6A1, PHB2, TOMM22, LGALS3, CHCHD3, FPGS, PMPCB, SLC25A40, PMPCA, SLC25A42, HADH, SLC25A44, CHCHD1, SLC25A46, MCCC1, SDHD, BCS1L, ATAD3B, LEMD3, LEMD2, PISD, SLC9B2, MRPS18C, ERN1, AFG3L2, UQCRC1, SPNS1, PPIF, TMEM126A, MATR3, VDAC1, SUCLG1, UQCRC2, TMEM126B, DAP3, ABCB7, SHMT2, MRPL19, AK2, MRPL16, MRPL14, MRPL15, MRPL12, MRPL10, TOR1AIP1, …	<0.001	0.0302079
	GO_ORGANELLAR_LARGE_RIBOSOMAL_SUBUNIT	-1.92799	18	MRPL19, NSUN3, MRPL16, MRPL27, MTERFD2, MRPL36, MRPL47, MRPL15, MRPL12, MRPL43, MRPL21, MRPL55, MRPL33, MRPL52, MRPL41, MRPL2, MRPL51, ICT1	0.0023753	0.0305851
	GO_CELLULAR_PROTEIN_COMPLEX_DISASSEMBLY	-1.94563	51	MRPS17, MRPS15, MRPS16, MRPS14, MRPL36, MRPL33, MRPL4, MRPL41, MRPL42, MRPL2, MRPL40, KIF19, MRPL9, CHCHD1, MRPS28, MRPS27, MRPS24, MRPS25, MRPS23, MRPL47, MRPL48, MRPS6, MRPS5, MRPL43, MRPS18C, MRPL44, MRPL52, MRPL53, MRPS9, MRPL51, ETF1, MTRF1L, DAP3, MRPS36, MRPL19, MRPS34, MRPL16, MRPL14, MRPL15, MRPL12, GSPT2, MRPL10, MRPL54, GSPT1, MRPL55, ICT1, MRPL27, DSTN, MRPL21, MRPL22, MRPL30	<0.001	0.0315579
	GO_MITOCHONDRION_ORGANIZATION	-1.89359	200	CISD2, PHB2, IFIT2, SNRPD1, AKT1, FBXO7, TP63, GABARAPL3, GABARAPL2, GABARAPL1, BCS1L, ATG13, MRPS18C, AFG3L2, JTB, TFAM, TMEM126B, AARS2, MRPL19, NAIF1, MRPL16, MRPL14, MRPL15, MRPL12, MRPL10, PRDX3, APOO, RHOT1, MRPL27, HARS2, MRPL21, MRPL22, MRPL30, NDUFAF4, ATG2A, NDUFAF1, MRPS17, TRMU, MRPS15, MRPS16, MRPS14, MRPL36, ZCCHC17, WDR45, ECSIT, MRPL33, MRPL41, MRPL42, MAP1LC3A, MRPL40, PPP3CC, AI…	<0.001	0.0363466
	GO_RIBOSOMAL_SUBUNIT	-1.89393	43	MRPS17, MRPS15, MRPS16, MRPS14, MRPS36, RPL10L, MRPL19, MRPL16, MRPL36, MRPL15, MRPL12, MRPL10, MRPL55, MRPL33, RBM3, MRPL41, MRPL42, MRPL2, FXR2, ICT1, ZNF622, MRPS28, MCTS1, MRPS24, IMP3, NSUN3, MRPL27, MRPS2, MTERFD2, MRPL47, MRPS6, MRPS5, MRPL43, MRPL21, MRPL22, MRPS18C, MRPL52, MRPS9, MRPL51, MRTO4, RPL22L1, RPL26L1, DAP3	<0.001	0.0370683
	GO_PEPTIDE_METABOLIC_PROCESS	-1.82964	153	MTFMT, RPL10L, SPPL2A, CNDP2, NARS, AKT1, SLC25A40, SLC25A42, SLC25A44, CHCHD1, RARS2, EIF1AY, EIF1AX, SARS, FTSJ1, MRPS18C, TUFM, PPA2, PPA1, MRTO4, CARS2, EIF1B, DAP3, AARS2, MRPL19, EIF5A2, MRPL16, PROZ, TARS, MRPL14, MRPL15, MRPL12, GSPT2, MRPL10, GSPT1, LTA4H, MCTS1, EIF2B5, GSTM3, EIF2B3, MRPL27, EIF2S2, HARS2, EIF2S1, MRPL21, MRPL22, MRPL30, GCLC, EIF2S3, COPS5, EIF6, CPD, TPP1, DHX29, SEL…	<0.001	0.0506419
	GO_MACROMOLECULAR_COMPLEX_DISASSEMBLY	-1.77803	66	MRPS17, HBS1L, MRPS15, MRPS16, MRPS14, MRPL36, MRPL33, MRPL4, MRPL41, MRPL42, MRPL2, MRPL40, KIF19, FRAT2, KIF5B, CHMP1B, MRPL9, CHCHD1, MRPS28, SMARCC1, MRPS27, MRPS24, MRPS25, IST1, MRPS23, MRPL47, MRPL48, MRPS6, MRPS5, MRPL43, MRPS18C, MRPL44, MRPL52, MRPL53, MRPS9, MRPL51, ETF1, MTRF1L, DAP3, WIBG, SET, MRPS36, MRPL19, MRPS34, MRPL16, MRPL14, MTIF2, MRPL15, MRPL12, GSPT2, MRPL10, MRPL54, GSPT…	<0.001	0.0633178
	GO_INNER_MITOCHONDRIAL_MEMBRANE_ORGANIZATION	-1.7561	7	LETM1, APOO, AFG3L2, CHCHD3, TIMM9, TIMM22, TIMM10	0.00222222	0.0717695
	BIOCARTA_IGF1MTOR_PATHWAY	-1.60477	10	EIF2B5, EIF2S3, PIK3CA, RPS6KB1, PTEN, AKT1, PIK3R1, EIF2S2, EIF4E, EIF2S1	0.0252632	0.0756023	Metabolism
	REACTOME_MITOCHONDRIAL_PROTEIN_IMPORT	-1.57903	21	TIMM8B, DNAJC19, HSPA9, TIMM9, TIMM13, TIMM22, TIMM10, BCS1L, TOMM20, GFER, TOMM22, CHCHD4, TIMM23B, GRPEL1, GRPEL2, TIMM17A, PMPCB, VDAC1, PMPCA, FXN, TOMM5	0.00932401	0.0845948
Mitochonrial respiration
	REACTOME_RESPIRATORY_ELECTRON_TRANSPORT_ATP_SYNTHESIS_BY_CHEMIOSMOTIC_COUPLING_AND_HEAT_PRODUCTION_BY_UNCOUPLING_PROTEINS_	-1.97502	45	COX7B, NDUFA11, NDUFA10, ATP5C1, ETFA, ETFB, COX6A1, UQCRFS1, COX8A, NDUFC2, SDHC, NDUFC1, SDHD, ATP5F1, SDHB, COX7A2L, NDUFS5, NDUFS4, UQCRC1, NDUFS3, NDUFS2, UQCRC2, ND6, NDUFB9, NDUFB8, NDUFB7, NDUFB6, NDUFB4, NDUFB2, UCP1, NDUFB1, ATP5J, UQCR11, ATP5H, COX5B, UQCRH, ATP5L, ATP5E, CYC1, NDUFV1, NDUFA9, NDUFA8, NDUFA7, NDUFA6, NDUFA5, NDUFA4, NDUFA2, NDUFA1, COX6C, UQCRQ, NDUFAB1, CYCS	<0.001	0.0123778
	REACTOME_TCA_CYCLE_AND_RESPIRATORY_ELECTRON_TRANSPORT	-2.00989	68	COX7B, NDUFA11, NDUFA10, ATP5C1, ETFA, ETFB, COX6A1, NNT, PDK4, IDH3B, PDK3, UQCRFS1, SLC16A3, COX8A, NDUFC2, SDHC, NDUFC1, SDHD, ATP5F1, SDHB, COX7A2L, NDUFS5, NDUFS4, UQCRC1, NDUFS3, NDUFS2, SUCLG2, SUCLG1, UQCRC2, DLD, ND6, NDUFB9, NDUFB8, NDUFB7, NDUFB6, NDUFB4, NDUFB2, UCP1, NDUFB1, ATP5J, DLST, UQCR11, PDHB, ATP5H, COX5B, UQCRH, ATP5L, LDHA, ATP5E, CYC1, NDUFV1, NDUFA9, NDUFA8, NDUFA7, NDUF…	<0.001	0.0137924
	REACTOME_RESPIRATORY_ELECTRON_TRANSPORT	-2.03797	52	ND6, NDUFB9, NDUFB8, COX7B, NDUFB7, NDUFA11, NDUFB6, NDUFB4, NDUFA10, NDUFB2, NDUFB1, UQCR11, ETFA, ETFB, COX5B, COX6A1, UQCRH, UQCRFS1, CYC1, NDUFV1, NDUFA9, COX8A, NDUFA8, NDUFA7, NDUFA6, NDUFA5, NDUFA4, NDUFA2, NDUFA1, NDUFC2, SDHC, NDUFC1, SDHD, COX6C, SDHB, COX7A2L, UQCRQ, NDUFS5, NDUFS4, NDUFAB1, UQCRC1, NDUFS3, NDUFS2, CYCS, UQCRC2	<0.001	0.0138245
	GO_INNER_MITOCHONDRIAL_MEMBRANE_PROTEIN_COMPLEX	-2.02672	46	NDUFB9, NDUFB7, NDUFB6, NDUFB11, NDUFB4, TIMM9, NDUFA10, ATP5J, ATP5C1, ATP5H, TIMM10, ATP5G3, PARK7, COX6A1, APOO, CHCHD3, ATP5E, TIMM17A, PMPCB, UQCRFS1, NDUFA9, COX8A, NDUFA8, NDUFA7, NDUFA6, NDUFA5, APOOL, CCDC109B, NDUFA2, NDUFA1, NDUFC2, USMG5, SDHC, TIMM22, NDUFC1, SDHD, BCS1L, ATP5F1, NDUFS4, NDUFAB1, UQCRC1, NDUFS3, PPIF, UQCRC2, NDUFAF1, MICU1	<0.001	0.0208262
	GO_RESPIRATORY_CHAIN	-2.01611	48	NDUFB9, NDUFB8, COX7B, NDUFB7, NDUFA11, NDUFB6, NDUFB11, NDUFB4, NDUFA10, NDUFB2, NDUFB1, UQCR11, COX7A2, PARK7, COX6A1, UQCRH, NNT, PMPCB, UQCRFS1, CYC1, NDUFV1, NDUFA9, COX8A, NDUFA8, NDUFA7, NDUFA6, NDUFA5, NDUFA4, NDUFA2, NDUFA1, NDUFC2, SDHC, NDUFC1, SDHD, BCS1L, SDHB, HIGD2A, COX7A2L, UQCRQ, NDUFS5, NDUFS4, NDUFAB1, UQCRC1, NDUFS3, NDUFS2, CYCS, UQCRC2, NDUFAF1	<0.001	0.021364
	GO_OXIDATIVE_PHOSPHORYLATION	-1.88352	48	NDUFB9, NDUFB8, COX7B, NDUFB7, NDUFA11, NDUFB6, NDUFB11, NDUFB4, NDUFA10, NDUFB2, AK2, NDUFB1, ATP5C1, UQCR11, COX5B, COX6A1, UQCRH, PMPCB, UQCRFS1, CYC1, NDUFV1, NDUFA9, COX8A, NDUFA8, NDUFA7, NDUFA6, NDUFA5, NDUFA4, NDUFA2, NDUFA1, NDUFC2, SDHC, NDUFC1, COX6C, COX7A2L, SDHAF2, UQCRQ, NDUFS5, NDUFS4, NDUFAB1, UQCRC1, NDUFS3, NDUFS2, CYCS, UQCRC2, NDUFAF1, FXN, DLD	<0.001	0.0362568
	GO_MITOCHONDRIAL_RESPIRATORY_CHAIN_COMPLEX_I_BIOGENESIS	-1.88138	32	NDUFB9, NDUFB8, NDUFB7, NDUFA11, NDUFB6, NDUFB11, NDUFB4, NDUFA10, NDUFB2, NDUFB1, ECSIT, NDUFV1, NDUFA9, NDUFA8, NDUFA7, NDUFA6, NDUFA5, NDUFA2, ACAD9, NDUFA1, NDUFC2, NDUFC1, BCS1L, NDUFS5, NDUFAF4, NDUFS4, NDUFAB1, NDUFS3, NDUFAF3, NDUFS2, TMEM126B, NDUFAF1	<0.001	0.0363159
	GO_MITOCHONDRIAL_MEMBRANE_PART	-1.87742	65	COX7B, NDUFA10, ATP5C1, ATP5G3, PARK7, DUSP18, COX6A1, TOMM20, TOMM22, FUNDC2, CHCHD3, NNT, FUNDC1, TIMM17A, PMPCB, UQCRFS1, COX8A, MUL1, NDUFC2, USMG5, SDHC, TIMM22, NDUFC1, SDHD, BCS1L, ATP5F1, NDUFS4, UQCRC1, NDUFS3, PPIF, UQCRC2, MICU1, NDUFB7, NDUFB6, NDUFB11, NDUFB4, TIMM9, ATP5J, COX7A2, ATP5H, TIMM10, UQCRH, TMEM70, AKAP1, APOO, RHOT1, ATP5E, MFN2, NDUFA9, LYN, NDUFA8, NDUFA7, NDUFA6, NDU…	<0.001	0.0373115
	KEGG_OXIDATIVE_PHOSPHORYLATION	-1.73969	62	COX7B, NDUFA10, ATP5C1, TCIRG1, ATP5G3, ATP12A, COX6A1, UQCRFS1, ATP6V1E1, COX8A, ATP6V0B, ATP6V1G1, ATP6V1G2, ATP6AP1, NDUFC2, SDHC, NDUFC1, SDHD, ATP5F1, SDHB, COX7A2L, PPA2, PPA1, NDUFS5, NDUFS4, UQCRC1, NDUFS3, NDUFS2, UQCRC2, ATP6V1A, ND6, NDUFB9, NDUFB8, NDUFB7, NDUFB6, NDUFB4, COX17, NDUFB2, ATP5J, UQCR11, COX7A2, ATP5H, COX5B, UQCRH, ATP5L, ATP5E, ATP6V1H, CYC1, ATP6V1D, ATP6V1C1, ATP6V1F…	<0.001	0.0377917
	GO_MITOCHONDRIAL_PROTEIN_COMPLEX	-1.85612	54	NDUFA10, ATP5C1, ATP5G3, PARK7, COX6A1, TOMM20, TOMM22, CHCHD3, DBT, TIMM17A, PMPCB, UQCRFS1, POLG, COX8A, BCKDHB, NDUFC2, USMG5, SDHC, TIMM22, NDUFC1, SDHD, BCS1L, ATP5F1, NDUFS4, UQCRC1, NDUFS3, PPIF, UQCRC2, MICU1, NDUFB7, NDUFB6, NDUFB11, MRPS36, NDUFB4, TIMM9, TIMM13, ATP5J, ATP5H, TIMM10, APOO, ATP5E, NDUFA9, TIMM8B, NDUFA8, NDUFA7, NDUFA6, NDUFA5, APOOL, CCDC109B, NDUFA2, NDUFAB1, TOMM7, N…	<0.001	0.0438038
	GO_NADH_DEHYDROGENASE_COMPLEX	-1.82747	28	NDUFB9, NDUFB8, NDUFB7, NDUFA11, NDUFB6, NDUFB11, NDUFB4, NDUFA10, NDUFB2, NDUFB1, PARK7, NDUFV1, NDUFA9, NDUFA8, NDUFA7, NDUFA6, NDUFA5, NDUFA4, NDUFA2, NDUFA1, NDUFC2, NDUFC1, NDUFS5, NDUFS4, NDUFAB1, NDUFS3, NDUFS2, NDUFAF1	0.00241546	0.0504585
	GO_MITOCHONDRIAL_RESPIRATORY_CHAIN_COMPLEX_ASSEMBLY	-1.80716	37	NDUFB9, NDUFB8, NDUFB7, AARS2, NDUFA11, NDUFB6, NDUFB11, NDUFB4, NDUFA10, NDUFB2, NDUFB1, ECSIT, SAMM50, NDUFV1, NDUFA9, NDUFA8, NDUFA7, NDUFA6, NDUFA5, NDUFA2, ACAD9, NDUFA1, NDUFC2, NDUFC1, BCS1L, NDUFS5, NDUFAF4, SDHAF1, NDUFS4, NDUFAB1, NDUFS3, NDUFAF3, NDUFS2, TFAM, TMEM126B, NDUFAF1, SLC25A33	<0.001	0.0540387
	REACTOME_PYRUVATE_METABOLISM_AND_CITRIC_ACID_TCA_CYCLE	-1.60996	19	PDHA1, SLC16A1, ADHFE1, DLST, SDHC, PDHB, SDHD, SDHB, LDHA, PDP2, NNT, PDK4, IDH3B, SUCLG2, PDK3, SUCLG1, ACO2, DLD, SLC16A3	0.00925926	0.0736664	Metabolism
	GO_OXIDOREDUCTASE_COMPLEX	-1.73009	29	NDUFB6, MRPS36, NDUFB4, DLST, PARK7, DBT, PMPCB, UQCRFS1, NDUFA9, RRM1, NDUFA7, NDUFA6, PDHA1, NDUFA5, NDUFA2, BCKDHB, NDUFC1, SDHD, BCS1L, P4HA1, RRM2B, NDUFS4, NDUFAB1, NDUFS3, NOX3, P4HB, UQCRC2, NDUFAF1, DLD	<0.001	0.079843
	KEGG_PARKINSONS_DISEASE	-1.57421	61	COX7B, NDUFA10, ATP5C1, ATP5G3, PARK7, COX6A1, UBE2L3, CASP3, UQCRFS1, SLC18A2, COX8A, NDUFC2, SDHC, NDUFC1, SDHD, ATP5F1, SDHB, SEPT5, COX7A2L, NDUFS5, NDUFS4, UQCRC1, VDAC3, NDUFS3, VDAC2, NDUFS2, VDAC1, UQCRC2, ND6, NDUFB9, NDUFB8, NDUFB7, NDUFB6, NDUFB4, NDUFB2, NDUFB1, ATP5J, HTRA2, UQCR11, COX7A2, ATP5H, UBE2J2, COX5B, UQCRH, ATP5E, CYC1, NDUFV1, NDUFA9, NDUFA8, NDUFA7, NDUFA6, NDUFA5, NDUF…	0.00262467	0.0859834
G protein coupled receptor
	GO_SENSORY_PERCEPTION_OF_CHEMICAL_STIMULUS	2.03028	53	TAS2R60, OR10J3, TAS2R8, RTP1, OR4K17, OR10R2, BEST2, OR2T12, OR6Y1, UGT2A1, TAS2R3, TAS2R5, TAS2R4, OR5F1, OR51G1, OR2H2, OR2H1, TAAR5, NAV2, OR2T8, AZGP1, OR4X2, SCNN1A, OR5A1, OR4C15, OR13C4, CNGB1, OR2C1, TAS2R43, OR10H4, C5AR1, TAS2R45, TAS2R46, OR10P1, ITPR3, OR4S1, OR51B5, OR12D3, TAS1R1, OR4C46, OR4F4, OR2B2, OR1D2, OR5H1, TAS2R31, OR2F1, OR6N1, TAS2R39, GNG13, GJB4, REEP2, OR10C1, OR7E24	<0.001	0.0400446
	REACTOME_AMINE_LIGAND_BINDING_RECEPTORS	1.88274	15	CHRM3, CHRM1, HTR1A, HTR2B, TAAR5, HTR1B, ADRA1D, TAAR2, HTR4, ADRA1B, ADRA1A, ADRB3, HRH3, HRH2, DRD1	<0.001	0.0421224
	REACTOME_OLFACTORY_SIGNALING_PATHWAY	1.81598	20	OR4F4, OR2B2, OR5F1, OR10J3, OR2C1, OR51G1, OR1D2, OR2F1, OR10H4, OR6N1, OR10P1, OR4K17, OR10R2, OR2T12, OR4S1, OR4X2, OR10C1, OR51B5, OR5A1, OR4C15	0.00166113	0.0529299
	KEGG_NEUROACTIVE_LIGAND_RECEPTOR_INTERACTION	1.82359	94	GABRB2, CHRM3, GABRB1, VIPR2, CHRM1, THRA, CHRM4, GRIK5, HTR2B, ADRA1D, GRIK2, HTR4, ADRA1B, GRPR, ADRA1A, GRM3, GHR, GRM2, CYSLTR1, EDNRA, EDNRB, GRM8, ADORA1, LEPR, C3AR1, PRLHR, PRSS3, PRSS2, TSHB, PTGDR, CHRNB1, GRID2, CHRNB4, GPR35, AVPR2, TACR2, TAAR5, TAAR2, ADRA2C, SSTR2, GABRG3, SSTR3, ADRA2A, TRHR, ADRB3, LTB4R2, PARD3, AGTR1, APLNR, GRIA2, CHRNA3, CHRNA2, CHRNA5, CSH1, CHRNA7, PTAFR, C…	<0.001	0.0548691
	KEGG_OLFACTORY_TRANSDUCTION	1.82661	32	OR10J3, OR2C1, PDE1C, CALML5, CALML6, OR10H4, GUCA1A, OR10P1, OR4K17, OR10R2, OR2T12, OR4S1, OR51B5, PRKACA, PRKG1, CLCA4, OR4C46, OR4F4, OR2B2, OR5F1, OR51G1, OR1D2, OR2F1, OR6N1, OR2T8, OR4X2, OR10C1, OR5A1, OR4C15, OR13C4, CNGB1, OR7E24	<0.001	0.0601174
	GO_G_PROTEIN_COUPLED_AMINE_RECEPTOR_ACTIVITY	1.91966	17	CHRM3, CHRM1, CHRM4, HTR1A, HTR2B, TAAR5, HTR3D, HTR1B, ADRA1D, TAAR2, HTR4, ADRA1B, ADRA2C, ADRA1A, ADRB3, HRH3, HRH2	<0.001	0.0787652
	GO_G_PROTEIN_COUPLED_RECEPTOR_ACTIVITY	1.90376	139	CHRM3, VIPR2, CHRM1, AMHR2, CHRM4, GPR63, OR4K17, GPR62, MRGPRE, HTR4, GRPR, OR2T12, CELSR2, CELSR3, CYSLTR1, EDNRA, EDNRB, ADORA1, C3AR1, PTGDR, TAAR5, GPR75, TAS2R14, TAAR2, OR2T8, TRHR, OR4X2, SMO, LTB4R2, GPR161, AGTR1, OR5A1, OR4C15, XPR1, OR13C4, OR2C1, TAS2R43, GPR119, C5AR1, TAS2R45, GPR88, NPR3, TAS2R46, FPR1, CRHR2, GHRHR, NLRP6, HRH3, HRH2, OR51B5, DRD1, NTSR1, GPR113, NTSR2, OR4F4, OR…	<0.001	0.0884637
Matrisome
	NABA_CORE_MATRISOME	2.01914	77	COL18A1, SPON1, ECM2, TINAGL1, LAMC3, NCAN, DMP1, TSKU, WISP2, COMP, ESM1, EMILIN2, RSPO3, SVEP1, EMILIN1, RSPO1, SBSPON, TECTB, COL27A1, IGFBP5, OMD, ADIPOQ, BGN, MEPE, VWDE, KERA, DCN, BCAN, VCAN, CDCP2, FNDC1, OPTC, PXDN, COL4A3, MATN1, VWA1, COL6A5, MFGE8, ZP2, VWA7, FBLN7, PCOLCE2, LAMA4, NTN4, LTBP4, DPT, PRELP, AEBP1, VWCE, LTBP3, NID2, FBLN2, THBS4, NTN3, IGFBPL1, SPOCK3, CHAD, SLIT3, SLI…	<0.001	0.0249237
	NABA_PROTEOGLYCANS	1.87461	13	NCAN, OMD, BGN, KERA, PRELP, PRG3, DCN, BCAN, VCAN, ESM1, OPTC, SPOCK3, FMOD	<0.001	0.0391685
	GO_EXTRACELLULAR_MATRIX_STRUCTURAL_CONSTITUENT	1.9604	27	TINAGL1, LAMA4, NCAN, PRELP, FBLN2, COMP, EMILIN2, TECTB, COL27A1, MUC17, TFPI2, BGN, MEPE, DSPP, COL1A1, BCAN, COL3A1, VCAN, OPTC, PXDN, COL4A3, COL5A2, MATN1, CHI3L1, COL9A3, COL9A2, FBN1	<0.001	0.0547223
	NABA_ECM_GLYCOPROTEINS	1.79639	52	SPON1, ECM2, TINAGL1, LAMC3, DMP1, TSKU, WISP2, COMP, EMILIN2, RSPO3, SVEP1, EMILIN1, RSPO1, SBSPON, TECTB, IGFBP5, ADIPOQ, MEPE, VWDE, CDCP2, FNDC1, PXDN, MATN1, VWA1, MFGE8, ZP2, VWA7, LAMA4, NTN4, LTBP4, DPT, AEBP1, VWCE, LTBP3, NID2, FBLN2, THBS4, NTN3, IGFBPL1, SLIT3, SLIT2, IGFBP6, NTNG1, LAMB3, LGI4, COLQ, DSPP, SMOC2, SMOC1, MFAP2, KCP, FBN1	<0.001	0.059429
Other
	PID_TELOMERASE_PATHWAY	-1.95039	28	TNKS, PINX1, UBE3A, SMG5, WRN, ABL1, SAP18, AKT1, MAPK1, RBBP7, XRCC6, SMAD3, PARP2, TINF2, HUS1, NR2F2, TERF1, TERF2, NFKB1, SAP30, RAD50, RPS6KB1, IFNG, DKC1, SP3, TERF2IP, ATM, MXD1	<0.001	0.0126621	DNA damage / DNA repair
	REACTOME_PREFOLDIN_MEDIATED_TRANSFER_OF_SUBSTRATE_TO_CCT_TRIC	-1.92548	20	CCT3, CCT2, TUBB4B, TUBA4A, CCT6A, TUBB6, TUBA3D, TUBA1A, TUBA3C, TCP1, TUBB1, PFDN1, PFDN2, CCT8, CCT7, PFDN4, PFDN5, PFDN6, CCT5, CCT4	0.00218341	0.0154907
	GO_CELLULAR_RESPONSE_TO_HYDROGEN_PEROXIDE	-2.08085	24	PRKAA1, AKR1B1, PARK7, HIF1A, RELA, IL18RAP, ABL1, EP300, STAT6, MAP3K5, KDM6B, ANXA1, ARG1, SPHK1, BNIP3, SIRT1, PAX2, SETX, PPP5C, STK25, APEX1, PPIF, FXN, NFE2L2	<0.001	0.0157062
	KEGG_LYSOSOME	-1.88579	41	CD63, ASAH1, HEXB, CLTC, HEXA, GBA, CLTB, AP4E1, CLTA, TCIRG1, LIPA, CTSS, SGSH, GGA2, AP3M2, AP4M1, MFSD8, LAPTM4A, NAGLU, GNPTAB, CTSK, PSAP, AP1S2, ATP6V1H, AGA, GUSB, CTSD, ATP6V0B, GAA, CTNS, AP3B1, MCOLN1, AP3B2, AP4B1, IGF2R, PLA2G15, GALC, NPC2, TPP1, PPT2, GLA	<0.001	0.0170502
	REACTOME_NITRIC_OXIDE_STIMULATES_GUANYLATE_CYCLASE	2.00314	9	GUCY1B3, NOS2, PDE1B, KCNMB2, PDE2A, PDE3A, NOS1, PDE9A, PRKG1	<0.001	0.0171145
	REACTOME_FORMATION_OF_TUBULIN_FOLDING_INTERMEDIATES_BY_CCT_TRIC	-1.89415	16	CCT3, CCT2, TUBB4B, TUBA4A, CCT6A, TUBB6, TUBA3D, TUBA1B, TUBA1A, TUBA3C, TCP1, TUBB1, CCT8, CCT7, CCT5, CCT4	0.00218818	0.0182151
	REACTOME_PROTEIN_FOLDING	-1.81553	33	AP3M1, TUBB6, TUBA3D, TUBA1B, TUBA1A, TUBA3C, TUBB1, FBXO6, CCT8, CCT7, CCT5, CCT4, NOP56, CCT3, CCT2, FBXW5, FBXW7, SPHK1, TBCC, TBCB, TBCA, TUBB4B, TUBA4A, CCT6A, TCP1, TBCE, PFDN1, FBXL3, PFDN2, FBXL5, PFDN4, PFDN5, PFDN6	<0.001	0.0273076
	BIOCARTA_NKT_PATHWAY	-1.79944	10	IFNG, TGFB3, CXCR3, CCL4, CD28, CCL3, CXCR4, IL12RB1, CCR4, CCR2	0.00845666	0.0286997
	PID_IL12_2PATHWAY	-1.79227	20	MAP2K3, EOMES, GADD45B, GZMA, GZMB, FASLG, CD3D, NFKB1, RELA, RELB, PPP3CA, SOCS1, IL18RAP, IFNG, TBX21, CCL4, CCL3, STAT6, CD247, IL12RB1	<0.001	0.0289097	Cell signaling
	REACTOME_POTASSIUM_CHANNELS	1.92284	19	KCNH2, KCNF1, KCNJ5, KCNH4, KCNH6, KCNJ9, KCND3, KCNC2, KCNJ12, KCNJ14, KCNJ15, KCNAB1, KCNAB3, KCNA7, KCNS1, GNG7, KCNMB2, KCNA10, KCNJ1	<0.001	0.0296495
	GO_PROTEIN_KINASE_B_SIGNALING	-1.94343	16	PTEN, ILK, TNF, SIRT2, PAX2, PIK3C2B, SETX, PIK3CA, RPS6KB1, AKT2, SESN2, RPS6KB2, CCL3, AKT1, EP300, GAS6	0.00226757	0.0305839
	GO_PTERIDINE_CONTAINING_COMPOUND_BIOSYNTHETIC_PROCESS	-1.91972	10	DHFR, QDPR, DHFRL1, MTHFD1L, GCH1, MTHFD2, FPGS, MTHFS, GART, PTS	<0.001	0.0316261
	REACTOME_MEIOTIC_SYNAPSIS	-1.77288	20	UBE2I, HIST2H2AA4, HIST1H4K, H2AFZ, HIST1H4L, HIST1H2BK, TINF2, H2AFX, HSPA2, SMC1A, TERF1, TERF2, REC8, SYNE1, LMNB1, STAG1, RAD21, LMNA, TERF2IP, ATR	<0.001	0.0319976
	REACTOME_DOWNREGULATION_OF_SMAD2_3_SMAD4_TRANSCRIPTIONAL_ACTIVITY	-1.76422	5	NCOR2, TGIF1, SMAD3, TGIF2, UBE2D1	0.0071599	0.033292
	GO_COATED_MEMBRANE	-1.88797	29	COPB2, SEC23A, COPB1, CLTC, CLTB, AP4E1, CLTA, NCALD, GGA2, AP3M2, AP4M1, CHMP1B, AP1S2, TMED7, SEC23B, SEC31B, SEC24B, VPS33B, SCLT1, AP3B1, AP3B2, AP4B1, IGF2R, COPZ1, VMA21, CHMP4B, CHMP4A, SEC24C, COPE	<0.001	0.0366845
	REACTOME_NEUROTRANSMITTER_RELEASE_CYCLE	1.92374	15	UNC13B, SNAP25, RAB3A, SYT1, GLS2, GAD1, SLC22A2, CHAT, GAD2, ABAT, SLC1A6, SYN3, SLC1A7, VAMP2, SLC18A3	<0.001	0.0393581
	BIOCARTA_TOB1_PATHWAY	-1.73202	13	TGFB1, SMAD3, TGFB3, CD3G, TOB2, TOB1, CD3D, TGFBR2, TGFBR3, IFNG, CD28, TRA@, CD247	0.00884956	0.0396735
	REACTOME_CHOLESTEROL_BIOSYNTHESIS	-1.70926	6	SQLE, IDI1, CYP51A1, DHCR7, HMGCR, LSS	0.0145985	0.0415347	Metabolism
	REACTOME_POST_CHAPERONIN_TUBULIN_FOLDING_PATHWAY	-1.7155	13	TBCD, TBCC, TBCB, TBCA, TUBB4B, TUBA4A, TUBB6, TUBA3D, TUBA1B, TUBA1A, TUBA3C, TUBB1, TBCE	0.0221239	0.0416592
	KEGG_BIOSYNTHESIS_OF_UNSATURATED_FATTY_ACIDS	-1.7118	7	PECR, ACOT2, ACOT1, ELOVL6, HSD17B12, PTPLB, PTPLA	0.0159091	0.0421117	Metabolism
	BIOCARTA_IL12_PATHWAY	-1.71067	11	JUN, MAPK8, IFNG, CXCR3, STAT4, CD3G, TRA@, CD247, MAPK14, IL12RB1, CD3D	0.013544	0.0422333	Cell signaling
	PID_S1P_S1P2_PATHWAY	-1.71615	14	GNAI3, MAPK14, RHOA, GNAI2, GNAO1, GNA14, GNA15, PAK1, MAPK8, GNA12, MAPK1, S1PR2, RAC1, MAPK3	0.010917	0.0428137
	GO_OXIDOREDUCTASE_ACTIVITY_ACTING_ON_A_SULFUR_GROUP_OF_DONORS	-1.85049	21	PDIA2, SRXN1, GLRX3, PTGES2, GSTO1, GLRX5, TXNRD1, TXNL1, TXNDC12, SQRDL, GLRX2, IFI30, GFER, TXNDC17, CHCHD4, PRDX3, TMX3, TMX1, SH3BGRL3, QSOX2, DLD	0.00230415	0.0444065
	GO_NAD_ADP_RIBOSYLTRANSFERASE_ACTIVITY	-1.85245	8	PARP11, TNKS2, TNKS, TIPARP, PARP2, PARP9, SIRT1, SIRT2	0.00244499	0.0448288
	GO_DISULFIDE_OXIDOREDUCTASE_ACTIVITY	-1.83736	13	PDIA2, GLRX3, PTGES2, GSTO1, GLRX5, TXNRD1, TXNL1, TXNDC12, GLRX2, GFER, CHCHD4, TMX1, SH3BGRL3	0.00236407	0.048192
	KEGG_PENTOSE_PHOSPHATE_PATHWAY	-1.67497	10	RPIA, TKTL1, PRPS1, PGM2, ALDOC, PGLS, TKT, PRPS1L1, PGD, FBP1	0.00656455	0.0487937	Metabolism
	GO_POSITIVE_REGULATION_OF_LEUKOCYTE_APOPTOTIC_PROCESS	-1.82948	9	P2RX7, LYN, ANXA1, NR4A3, CDKN2A, ZC3H8, ADAM8, FNIP1, SIRT1	0.00461894	0.0500722
	GO_RESPONSE_TO_ARSENIC_CONTAINING_SUBSTANCE	-1.83211	12	GCLC, CDKN1A, UROD, GSTO1, UROS, SRRT, PTEN, PPIF, CPOX, RNF4, NEFH, CPEB2	0.0045045	0.0502645
	GO_COFACTOR_BIOSYNTHETIC_PROCESS	-1.82065	58	PANK4, SLC25A1, ISCA2, PANK2, ISCA1, PANK3, CPOX, LOC344967, GPHN, NFU1, DHFRL1, UROD, FPGS, TMEM14C, ELOVL1, ACOT7, RSAD1, ELOVL6, MAT1A, COASY, ACLY, BDH2, MTHFD2, SDHAF1, FAM96B, ACOT2, ACOT1, FAM96A, ACSBG1, GART, FXN, DLD, ISCU, NAPRT1, MAT2B, HSD17B12, PTPLB, PTS, CIAO1, PTPLA, MAT2A, MTHFD1L, PPCS, PDSS1, ACSS1, NDUFA9, PDHA1, GCH1, TPK1, UROS, MTHFS, ACSF3, ACSF2, DHFR, SLC25A38, QDPR, CO…	<0.001	0.0516624
	GO_RNA_SECONDARY_STRUCTURE_UNWINDING	-1.82109	15	DDX28, DDX18, DDX59, DDX46, DDX25, DDX55, EIF4A3, DDX20, DDX54, DDX10, DDX51, DDX52, DDX50, DDX19B, DHX36	0.00224719	0.052157
	REACTOME_DOWNREGULATION_OF_TGF_BETA_RECEPTOR_SIGNALING	-1.66426	12	PPP1CB, PPP1R15A, PPP1CC, TGFB1, XPO1, SMAD3, STRAP, STUB1, UCHL5, PPP1CA, SMAD7, TGFBR2	0.0153173	0.0522495	Cell signaling
	GO_GAMMA_TUBULIN_BINDING	-1.81442	6	LYN, RAD51D, TUBGCP5, PDE4B, TUBGCP4, MARK4	0.00215983	0.0523144
	PID_HIF1A_PATHWAY	-1.66212	6	COPS5, CDKN2A, CUL2, ARNT, HIF1A, RBX1	0.0165094	0.052712	Cell signaling
	GO_RNA_POLYMERASE_CORE_ENZYME_BINDING	-1.82131	9	SCAF8, PCF11, CTR9, ELP2, ZNF326, ELP4, IKBKAP, SPTY2D1, CDC73	0.0091954	0.0528154
	GO_HORMONE_ACTIVITY	1.97267	47	BMP10, TOR2A, EPO, PTH, CSH1, PMCH, LHB, OXT, RETN, TRH, PTHLH, MLN, INS, THPO, UCN3, STC2, NPY, NPPA, FAM132B, PENK, INSL3, CGA, TSHB, INSL5, CGB, CHGB, CCL25, EDN1, ADIPOQ, PYY2, IGF2, IGF1, INHBA, CSHL1, INHBC, GUCA2A, GIP, APLN, GH2, CORT, GAL, ADM2, GNRH1, IAPP, AVP, VIP, INHA	<0.001	0.0546122
	GO_POTASSIUM_CHANNEL_COMPLEX	1.95039	25	SNAP25, CNTNAP2, KCNC2, KCNA3, KCNA7, DPP6, KCNMB2, KCNE1L, KCNJ1, KCNH2, KCNF1, KCNJ5, KCNH4, KCND3, KCNJ14, KCNIP4, KCNAB1, DLG2, CTTN, KCNS1, DLG4, KCNMA1, KCNQ4, KCNA10, VAMP2	<0.001	0.0554602
	REACTOME_CYTOCHROME_P450_ARRANGED_BY_SUBSTRATE_TYPE	1.79127	19	CYP3A43, CYP4A11, CYP7B1, CYP4F8, CYP19A1, CYP2C18, CYP17A1, CYP3A7, CYP39A1, CYP2A6, CYP2W1, CYP2U1, CYP2A13, CYP2D6, CYP21A2, CYP2S1, TBXAS1, CYP2E1, CYP2F1	<0.001	0.0568168
	GO_THIOESTER_BIOSYNTHETIC_PROCESS	-1.80104	14	SLC25A1, ACOT7, PDHA1, ELOVL6, HSD17B12, PTPLB, ACSF3, ACSF2, PTPLA, ACOT2, ACOT1, PPT2, ACSS1, DLD	<0.001	0.0569684
	GO_CYTOLYSIS	-1.7927	5	GZMA, PRF1, GZMB, HPRT1, GZMH	0.00657895	0.0585307
	GO_ENDOCHONDRAL_BONE_MORPHOGENESIS	1.99125	22	RARG, MEF2C, BMPR2, COL27A1, SHOX2, AXIN2, RUNX2, BMP6, BMP4, COL1A1, COMP, NPPC, MMP14, PHOSPHO1, MMP16, IMPAD1, FGF18, SERPINH1, MATN1, ALPL, SCXB, MEF2D	<0.001	0.0596281
	REACTOME_GOLGI_ASSOCIATED_VESICLE_BIOGENESIS	-1.64085	20	RAB5C, SNAPIN, TFRC, CLTC, DTNBP1, HIP1R, AP4E1, CLTA, AP3B1, AP4B1, IGF2R, SNX2, VAMP7, CPD, AP1S2, AP1S1, AP3S1, SNX5, TXNDC5, AP1M1	0.00757576	0.059821
	GO_OXYGEN_BINDING	2.0321	25	HBB, HBD, CYP19A1, CYP2C18, CYGB, CYP17A1, CYP3A7, CYP2A13, CBS, CYP2D6, MB, HIF1AN, HBQ1, CYP2F1, HBZ, CYP4A11, NGB, HBA2, HBA1, CYP4F8, CYP4F12, CYP2A7, CYP2U1, TH, CYP2E1	<0.001	0.0600669
	GO_CELLULAR_RESPONSE_TO_HEAT	-1.78708	6	LYN, IRAK1, PDCD6, TRPV4, HTRA2, EIF2S1	0.00230415	0.0605254
	GO_NUCLEAR_ENVELOPE_REASSEMBLY	-1.78004	118	ANKLE2, REEP4, REEP3, LMNA, CHMP4B, PPP2R2A, VRK1	0.00863931	0.0628225
	GO_REGULATION_OF_T_CELL_MIGRATION	-1.77438	6	TNFSF14, ITGA4, XCL1, TNFRSF14, ADAM8, CCR2	0.004662	0.0640144	Cell signaling
	GO_STEROID_HYDROXYLASE_ACTIVITY	1.97362	15	CYP7B1, CYP19A1, CYP2C18, CYP17A1, CYP39A1, CYP2A7, CYP2A6, CYP2W1, CYP2U1, CYP2A13, CYP2D6, CYP21A2, CYP2S1, CYP2E1, CYP2F1	<0.001	0.0643231
	GO_INFLAMMATORY_RESPONSE_TO_ANTIGENIC_STIMULUS	-1.75252	8	KDM6B, AHCY, HMGB2, IL20RB, RBPJ, TNF, CCR2, ICAM1	0.00852879	0.0711572
	PID_P53_REGULATION_PATHWAY	-1.59996	21	PRMT5, SETD8, CSNK1A1, CDKN2A, UBE2D1, NEDD8, CSNK1E, RCHY1, PPM1D, YY1, KAT2B, RASSF1, MAPK8, KAT5, ABL1, AKT1, EP300, ATM, SKP2, CSNK1G2, ATR	0.00704225	0.076171
	REACTOME_CHROMOSOME_MAINTENANCE	-1.59661	32	PRIM2, HIST2H2AA4, PCNA, HIST1H2BK, RSF1, SYNE1, LMNB1, POLD1, RAD21, LMNA, RBBP7, UBE2I, HIST1H4K, H2AFZ, HIST1H4L, RFC2, TINF2, H2AFX, HSPA2, SMC1A, TERF1, TERF2, REC8, POLA1, STAG1, MIS18A, DKC1, RPA3, NHP2, TERF2IP, CENPN, ATR	0.00767263	0.0769713	DNA damage / DNA repair
	REACTOME_AMINO_ACID_SYNTHESIS_AND_INTERCONVERSION_TRANSAMINATION	-1.59517	3	OAT, PSAT1, GLUL	0.034965	0.0771908
	GO_PROTEIN_SELF_ASSOCIATION	-1.73081	7	SLC9A3R1, ACHE, ABCD3, ID1, DVL2, ADAM8, AGA	0.00950119	0.0799729
	REACTOME_VOLTAGE_GATED_POTASSIUM_CHANNELS	1.74987	11	KCNH2, KCNF1, KCNH4, KCNH6, KCNS1, KCND3, KCNC2, KCNAB1, KCNA10, KCNAB3, KCNA7	0.00351494	0.0799903
	GO_TRANSFERASE_ACTIVITY_TRANSFERRING_PENTOSYL_GROUPS	-1.72282	16	POGLUT1, TNKS, TIPARP, PARP2, PARP9, SIRT1, SIRT2, PDC, PDCL3, PARP11, MTAP, TNKS2, PDCL, UPP1, HPRT1, UMPS	0.00472813	0.0812922
	GO_COENZYME_BIOSYNTHETIC_PROCESS	-1.72631	31	PANK4, SLC25A1, HSD17B12, PTPLB, PTS, GPHN, PTPLA, DHFRL1, MTHFD1L, PPCS, FPGS, PDSS1, ACSS1, NDUFA9, ACOT7, PDHA1, GCH1, TPK1, MTHFS, ELOVL6, MAT1A, ACSF3, ACSF2, COASY, DHFR, QDPR, MTHFD2, ACOT2, ACOT1, PPT2, DLD	<0.001	0.081434
	GO_FATTY_ACYL_COA_BINDING	-1.72677	11	ACAD8, ACBD5, ACOT7, SOAT1, IVD, ECI2, ACAD9, ETFA, DBI, ACADM, ACBD3	0.0116279	0.0817624	Metabolism
	GO_GOLGI_TO_ENDOSOME_TRANSPORT	-1.72312	6	AP4M1, SYS1, KIF16B, VPS13C, VPS13A, AP1AR	0.0153509	0.0817675
	PID_FANCONI_PATHWAY	-1.57891	12	RAD50, WDR48, RFC2, RMI1, FANCL, H2AFX, TOP3A, USP1, HUS1, TOPBP1, ATRIP, ATR	0.02	0.0840991
	GO_NUCLEAR_BODY	-1.71444	116	RB1, EIF4A3, PHAX, PARK7, PNN, EIF4ENIF1, ALKBH5, CWC22, MAGOH, CCNL2, TRIM22, PSKH1, PIAS3, ANGEL2, METTL3, NSMCE2, THOC3, PIAS2, THOC6, ATXN2L, PRPF4, THAP7, DKC1, NHP2, SRSF2, GEMIN5, SRSF3, CD2BP2, GEMIN6, PPIH, GEMIN7, ZNF830, FTO, RBM8A, YTHDC1, DDX1, CTR9, FAM206A, ZBTB1, AKAP17A, HIF1A, MTDH, NACC2, GAR1, SMN1, ZC3H14, N4BP1, UBE2I, CPSF6, PYHIN1, EAF1, CLK3, HNRNPM, SP3, CDK12, NOP10, AT…	<0.001	0.0861205
	NABA_MATRISOME_ASSOCIATED	1.73305	198	HPSE2, LGALSL, ISM1, IL36A, OGFOD2, LGALS9, PRSS3, PRSS2, HABP2, CCBE1, LMAN1L, HCFC1, SLPI, PAPPA, LGALS12, FREM1, CELA3B, SDC2, ADAMTS10, ADAMTS16, ADAMTS13, ADAMTS19, ADAMTS17, SERPINH1, S100A13, S100A12, ST14, TNFSF15, IGF2, GDF2, IGF1, GDF6, IL1F10, CRNN, GDF9, SERPINI2, SDC1, HRG, NODAL, SERPINA2, IFNA5, SFTA2, IFNA4, ANXA8L1, WFIKKN2, IFNA2, SERPINA10, SERPINA9, SERPINA6, PCSK5, C1QTNF4, C…	<0.001	0.0864885
	GO_CELL_REDOX_HOMEOSTASIS	-1.71073	22	PDIA2, GLRX3, PTGES2, GLRX5, TXNRD1, TXNL1, TXNDC12, GLRX2, TXNDC15, PDIA6, PDIA4, TMX4, GCLC, PRDX4, TMX3, TMX2, TMX1, APEX1, SH3BGRL3, QSOX2, DLD, NFE2L2	<0.001	0.0880503	Metabolism
	GO_NUCLEAR_ENVELOPE	-1.70825	7	APP, GHDC, NUP107, PDCD6, NRM, IPO7, CDC14B, IPO8, KPNA4, KPNA5, SLC16A3, AGFG1, BNIP3L, LEMD3, TMEM170A, LEMD2, GTPBP4, CTDNEP1, ERN1, MRTO4, CHMP4B, MATR3, ATF6, NUP205, ENY2, TNKS, MGST3, MRPL19, EIF5A2, MTMR8, DTX2, TOR1AIP1, RTN4, MTDH, ZMPSTE24, FAM188A, BCL2L10, ABL1, BRAP, KLHDC2, RAP1GAP2, OSBPL8, SMAD3, CBX3, FANCL, RANBP17, IGF2R, SNUPN, POLA1, PARP11, DHCR7, TMEM18, BCL2L1, MRPS15, NX…	<0.001	0.0883625
	KEGG_P53_SIGNALING_PATHWAY	-1.56352	19	CDKN1A, GADD45B, CDKN2A, GADD45A, EI24, IGFBP3, SIAH1, SERPINE1, PTEN, RCHY1, PPM1D, CDK6, RRM2B, ZMAT3, CCNE1, CASP3, PERP, SESN2, ATR	0.0120192	0.0899146	DNA damage / DNA repair
	PID_P38_MKK3_6PATHWAY	-1.56029	16	CAMK2B, MAP2K3, MAP3K1, GADD45B, GADD45A, TXN, MAPK14, TAOK3, CCM2, ATM, TAB2, RAC1, TAB1, MAP3K7, MAP3K4, MAP3K5	0.0189125	0.0910817
	GO_VOLTAGE_GATED_POTASSIUM_CHANNEL_ACTIVITY	1.89277	19	KCNH2, KCNF1, KCNJ5, KCNH4, KCNH6, KCNJ9, KCND3, KCNC2, KCNJ12, KCNJ14, KCNJ15, KCNAB1, KCNAB3, KCNA7, KCNS1, KCNE1L, KCNA10, KCNJ1, CNGB1	<0.001	0.0927708
	GO_RESPONSE_TO_HYDROGEN_PEROXIDE	-1.69825	38	PPP1R15B, PRKAA1, SHC1, AKR1B1, PARK7, HIF1A, AREG, RELA, PRDX3, LDHA, IL18RAP, CASP3, ABL1, EP300, STAT6, KPNA4, MAP3K5, KDM6B, MST4, ANXA1, BAD, ARG1, DUSP1, SPHK1, BNIP3, GLRX2, SIRT1, PAX2, FOSL1, SETX, PPP5C, NR4A3, STK25, APEX1, PPIF, FXN, ADA, NFE2L2	0.00244499	0.0946495	Metabolism
	GO_MICROVILLUS_ORGANIZATION	-1.69667	9	RAP1B, SLC9A3R1, RAP2A, MST4, RAP1A, KLF5, MYO1A, MINK1, MAP4K4	0.00457666	0.095095
	GO_PCG_PROTEIN_COMPLEX	-1.69322	19	CBX7, PCGF6, PHC1, CSNK2A1, EED, PCGF5, CBX2, PCGF3, BMI1, PHC3, SIRT1, SCML2, RBBP4, AEBP2, MTF2, TRIM37, RBBP7, SKP1, PHF19	0.00717703	0.0963078
	GO_NF_KAPPAB_BINDING	-1.69173	8	BRMS1, CDKN2A, RNF25, APEX1, ANXA4, EP300, RELA, MTDH	0.0118765	0.0968008
	REACTOME_TRANS_GOLGI_NETWORK_VESICLE_BUDDING	-1.54544	21	RAB5C, SNAPIN, TFRC, CLTC, SNAP23, DTNBP1, HIP1R, AP4E1, CLTA, AP3B1, AP4B1, IGF2R, SNX2, VAMP7, CPD, AP1S2, AP1S1, AP3S1, SNX5, TXNDC5, AP1M1	0.0184332	0.097206
	GO_PIGMENT_GRANULE	-1.68923	45	ITGB1, PMEL, CD63, RAB5B, RAB5C, TMED10, AHCY, CNP, TFRC, RPN1, CLTC, SLC2A1, CAPG, SLC1A4, PRDX1, FLOT1, ANXA6, STOM, RAC1, CTSD, CCT4, ANKRD27, ATP6V1G2, HSPA5, ANXA2, DTNBP1, SYTL1, HPS4, RAB27A, CTNS, ATP1B3, RAB27B, PDIA6, SND1, SYTL2, PDIA4, GCHFR, SYPL1, DNAJC5, CANX, ERP29, TPP1, P4HB, RAB5A, RAB7A	0.00522193	0.09801

## Sheet: T1 genes
Supplementary Data 2. Functional analysis results from GSEA
T1 Comparison (Acute chronically-evolving vs. acute self-limited patients)
Biological category (as shown in Supppl. Fig.2)	Entrez gene ID	Gene Symbol	Fold Change (Acute chron.-evolv./Acute self-lim.)
Cell cycle	65057	ACD	1.804
	10121	ACTR1A	1.79126
	51529	ANAPC11	1.40384
	119504	ANAPC16	1.76674
	51433	ANAPC5	1.42863
	84250	ANKRD32	2.51924
	328	APEX1	1.98062
	378708	APITD1	1.3233
	259266	ASPM	11.57
	22809	ATF5	1.59924
	472	ATM	1.30526
	545	ATR	1.98092
	84126	ATRIP	1.72691
	546	ATRX	1.72116
	54998	AURKAIP1	1.7728
	8678	BECN1	2.49111
	332	BIRC5	2.73269
	23476	BRD4	2.87181
	8945	BTRC	1.27091
	808	CALM3	1.91438
	817	CAMK2D	1.98285
	890	CCNA2	1.98456
	898	CCNE1	1.45705
	899	CCNF	2.20234
	940	CD28	3.9755
	8881	CDC16	3.9953
	994	CDC25B	1.59849
	246184	CDC26	3.52831
	8318	CDC45	7.11686
	988	CDC5L	1.87251
	8317	CDC7	2.97242
	113130	CDCA5	1.78655
	55143	CDCA8	3.22518
	8558	CDK10	2.38837
	1017	CDK2	1.14223
	1019	CDK4	1.59789
	1021	CDK6	1.28559
	1027	CDKN1B	1.43029
	81620	CDT1	1.56212
	79019	CENPM	2.41101
	55839	CENPN	3.25201
	79172	CENPO	2.60243
	201161	CENPV	3.4858
	55125	CEP192	1.17728
	95681	CEP41	1.93065
	9702	CEP57	1.43772
	1069	CETN2	3.57706
	25978	CHMP2B	1.64001
	51652	CHMP3	1.81014
	1163	CKS1B	3.77723
	23332	CLASP1	3.52557
	6249	CLIP1	1.3028
	63967	CLSPN	6.61251
	25904	CNOT10	3.73252
	4849	CNOT3	1.77926
	57472	CNOT6	1.96582
	29883	CNOT7	2.12858
	9337	CNOT8	2.5546
	80169	CTC1	2.04873
	1490	CTGF	1.42229
	1499	CTNNB1	2.04447
	1639	DCTN1	2.17785
	10540	DCTN2	1.91149
	11258	DCTN3	1.3529
	8525	DGKZ	1.9562
	1719	DHFR	1.64109
	1763	DNA2	7.17215
	1870	E2F2	1.6519
	1871	E2F3	1.38352
	1874	E2F4	2.04545
	2033	EP300	1.992
	9700	ESPL1	1.87081
	23172	FAM175B	2.90329
	79791	FBXO31	1.87161
	2237	FEN1	1.85512
	11116	FGFR1OP	3.52152
	26058	GIGYF2	2.07506
	64689	GORASP1	1.56536
	3015	H2AFZ	1.84388
	115106	HAUS1	1.83332
	54801	HAUS6	5.60551
	3013	HIST1H2AD	1.47987
	8331	HIST1H2AJ	1.42871
	85236	HIST1H2BK	1.23937
	8359	HIST1H4A	20.6916
	8366	HIST1H4B	2.27965
	8367	HIST1H4E	1.71178
	8361	HIST1H4F	2.02287
	8365	HIST1H4H	1.55965
	8368	HIST1H4L	2.6689
	554313	HIST2H4B	1.39059
	121504	HIST4H4	2.75985
	55355	HJURP	2.48584
	3364	HUS1	1.70319
	54617	INO80	1.77088
	3832	KIF11	2.91567
	10112	KIF20A	1.75106
	9493	KIF23	1.30071
	3796	KIF2A	1.79874
	9371	KIF3B	2.01278
	3833	KIFC1	2.41198
	3978	LIG1	1.61159
	132660	LIN54	1.91264
	4001	LMNB1	1.89243
	4085	MAD2L1	1.71773
	9587	MAD2L1BP	1.90558
	4172	MCM3	3.90499
	4174	MCM5	1.97791
	4175	MCM6	1.78561
	4176	MCM7	1.26544
	4193	MDM2	1.25715
	4221	MEN1	2.05422
	54069	MIS18A	1.26692
	55320	MIS18BP1	1.44658
	4683	NBN	1.41007
	10403	NDC80	4.32649
	121441	NEDD1	1.2226
	55651	NHP2	1.81047
	10201	NME6	3.5201
	25936	NSL1	3.76747
	286053	NSMCE2	3.51197
	57122	NUP107	1.39987
	79902	NUP85	1.30554
	51203	NUSAP1	2.68107
	4998	ORC1	3.94268
	4999	ORC2	1.27827
	23595	ORC3	1.16873
	5001	ORC5	1.4303
	5008	OSM	1.66395
	5108	PCM1	1.39618
	5111	PCNA	1.69282
	5116	PCNT	1.91759
	10015	PDCD6IP	2.45718
	57026	PDXP	1.50262
	8929	PHOX2B	1.45152
	30849	PIK3R4	1.92969
	9088	PKMYT1	1.19399
	10733	PLK4	1.47218
	5356	PLRG1	1.737
	23649	POLA2	10.5343
	5425	POLD2	1.94282
	5501	PPP1CC	1.56975
	5515	PPP2CA	1.65781
	5516	PPP2CB	1.35494
	5525	PPP2R5A	1.47523
	5529	PPP2R5E	1.63297
	56979	PRDM9	1.85899
	5588	PRKCQ	4.82825
	3275	PRMT2	2.03873
	5682	PSMA1	1.244
	5683	PSMA2	1.56001
	5684	PSMA3	2.26802
	5685	PSMA4	1.35032
	5686	PSMA5	1.33444
	5689	PSMB1	1.23271
	5699	PSMB10	1.57456
	5690	PSMB2	1.26453
	5691	PSMB3	1.85241
	5692	PSMB4	1.26903
	5693	PSMB5	1.16207
	5695	PSMB7	1.18798
	5696	PSMB8	2.55417
	5700	PSMC1	1.27115
	5701	PSMC2	1.32079
	5702	PSMC3	1.39818
	5705	PSMC5	1.23199
	5706	PSMC6	1.26062
	5707	PSMD1	1.22743
	5717	PSMD11	2.15397
	5718	PSMD12	1.40371
	10213	PSMD14	1.22893
	5708	PSMD2	1.80651
	5709	PSMD3	2.04107
	9861	PSMD6	2.0892
	5714	PSMD8	1.52555
	5721	PSME2	1.71883
	23198	PSME4	1.60818
	9491	PSMF1	1.39684
	5728	PTEN	1.68605
	26255	PTTG3P	1.93017
	84440	RAB11FIP4	2.53379
	84084	RAB6C	1.63147
	5885	RAD21	1.80366
	5883	RAD9A	1.80556
	5905	RANGAP1	1.95276
	5925	RB1	2.41193
	5928	RBBP4	1.32202
	5933	RBL1	1.62679
	55920	RCC2	1.60747
	9985	REC8	4.60873
	5983	RFC3	2.59214
	5984	RFC4	2.03272
	5985	RFC5	2.17112
	55159	RFWD3	1.92654
	60561	RINT1	1.37635
	79621	RNASEH2B	1.89784
	6047	RNF4	1.54238
	6119	RPA3	2.32176
	58490	RPRD1B	2.10089
	6396	SEC13	1.58715
	6421	SFPQ	1.81048
	25970	SH2B1	2.21137
	51100	SH3GLB1	1.91328
	6500	SKP1	1.59615
	6502	SKP2	3.97272
	91607	SLFN11	1.4933
	9126	SMC3	2.21514
	10615	SPAG5	3.10135
	147841	SPC24	8.86553
	8636	SSNA1	2.10444
	10735	STAG2	2.08144
	56241	SUSD2	1.58097
	57551	TAOK1	1.39735
	6929	TCF3	1.89935
	54386	TERF2IP	1.58834
	7027	TFDP1	1.64301
	7029	TFDP2	1.89785
	9984	THOC1	1.51444
	8563	THOC5	2.16665
	26277	TINF2	1.30964
	29766	TMOD3	1.51942
	7157	TP53	1.36224
	8626	TP63	1.85966
	22974	TPX2	1.64636
	4591	TRIM37	1.98203
	203068	TUBB	1.45527
	10382	TUBB4A	1.68938
	7283	TUBG1	1.43151
	27175	TUBG2	1.56058
	114791	TUBGCP5	1.91523
	7298	TYMS	2.04046
	11065	UBE2C	3.41295
	7324	UBE2E1	3.27259
	7329	UBE2I	1.36423
	10869	USP19	4.7767
	55031	USP47	1.82523
	7465	WEE1	1.38803
	58525	WIZ	1.95127
	54361	WNT4	1.54979
	7514	XPO1	1.89665
	7517	XRCC3	5.08108
	7531	YWHAE	1.45004
	84936	ZFYVE19	1.64906
	7756	ZNF207	1.91832
	10795	ZNF268	1.4375
	9183	ZW10	1.48698
Cell signaling	10121	ACTR1A	1.79126
	10097	ACTR2	1.53103
	207	AKT1	1.26192
	51529	ANAPC11	1.40384
	25847	ANAPC13	1.93937
	51433	ANAPC5	1.42863
	162	AP1B1	1.54401
	8907	AP1M1	1.76245
	8905	AP1S2	1.19626
	1173	AP2M1	1.37703
	1175	AP2S1	2.23635
	10552	ARPC1A	1.35513
	10095	ARPC1B	3.60114
	10093	ARPC4	1.41931
	10092	ARPC5	1.30547
	51665	ASB1	2.28274
	51676	ASB2	1.22312
	51130	ASB3	2.54332
	51666	ASB4	1.47038
	140460	ASB7	1.40024
	140461	ASB8	2.23334
	8312	AXIN1	1.80142
	9564	BCAR1	1.33273
	642	BLMH	1.63233
	8945	BTRC	1.27091
	808	CALM3	1.91438
	843	CASP10	1.47293
	836	CASP3	1.57381
	840	CASP7	1.67896
	868	CBLB	1.59616
	11126	CD160	1.27818
	919	CD247	2.1093
	940	CD28	3.9755
	915	CD3D	1.44408
	916	CD3E	1.40861
	917	CD3G	1.43003
	941	CD80	1.21865
	925	CD8A	1.68271
	926	CD8B	1.48008
	8881	CDC16	3.9953
	246184	CDC26	3.52831
	1027	CDKN1B	1.43029
	1147	CHUK	2.78381
	1211	CLTA	1.43258
	1213	CLTC	1.44611
	1385	CREB1	1.23926
	1445	CSK	1.97732
	1493	CTLA4	1.69781
	1499	CTNNB1	2.04447
	1509	CTSD	2.10725
	1519	CTSO	2.05895
	8453	CUL2	1.95587
	8452	CUL3	1.14307
	1535	CYBA	1.38091
	1536	CYBB	1.40809
	1639	DCTN1	2.17785
	10540	DCTN2	1.91149
	11258	DCTN3	1.3529
	84516	DCTN5	1.542
	10671	DCTN6	1.71726
	163486	DENND1B	4.22029
	1785	DNM2	1.31797
	9666	DZIP3	2.07437
	8661	EIF3A	1.19743
	1973	EIF4A1	1.15952
	1974	EIF4A2	1.28902
	1975	EIF4B	1.41907
	1977	EIF4E	1.16934
	1978	EIF4EBP1	1.37834
	1981	EIF4G1	1.14446
	1982	EIF4G2	2.23855
	8672	EIF4G3	1.29189
	51752	ERAP1	1.4746
	51466	EVL	1.45533
	8772	FADD	3.39349
	11124	FAF1	5.63706
	26232	FBXO2	1.43518
	26273	FBXO3	2.22637
	93611	FBXO44	2.45559
	23291	FBXW11	1.61728
	26259	FBXW8	1.24899
	2214	FCGR3A	1.26745
	10023	FRAT1	2.62604
	2533	FYB	1.43817
	2534	FYN	1.25532
	9402	GRAP2	1.48661
	2931	GSK3A	2.59162
	79654	HECTD3	1.38713
	8924	HERC2	2.72946
	3109	HLA-DMB	2.5793
	3115	HLA-DPB1	2.22942
	3122	HLA-DRA	1.75318
	3125	HLA-DRB3	1.53516
	3551	IKBKB	1.96304
	8517	IKBKG	1.23449
	3654	IRAK1	2.29613
	3688	ITGB1	1.4807
	3689	ITGB2	1.63309
	3695	ITGB7	1.36395
	3709	ITPR2	3.45598
	3710	ITPR3	1.38125
	9817	KEAP1	6.39804
	3832	KIF11	2.91567
	10112	KIF20A	1.75106
	3835	KIF22	1.8089
	9493	KIF23	1.30071
	3796	KIF2A	1.79874
	9371	KIF3B	2.01278
	3797	KIF3C	1.29585
	3799	KIF5B	1.44369
	22920	KIFAP3	1.35207
	3805	KIR2DL4	2.59204
	3806	KIR2DS1	1.27568
	3811	KIR3DL1	1.74132
	3812	KIR3DL2	6.76305
	27252	KLHL20	1.26303
	3821	KLRC1	2.00029
	3932	LCK	1.27853
	11006	LILRB4	2.76953
	10990	LILRB5	1.42289
	4001	LMNB1	1.89243
	84823	LMNB2	1.54798
	4012	LNPEP	2.04305
	646626	LOC646626	1.39827
	10892	MALT1	2.90742
	4214	MAP3K1	1.4295
	9020	MAP3K14	4.9386
	6885	MAP3K7	1.55
	5594	MAPK1	1.26527
	5599	MAPK8	1.77128
	5601	MAPK9	2.13224
	79109	MAPKAP1	1.34408
	4193	MDM2	1.25715
	8569	MKNK1	1.1512
	64223	MLST8	1.23962
	2475	MTOR	1.44663
	4790	NFKB1	2.20912
	4793	NFKBIB	1.78704
	10392	NOD1	7.5109
	9520	NPEPPS	1.36357
	4893	NRAS	1.23161
	5062	PAK2	1.30476
	142	PARP1	1.61044
	5133	PDCD1	2.89437
	5144	PDE4D	1.71045
	23239	PHLPP1	2.4162
	5290	PIK3CA	1.99806
	5293	PIK3CD	1.29826
	5296	PIK3R2	1.61192
	64219	PJA1	1.58245
	5335	PLCG1	2.10098
	5515	PPP2CA	1.65781
	5516	PPP2CB	1.35494
	5525	PPP2R5A	1.47523
	5528	PPP2R5D	1.23152
	5529	PPP2R5E	1.63297
	5551	PRF1	1.73757
	5568	PRKACG	1.34834
	5579	PRKCB	1.45918
	5588	PRKCQ	4.82825
	5682	PSMA1	1.244
	5683	PSMA2	1.56001
	5684	PSMA3	2.26802
	5685	PSMA4	1.35032
	5686	PSMA5	1.33444
	5689	PSMB1	1.23271
	5699	PSMB10	1.57456
	5690	PSMB2	1.26453
	5691	PSMB3	1.85241
	5692	PSMB4	1.26903
	5693	PSMB5	1.16207
	5695	PSMB7	1.18798
	5696	PSMB8	2.55417
	5700	PSMC1	1.27115
	5701	PSMC2	1.32079
	5702	PSMC3	1.39818
	5705	PSMC5	1.23199
	5706	PSMC6	1.26062
	5707	PSMD1	1.22743
	5717	PSMD11	2.15397
	5718	PSMD12	1.40371
	10213	PSMD14	1.22893
	5708	PSMD2	1.80651
	5709	PSMD3	2.04107
	9861	PSMD6	2.0892
	5714	PSMD8	1.52555
	5721	PSME2	1.71883
	23198	PSME4	1.60818
	9491	PSMF1	1.39684
	5728	PTEN	1.68605
	5788	PTPRC	1.48544
	5795	PTPRJ	1.633
	7879	RAB7A	1.32915
	5906	RAP1A	1.69033
	23108	RAP1GAP2	1.92864
	5925	RB1	2.41193
	10616	RBCK1	2.17935
	9978	RBX1	1.81687
	25898	RCHY1	1.36535
	5966	REL	2.56277
	387	RHOA	1.44697
	253260	RICTOR	2.32873
	8767	RIPK2	1.58015
	51444	RNF138	1.74228
	55182	RNF220	1.76491
	64320	RNF25	1.8633
	80196	RNF34	2.31934
	6047	RNF4	1.54238
	10193	RNF41	1.73986
	6049	RNF6	1.4686
	6198	RPS6KB1	2.24367
	6199	RPS6KB2	1.95114
	6283	S100A12	1.67659
	10055	SAE1	1.83106
	6396	SEC13	1.58715
	10427	SEC24B	1.98848
	55176	SEC61A2	1.52693
	6402	SELL	2.47712
	6464	SHC1	1.44794
	8631	SKAP1	1.25291
	6500	SKP1	1.59615
	6502	SKP2	3.97272
	57154	SMURF1	1.44218
	6786	STIM1	1.66362
	6794	STK11	1.79406
	10273	STUB1	4.17562
	10454	TAB1	1.80459
	23118	TAB2	1.85801
	257397	TAB3	3.42972
	644540	TCEB1P3	1.20116
	8764	TNFRSF14	1.66568
	27242	TNFRSF21	2.0542
	7189	TRAF6	1.22001
	57761	TRIB3	1.493
	22954	TRIM32	1.75979
	4591	TRIM37	1.98203
	55503	TRPV6	1.83237
	7248	TSC1	1.07159
	7249	TSC2	1.16397
	79876	UBA5	4.41315
	7319	UBE2A	1.98555
	7320	UBE2B	1.4291
	11065	UBE2C	3.41295
	7322	UBE2D2	1.5601
	7324	UBE2E1	3.27259
	140739	UBE2F	1.3299
	7326	UBE2G1	1.26718
	7327	UBE2G2	1.38841
	7328	UBE2H	2.08891
	51465	UBE2J1	1.41563
	118424	UBE2J2	1.77506
	9040	UBE2M	1.31041
	63893	UBE2O	1.30141
	55585	UBE2Q1	2.11167
	92912	UBE2Q2	2.31437
	148581	UBE2U	1.1587
	7336	UBE2V2	1.35486
	9690	UBE3C	1.42043
	9354	UBE4A	1.33809
	23352	UBR4	1.51427
	80328	ULBP2	1.4949
	7408	VASP	1.24694
	7409	VAV1	1.24228
	9730	VPRBP	1.62137
	8976	WASL	3.73724
	11059	WWP1	1.25214
DNA damage / DNA repair	8086	AAAS	2.17846
	65057	ACD	1.804
	86	ACTL6A	1.65522
	120	ADD3	1.70242
	121536	AEBP2	1.41492
	26993	AKAP8L	2.4299
	8846	ALKBH1	1.70684
	84250	ANKRD32	2.51924
	81611	ANP32E	2.20128
	328	APEX1	1.98062
	378708	APITD1	1.3233
	26060	APPL1	2.86878
	54840	APTX	1.27353
	9716	AQR	2.29056
	79658	ARHGAP10	1.35223
	196528	ARID2	3.70938
	84159	ARID5B	1.74459
	51008	ASCC1	1.72193
	84164	ASCC2	2.62664
	10973	ASCC3	1.59897
	55870	ASH1L	1.37965
	9070	ASH2L	1.38547
	28990	ASTE1	1.97087
	29028	ATAD2	2.11835
	472	ATM	1.30526
	545	ATR	1.98092
	84126	ATRIP	1.72691
	546	ATRX	1.72116
	56970	ATXN7L3	2.01
	29086	BABAM1	1.62593
	7917	BAG6	1.82143
	8314	BAP1	2.06324
	580	BARD1	2.21062
	9031	BAZ1B	1.63412
	56647	BCCIP	2.12828
	54880	BCOR	1.72347
	8678	BECN1	2.49111
	332	BIRC5	2.73269
	91272	BOD1	2.6237
	23774	BRD1	1.49999
	23476	BRD4	2.87181
	9577	BRE	2.63046
	84312	BRMS1L	1.51037
	817	CAMK2D	1.98285
	836	CASP3	1.57381
	840	CASP7	1.67896
	23468	CBX5	1.84606
	23492	CBX7	1.3069
	890	CCNA2	1.98456
	898	CCNE1	1.45705
	908	CCT6A	1.91409
	993	CDC25A	1.11076
	246184	CDC26	3.52831
	8318	CDC45	7.11686
	988	CDC5L	1.87251
	8317	CDC7	2.97242
	79577	CDC73	1.26471
	113130	CDCA5	1.78655
	1017	CDK2	1.14223
	1027	CDKN1B	1.43029
	81620	CDT1	1.56212
	9425	CDYL	1.44983
	10658	CELF1	1.34076
	79019	CENPM	2.41101
	55839	CENPN	3.25201
	79172	CENPO	2.60243
	201161	CENPV	3.4858
	8824	CES2	1.9234
	1069	CETN2	3.57706
	8208	CHAF1B	2.76848
	283489	CHAMP1	2.13916
	9557	CHD1L	10.267
	1107	CHD3	1.93815
	80205	CHD9	1.97516
	54108	CHRAC1	1.79376
	23332	CLASP1	3.52557
	63967	CLSPN	6.61251
	23019	CNOT1	1.23878
	25904	CNOT10	3.73252
	4849	CNOT3	1.77926
	57472	CNOT6	1.96582
	246175	CNOT6L	1.3953
	29883	CNOT7	2.12858
	9337	CNOT8	2.5546
	10987	COPS5	2.32168
	1387	CREBBP	1.4679
	200186	CRTC2	1.59127
	80169	CTC1	2.04873
	10664	CTCF	1.55795
	1499	CTNNB1	2.04447
	23604	DAPK2	2.09922
	64421	DCLRE1C	4.06327
	84516	DCTN5	1.542
	1643	DDB2	1.88237
	1653	DDX1	1.53808
	1719	DHFR	1.64109
	23405	DICER1	2.22269
	1763	DNA2	7.17215
	1786	DNMT1	1.24493
	84661	DPY30	2.27369
	1810	DR1	2.09647
	1870	E2F2	1.6519
	1871	E2F3	1.38352
	1874	E2F4	2.04545
	8726	EED	2.85852
	79813	EHMT1	2.71772
	23741	EID1	1.75634
	2005	ELK4	1.63144
	55140	ELP3	1.27503
	26610	ELP4	1.88143
	146956	EME1	1.50077
	2033	EP300	1.992
	57634	EP400	2.25975
	80314	EPC1	1.77426
	26122	EPC2	1.83445
	2071	ERCC3	1.43322
	90459	ERI1	2.63115
	9700	ESPL1	1.87081
	2146	EZH2	1.3538
	22909	FAN1	2.68677
	2175	FANCA	1.57865
	2189	FANCG	1.39746
	2091	FBL	1.54982
	84893	FBXO18	1.70339
	2237	FEN1	1.85512
	54433	GAR1	1.65621
	57459	GATAD2B	1.39624
	26354	GNL3	1.91481
	64689	GORASP1	1.56536
	9329	GTF3C4	1.8566
	3015	H2AFZ	1.84388
	8520	HAT1	2.81362
	3054	HCFC1	1.4601
	8841	HDAC3	1.49245
	10014	HDAC5	1.60527
	10013	HDAC6	2.59597
	3070	HELLS	3.21794
	113510	HELQ	1.47913
	113802	HENMT1	1.74394
	8924	HERC2	2.72946
	3009	HIST1H1B	1.79813
	8334	HIST1H2AC	1.2743
	3013	HIST1H2AD	1.47987
	3012	HIST1H2AE	1.30875
	8332	HIST1H2AL	1.64923
	8336	HIST1H2AM	1.35075
	8350	HIST1H3A	1.47676
	8358	HIST1H3B	1.85896
	8352	HIST1H3C	1.92359
	8351	HIST1H3D	1.40867
[truncated: 623 more rows]

## Sheet: T2 genes
Supplementary Data 2. Functional analysis results from GSEA			*Fold change is reported as reverse ratio
[truncated: 535 more rows]
