# Supplementary material for: Targeting p53 and histone methyltransferases restores exhausted CD8+ T cells in HCV infection
Source: Nat Commun. 2020 Jan 30;11:604. doi: 10.1038/s41467-019-14137-7 (PMC6992697; doi:10.1038/s41467-019-14137-7)
Supplement: Supplementary file 6 — Supplementary Data 3 [file 41467_2019_14137_MOESM6_ESM.xlsx]

## Sheet: Suppl. table 3A
	Supplementary Data 3a. Patient characteristics
	PATIENTS (n=243)	GENDER (M/F)	AGE*	HCV RNA IU/ml*	ALT (IU/L)*	AST (IU/L)*	Time after onset of symptoms (Months/Years)	HCV genotype	HLA-A2+
	Acute HCV Chronic.-evolving T1 (n=52)	32/20	41 (18 - 73)	360714 (2500 - 8.6*10^6)	338 (61 - 1365)	214 (48 - 1581)	0-6 months	49 GEN1 1 GEN2 2 GEN3	28
	Acute HCV Self-limited T1 (n=33)	17/16	40 (23 - 70)	46309 (480.8 - 8.6*10^6)	302 (59 - 2199)	149 (44 - 1676)	0-6 months	26 GEN1 3 GEN2 4 GEN3	24
	Chronic HCV T2 (n=84)	45/39	45 (20 - 67)	942392 (450 - 1.7*10^7)	55 (14 - 569)	44.5 (13 - 417)	>1 year from ALT peak	84 GEN1	42
	Resolved HCV T2 (n=26)	15/11	33 (19 - 64)	neg	12 (8 - 34)	17 (9 - 42)	8-18 months	23 GEN1 3 GEN3	13
	DAA-treated Chronic HCV T2 (n=20)	8/12	70 (41 - 82)	Baseline: 1253000 (2227 - 8.65*10^6) EOT: neg	Baseline: 47 (21 - 113) EOT: 17 (10-32)	Baseline: 60 (23 - 103) EOT: 14.5 (6-52)	>2 years with high ALT level	20 GEN1	9
	Healthy controls (n=28)	11/17	36 (23 - 54)	-	-	-	-	-	28
	* Median with Range shown

## Sheet: Suppl. table 3B
	Supplementary Data 3b. DAA-treated patient characteristics
	Pt	Diagnosis	DAA Treatment	OUTCOME	HCV genotype	Viral load (I.U./ml) at baseline	AST (U.I./L)	ALT (U.I./L)	Age	Gender	HLA A2
	1	Chronic HCV infected patient (T2)	Ombitasvir/Paritaprevir/Ritonavir/Dasabuvir 12wk	SVR	1b	212499	50	103	81	M	NEG
	2	Chronic HCV infected patient (T2)	Ombitasvir/Paritaprevir/Ritonavir/Dasabuvir 12wk	SVR	1	4663212	26	37	69	M	POS
	3	Chronic HCV infected patient (T2)	Elbasvir/Grazoprevir 12wk	SVR	1b	20840	21	36	75	F	POS
	4	Chronic HCV infected patient (T2)	Elbasvir/Grazoprevir 12wk	SVR	1a	33171	72	111	51	F	NEG
	5	Chronic HCV infected patient (T2)	Ombitasvir/Paritaprevir/Ritonavir/Dasabuvir 12wk	SVR	1b	2217819	108	125	70	F	POS
	6	Chronic HCV infected patient (T2)	Ombitasvir/Paritaprevir/Ritonavir/Dasabuvir 12wk	SVR	1b	2005338	27	31	41	F	NEG
	7	Chronic HCV infected patient (T2)	Ombitasvir/Paritaprevir/Ritonavir/Dasabuvir/Ribavirin 12wk	SVR	1a	4301209	111	102	53	F	POS
	8	Chronic HCV infected patient (T2)	Ombitasvir/Paritaprevir/Ritonavir/Dasabuvir 12wk	SVR	1b	7303099	45	71	70	M	NEG
	9	Chronic HCV infected patient (T2)	Elbasvir/Grazoprevir 12wk	SVR	1	1252894	21	23	69	F	NEG
	10	Chronic HCV infected patient (T2)	Ombitasvir/Paritaprevir/Ritonavir/Dasabuvir 12wk	SVR	1b	1765571	47	95	47	M	POS
	11	Chronic HCV infected patient (T2)	Ombitasvir/Paritaprevir/Ritonavir/Dasabuvir 12wk	SVR	1b	38647	43	45	75	F	NEG
	12	Chronic HCV infected patient (T2)	Elbasvir/Grazoprevir 12wk	SVR	1	ND	17	16	71	F	POS
	13	Chronic HCV infected patient (T2)	Ombitasvir/Paritaprevir/Ritonavir/Dasabuvir 12wk	SVR	1b	10147	50	57	76	F	NEG
	14	Chronic HCV infected patient (T2)	Ombitasvir/Paritaprevir/Ritonavir/Dasabuvir 12wk	SVR	1b	2227	95	104	77	F	NEG
	15	Chronic HCV infected patient (T2)	Ombitasvir/Paritaprevir/Ritonavir/Dasabuvir 12wk	SVR	1b	4608935	35	48	82	F	NEG
	16	Chronic HCV infected patient (T2)	Ombitasvir/Paritaprevir/Ritonavir/Dasabuvir/Ribavirin 12wk	SVR	1a	108569	32	42	54	M	POS
	17	Chronic HCV infected patient (T2)	Ledipasvir/Sofosbuvir 12wk	SVR	1b	27937	113	166	49	M	POS
	18	Chronic HCV infected patient (T2)	Ombitasvir/Paritaprevir/Ritonavir/Dasabuvir 12wk	SVR	1b	8650130	56	68	82	F	NEG
	19	Chronic HCV infected patient (T2)	Ombitasvir/Paritaprevir/Ritonavir/Dasabuvir 12wk	SVR	1b	158697	49	60	76	F	NEG
	20	Chronic HCV infected patient (T2)	Ledipasvir/Sofosbuvir 12wk	SVR	1b	1263552	29	46	65	M	POS
