# Supplementary material for: Targeting p53 and histone methyltransferases restores exhausted CD8+ T cells in HCV infection
Source: Nat Commun. 2020 Jan 30;11:604. doi: 10.1038/s41467-019-14137-7 (PMC6992697; doi:10.1038/s41467-019-14137-7)
Supplement: Supplementary file 8 — Source Data [file 41467_2019_14137_MOESM8_ESM.xlsx]

## Sheet: Fig.1c
		Pathway	T1 fold change	T2 fold change
		Adipocytokine signaling pathway	1.0477	0.87538
		Alcoholism	1.12188	0.892568
		Cell adhesion molecules (CAMs)	1.21162	0.730182
		DNA Damage/Telomere Stress Induced Senescence	1.30797	1.19813
		Hepatitis C	1.18434	0.86372
		Herpes simplex infection	1.44025	0.905113
		Hypertrophic cardiomyopathy (HCM)	0.858806	0.841038
		Metabolism of vitamins and cofactors	1.09586	0.712737
		Metabolism of water-soluble vitamins and cofactors	1.09586	0.712737
		NF-kappa B signaling pathway	1.54421	0.745975
		RIG-I-like receptor signaling pathway	1.15782	0.752581
		Shigellosis	1.3303	0.845006
		Signaling by Retinoic Acid	1.429	1.55929
		T cell receptor signaling pathway	1.19855	0.872709
		TNF signaling pathway	1.04947	0.70809

## Sheet: Fig.1d
		Pathway	T1 fold change
		Biotin transport and metabolism	1.07301
		CD28 co-stimulation	1.25077
		CD28 dependent PI3K/Akt signaling	1.25077
		Complement and coagulation cascades	0.868346
		Defensins	0.72621
		Epithelial cell signaling in Helicobacter pylori infection	1.23449
		Glyoxylate and dicarboxylate metabolism	1.20588
		Metal ion SLC transporters	0.983274
		Mitochondrial Fatty Acid Beta-Oxidation	1.42791
		O-glycosylation of TSR domain-containing proteins	0.774316
		Propanoate metabolism	1.03793
		Regulatory RNA pathways	0.760729
		Scavenging by Class A Receptors	0.885747
		Synthesis of PA	0.761817

## Sheet: Fig.2b
		Glucose uptake
		Acute Chronic-evol (T1)	Acute self-lim (T1)	Healthy
		470	486	745
		403	633	1142
		299	622	688
		374	674	1121
		230	250	396
		328	400	454
		668	1260	719
		979	579	613
		476	427	406
		264	909	479
		681	679	574
		258	482	420
		279	806	669
		217	621	363
		277	487	682
		366		632
		470		772
		391		728
		474		739
				802
				836

## Sheet: Fig.2c
		GLUT1
		Acute Chronic-evol (T1)	Acute self-lim (T1)	Healthy
		264	386	389
		293	471	293
		223	410	401
		230	405	396
		461	468	597
		617	698	697
		260	250	310
		262	215	334
		200	1270	328
		180	539	304
		969	535	548
		338	470	668
		398	584	472
		420	509	432
		353	506	784
		401	555	718
		388	590	521
		416		660
		385		402
				740
				399
				735

## Sheet: fig.2d
	basal ECAR					Maximal glyvolytic capacity
	FLU	HCV	UNSTIM			FLU	HCV	UNSTIM
	37.765	22.73	33.57			68.95	43.275	61.54
	18.415	15.95	17.16			32.16	29.78	28.175
	30.225	25.595	21.42			56.115	39.575	36.455
	17.41	15.42	12.075			33.47	30.02	20.04
	24.69	18.67	20.795			36.7	29.88	32.91
	22.27	18.5	19.595			34.405	29.76	30.435
	glycolytic reserve
	FLU	HCV	UNSTIM
	31.185	20.545	29.965
	16.745	13.835	11.015
	25.89	13.975	15.04
	16.06	14.6	11.965
	12.01	11.215	12.115
	15.98	13.745	13.185

## Sheet: fig.2e
	Basal ECAR				Maximal Glycolytic capacity
	FLU	HCV	UNSTIM		FLU	HCV	UNSTIM
	30.5256	26.7183	21.7838		54.2736	51.9711	36.1623
	33.2142	28.4326	22.9512		55.2424	50.7859	41.897
	22.8366	15.7741	11.4598		34.5543	39.4813	22.396
	28.3931	23.2067	20.2004		48.554	41.8281	32.3913
	Glycolytic Reserve
	FLU	HCV	UNSTIM
	23.75	24.25	14.38
	24.63	22.35	15.95
	20.72	23.71	10.94
	17.16	18.62	11.19

## Sheet: Fig.3a
	JC1
	Acute Chronic-evol (T1)	Acute self-lim (T1)	Healthy
	7.4	-6.01	0.56
	24.76	-4.76	0
	1.59	-2.87	-4.5
	3.68	-5.69	-0.65
	23.07	4.22	1.48
	10.6	1.43	1.33
		5.75	2.22
			-9.53
			-4.22
			-8.45
			1.35
			1.13
			-0.63
			-4.1
			0.68
			-12.93
			2.78
			0.49
			0
			-12.35

## Sheet: Fig.3b
		Mitosox
		Acute Chronic-evol (T1)	Acute self-lim (T1)	Healthy
		1.13	0.98	0.95
		1.26	1.03	1.05
		1.67	0.99	1.07
		1.23	1.26	1.18
		1.92754	1.07264	1.06784
		1.95717	1.03749	1.12628
		2.47204	1.34581	1.01411
		1.6347	1.20078	0.924242
		1.89103	0.877133	0.813699
		1.5102	0.97316

## Sheet: Fig.3c
		DHE						H2DCFDA
		Acute Chronic-evol (T1)	Acute self-lim (T1)	Healthy				Acute Chronic-evol (T1)	Acute self-lim (T1)	Healthy
		959	850	615				198	176	494
		655	639	515				266	188	572
		3358	2596	3348				425	338	299
		647	594	599				341	252	297
		1261	1191	1073				110	34	72
		4942	3611	1928				252	216	199
		2829	1286	853				406	211	304
		2865	1414	1248				251	236	164
		1918	1792	3133				698		335
		1942		4354				353		260
		1512		806				495		478
		2548		1068				613		411
				1157				360		214
				1740				143		405
				1268						450

## Sheet: fig. 3d
	basal OCR				ATP production
	FLU	HCV	UNSTIM		FLU	HCV	UNSTIM
	40.675	29.89	39.13		32.44	23.385	33.72
	23.83	21.585	18.325		20.01	17.785	16.38
	39.065	20.88	26.615		30.375	20.49	25.335
	35.91	25.07	23.76		30.6	25.985	18.31
	27.845	21.295	22.15		25.705	20.65	22.955
	32.03	26.5	25.445		30.54	20.955	18.4
	Proton leak				Maximal respiration
	FLU	HCV	UNSTIM		FLU	HCV	UNSTIM
	6.415	3	2.235		361.46	159.795	300.105
	4.68	2.935	1.945		161.275	99.055	95.265
	8.685	3.39	1.275		371.52	115.135	167.39
	3.31	2.56	-0.895		260.64	232.86	120.565
	2.51	0.27	-0.81		175.35	112.385	114.15
	3.835	3.07	2.06		288.405	210.23	248.595
	Spare resp.capacity				Coupling efficiency
	FLU	HCV	UNSTIM		FLU	HCV	UNSTIM
	850.285	581.01	819.245		83.495	90.35	89.77
	676.78	458.335	558.41		83.99	82.66	89.405
	953.665	545.43	767.86		78.635	80.015	95.245
	922.475	572	701.38		92.49	89.97	119.135
	627.87	507.23	536.465		92.65	96.96	104.035
	606.82	522.88	760.77		78.58	70.2	92

[truncated: 54 more sheets: Fig.3e, Fig.4b, Fig.4c, Fig.4d, Fig.4e, Fig.5a, Fig.5b, Fig.5c, Fig.5d, Fig.5e, Fig.5f, Fig.6c, Fig.6e, Fig.7a, Fig.7b, Fig.7c, Fig.7d, Fig.7e, Fig.7f, Fig.7g …]
